# Supplementary material for: Structural basis of dimerization of chemokine receptors CCR5 and CXCR4
Source: Nat Commun. 2023 Oct 13;14:6439. doi: 10.1038/s41467-023-42082-z (PMC10575954; doi:10.1038/s41467-023-42082-z)
Supplement: Supplementary file 6 — Source Data [file 41467_2023_42082_MOESM6_ESM.zip › Supplementary Figure 5/Panel B/Surface_Area_Bound.dat]

      19    0.741    0.181
      20    0.194    0.073
      21    1.084    0.336
      22    1.868    0.234
      23    0.765    0.082
      24    1.008    0.087
      25    0.501    0.111
      26    0.664    0.140
      27    1.126    0.326
      28    1.339    0.103
      29    0.219    0.095
      30    0.141    0.099
      31    2.032    0.151
      32    1.186    0.099
      33    0.143    0.057
      34    0.443    0.129
      35    0.916    0.085
      36    0.800    0.085
      37    0.023    0.027
      38    0.498    0.071
      39    1.172    0.146
      40    0.255    0.046
      41    0.446    0.070
      42    1.005    0.111
      43    1.080    0.212
      44    0.001    0.006
      45    0.597    0.104
      46    0.918    0.106
      47    0.101    0.050
      48    0.005    0.012
      49    0.859    0.073
      50    0.396    0.092
      51    0.096    0.050
      52    0.273    0.065
      53    0.763    0.093
      54    0.018    0.022
      55    0.106    0.047
      56    0.920    0.158
      57    0.970    0.075
      58    1.051    0.165
      59    0.823    0.097
      60    1.541    0.125
      61    0.547    0.060
      62    1.672    0.129
      63    0.124    0.053
      64    0.021    0.036
      65    0.080    0.032
      66    0.248    0.056
      67    0.154    0.054
      68    0.008    0.021
      69    0.301    0.074
      70    0.298    0.081
      71    0.119    0.070
      72    0.032    0.039
      73    0.019    0.022
      74    0.581    0.096
      75    0.005    0.011
      76    0.006    0.013
      77    0.152    0.060
      78    0.851    0.137
      79    0.038    0.029
      80    0.003    0.008
      81    0.867    0.071
      82    0.006    0.012
      83    0.004    0.013
      84    0.499    0.099
      85    0.624    0.100
      86    0.191    0.077
      87    0.045    0.028
      88    0.672    0.123
      89    0.513    0.086
      90    0.195    0.117
      91    0.200    0.118
      92    0.508    0.088
      93    0.613    0.079
      94    0.043    0.038
      95    0.964    0.103
      96    0.869    0.124
      97    0.374    0.059
      98    0.778    0.055
      99    0.879    0.094
     100    0.955    0.076
     101    0.000    0.000
     102    0.393    0.111
     103    1.223    0.093
     104    0.294    0.060
     105    0.292    0.057
     106    0.064    0.023
     107    0.595    0.050
     108    0.410    0.090
     109    0.179    0.055
     110    0.306    0.087
     111    0.009    0.018
     112    0.173    0.069
     113    0.031    0.031
     114    0.002    0.007
     115    0.005    0.014
     116    0.007    0.015
     117    0.108    0.054
     118    0.000    0.000
     119    0.001    0.006
     120    0.133    0.068
     121    0.015    0.020
     122    0.003    0.008
     123    0.010    0.021
     124    0.214    0.077
     125    0.004    0.013
     126    0.448    0.102
     127    0.041    0.029
     128    0.102    0.032
     129    0.355    0.112
     130    0.219    0.126
     131    0.404    0.098
     132    0.160    0.078
     133    0.499    0.097
     134    1.026    0.105
     135    1.586    0.209
     136    0.035    0.030
     137    1.049    0.126
     138    1.632    0.120
     139    0.008    0.012
     140    0.696    0.135
     141    0.497    0.095
     142    0.473    0.060
     143    0.867    0.084
     144    0.365    0.089
     145    0.000    0.000
     146    0.677    0.078
     147    0.481    0.111
     148    0.000    0.000
     149    0.049    0.038
     150    0.835    0.086
     151    0.155    0.055
     152    0.003    0.012
     153    0.739    0.148
     154    0.613    0.083
     155    0.008    0.013
     156    0.001    0.006
     157    0.684    0.074
     158    0.415    0.081
     159    0.017    0.026
     160    0.052    0.022
     161    0.302    0.067
     162    0.032    0.030
     163    0.150    0.062
     164    0.289    0.069
     165    0.100    0.039
     166    0.024    0.026
     167    0.047    0.039
     168    0.822    0.248
     169    0.217    0.077
     170    0.624    0.132
     171    1.299    0.184
     172    0.879    0.404
     173    0.559    0.110
     174    1.809    0.127
     175    0.455    0.137
     176    0.902    0.118
     177    0.138    0.085
     178    0.061    0.032
     179    0.470    0.060
     180    0.241    0.062
     181    0.197    0.059
     182    0.353    0.090
     183    0.880    0.091
     184    1.993    0.245
     185    1.041    0.107
     186    0.630    0.175
     187    0.513    0.206
     188    0.380    0.125
     189    0.332    0.095
     190    0.082    0.052
     191    0.444    0.124
     192    0.586    0.075
     193    0.147    0.101
     194    0.223    0.068
     195    0.081    0.035
     196    0.452    0.078
     197    0.160    0.096
     198    0.300    0.093
     199    0.139    0.044
     200    0.232    0.089
     201    0.059    0.059
     202    0.004    0.015
     203    0.146    0.089
     204    0.707    0.107
     205    0.173    0.060
     206    0.054    0.051
     207    0.601    0.078
     208    1.023    0.105
     209    0.375    0.092
     210    0.099    0.042
     211    0.821    0.096
     212    0.358    0.080
     213    0.036    0.029
     214    0.199    0.045
     215    0.407    0.066
     216    0.101    0.052
     217    0.083    0.039
     218    1.105    0.113
     219    0.585    0.097
     220    0.123    0.071
     221    0.869    0.132
     222    1.262    0.094
     223    1.264    0.109
     224    1.271    0.089
     225    1.156    0.125
     226    1.601    0.104
     227    1.058    0.213
     228    1.309    0.386
     229    1.529    0.207
     230    1.475    0.224
     231    0.181    0.074
     232    1.474    0.235
     233    0.372    0.129
     234    0.019    0.043
     235    1.739    0.149
     236    0.238    0.090
     237    0.023    0.029
     238    0.758    0.109
     239    0.374    0.076
     240    0.000    0.000
     241    0.001    0.006
     242    0.694    0.110
     243    0.259    0.060
     244    0.003    0.009
     245    0.213    0.069
     246    1.178    0.106
     247    0.386    0.078
     248    0.042    0.027
     249    0.289    0.056
     250    0.600    0.078
     251    0.302    0.077
     252    0.025    0.036
     253    0.700    0.076
     254    0.188    0.035
     255    0.359    0.116
     256    0.556    0.067
     257    0.714    0.097
     258    0.190    0.058
     259    0.086    0.054
     260    1.207    0.073
     261    0.549    0.059
     262    0.248    0.103
     263    1.191    0.160
     264    1.521    0.111
     265    0.450    0.055
     266    0.183    0.063
     267    1.096    0.084
     268    0.928    0.083
     269    0.402    0.097
     270    0.473    0.087
     271    0.376    0.096
     272    0.016    0.021
     273    0.165    0.079
     274    1.912    0.132
     275    0.286    0.068
     276    0.435    0.142
     277    0.554    0.098
     278    0.497    0.063
     279    0.267    0.084
     280    0.350    0.083
     281    1.000    0.087
     282    0.157    0.059
     283    0.406    0.070
     284    0.145    0.055
     285    0.679    0.138
     286    0.042    0.027
     287    0.061    0.040
     288    0.209    0.065
     289    0.003    0.008
     290    0.002    0.009
     291    0.089    0.028
     292    0.060    0.109
     293    0.060    0.038
     294    0.100    0.048
     295    0.676    0.119
     296    0.160    0.096
     297    0.203    0.066
     298    0.240    0.069
     299    1.336    0.142
     300    0.813    0.125
     301    0.021    0.023
     302    1.127    0.228
     303    0.890    0.127
     304    0.199    0.078
     305    1.292    0.115
     306    0.897    0.062
     307    0.550    0.169
     308    0.363    0.094
     309    1.275    0.112
     310    0.734    0.130
     311    0.672    0.186
     312    1.514    0.168
     313    1.991    0.121
      19    1.704    0.259
      20    0.516    0.113
      21    1.877    0.119
      22    1.009    0.113
      23    1.590    0.089
      24    0.511    0.100
      25    0.614    0.115
      26    0.900    0.155
      27    1.300    0.109
      28    1.111    0.111
      29    0.269    0.064
      30    0.070    0.054
      31    1.437    0.189
      32    1.140    0.090
      33    0.185    0.050
      34    0.034    0.033
      35    0.375    0.073
      36    0.974    0.101
      37    0.101    0.061
      38    0.050    0.050
      39    0.683    0.099
      40    0.276    0.079
      41    0.070    0.045
      42    0.023    0.032
      43    0.878    0.141
      44    0.001    0.006
      45    0.028    0.028
      46    0.267    0.085
      47    0.055    0.040
      48    0.017    0.021
      49    0.055    0.064
      50    0.532    0.082
      51    0.049    0.038
      52    0.008    0.013
      53    0.158    0.068
      54    0.142    0.056
      55    0.047    0.035
      56    0.025    0.030
      57    0.015    0.018
      58    0.234    0.144
      59    0.610    0.153
      60    0.852    0.180
      61    0.559    0.093
      62    1.476    0.192
      63    0.341    0.070
      64    0.060    0.046
      65    0.263    0.081
      66    0.217    0.062
      67    0.070    0.052
      68    0.040    0.032
      69    0.196    0.107
      70    0.298    0.067
      71    0.198    0.049
      72    0.079    0.050
      73    0.042    0.032
      74    0.306    0.078
      75    0.000    0.000
      76    0.005    0.012
      77    0.028    0.032
      78    0.468    0.068
      79    0.009    0.016
      80    0.007    0.013
      81    0.030    0.025
      82    0.004    0.013
      83    0.011    0.023
      84    0.045    0.039
      85    0.014    0.018
      86    0.295    0.053
      87    0.013    0.018
      88    0.056    0.053
      89    1.036    0.211
      90    0.384    0.066
      91    0.147    0.069
      92    0.620    0.146
      93    0.185    0.158
      94    0.030    0.045
      95    0.690    0.091
      96    0.353    0.080
      97    0.408    0.047
      98    0.671    0.080
      99    1.083    0.093
     100    0.448    0.082
     101    0.000    0.000
     102    0.454    0.061
     103    1.108    0.067
     104    0.047    0.027
     105    0.078    0.031
     106    0.148    0.061
     107    0.324    0.085
     108    0.548    0.089
     109    0.306    0.112
     110    0.280    0.060
     111    0.002    0.007
     112    0.135    0.072
     113    0.036    0.044
     114    0.000    0.000
     115    0.031    0.027
     116    0.035    0.033
     117    0.227    0.050
     118    0.000    0.000
     119    0.036    0.030
     120    0.138    0.031
     121    0.382    0.065
     122    0.053    0.055
     123    0.061    0.034
     124    0.694    0.103
     125    0.013    0.029
     126    0.188    0.073
     127    0.576    0.073
     128    0.335    0.102
     129    0.011    0.018
     130    0.041    0.033
     131    0.440    0.102
     132    0.833    0.162
     133    0.289    0.124
     134    1.129    0.159
     135    1.505    0.160
     136    0.014    0.024
     137    1.127    0.165
     138    1.810    0.150
     139    0.305    0.048
     140    0.488    0.134
     141    0.643    0.098
     142    0.560    0.087
     143    1.028    0.067
     144    0.960    0.088
     145    0.000    0.000
     146    0.614    0.070
     147    0.752    0.062
     148    0.244    0.046
     149    0.025    0.026
     150    0.975    0.086
     151    0.993    0.109
     152    0.087    0.033
     153    0.484    0.041
     154    0.758    0.075
     155    0.693    0.086
     156    0.000    0.000
     157    0.715    0.086
     158    1.343    0.105
     159    0.133    0.029
     160    0.077    0.039
     161    0.923    0.086
     162    0.502    0.094
     163    0.022    0.030
     164    0.391    0.059
     165    0.977    0.094
     166    0.543    0.102
     167    0.008    0.014
     168    0.896    0.107
     169    0.130    0.073
     170    0.553    0.093
     171    1.260    0.122
     172    1.276    0.147
     173    0.746    0.132
     174    1.729    0.122
     175    0.769    0.125
     176    0.841    0.193
     177    0.319    0.084
     178    0.118    0.052
     179    0.476    0.082
     180    0.222    0.066
     181    0.442    0.102
     182    0.728    0.115
     183    0.959    0.087
     184    1.634    0.247
     185    1.015    0.067
     186    0.739    0.115
     187    1.210    0.163
     188    0.982    0.171
     189    1.170    0.153
     190    0.308    0.063
     191    0.647    0.180
     192    0.404    0.084
     193    0.845    0.142
     194    0.504    0.082
     195    0.106    0.058
     196    0.701    0.132
     197    0.339    0.099
     198    0.347    0.073
     199    0.112    0.066
     200    0.942    0.059
     201    0.368    0.069
     202    0.006    0.013
     203    0.246    0.077
     204    0.668    0.076
     205    0.598    0.107
     206    0.003    0.010
     207    0.741    0.067
     208    1.068    0.099
     209    0.222    0.066
     210    0.243    0.104
     211    0.781    0.119
     212    0.956    0.067
     213    0.022    0.021
     214    0.892    0.197
     215    0.529    0.062
     216    0.115    0.038
     217    0.073    0.041
     218    0.728    0.094
     219    1.173    0.097
     220    0.097    0.048
     221    0.725    0.069
     222    1.395    0.126
     223    1.498    0.205
     224    1.080    0.106
     225    1.551    0.118
     226    1.119    0.104
     227    0.749    0.172
     228    1.709    0.143
     229    0.980    0.147
     230    0.817    0.214
     231    0.145    0.034
     232    1.156    0.143
     233    0.173    0.088
     234    0.195    0.064
     235    1.210    0.149
     236    0.251    0.088
     237    0.098    0.060
     238    0.772    0.133
     239    0.302    0.080
     240    0.066    0.046
     241    0.010    0.021
     242    0.656    0.112
     243    0.204    0.055
     244    0.051    0.052
     245    0.268    0.079
     246    1.159    0.112
     247    0.313    0.127
     248    0.078    0.052
     249    0.201    0.069
     250    0.541    0.064
     251    0.209    0.075
     252    0.003    0.009
     253    0.801    0.091
     254    0.206    0.040
     255    0.176    0.078
     256    0.456    0.099
     257    0.610    0.083
     258    0.323    0.124
     259    0.125    0.077
     260    0.572    0.112
     261    0.479    0.091
     262    0.568    0.189
     263    1.198    0.145
     264    1.440    0.122
     265    0.401    0.105
     266    0.620    0.161
     267    1.004    0.157
     268    1.027    0.094
     269    0.471    0.084
     270    0.569    0.093
     271    0.354    0.089
     272    0.228    0.121
     273    0.139    0.058
     274    1.718    0.131
     275    0.225    0.066
     276    0.313    0.105
     277    0.302    0.053
     278    0.364    0.043
     279    0.315    0.065
     280    0.563    0.129
     281    0.919    0.078
     282    0.187    0.051
     283    0.450    0.093
     284    0.453    0.076
     285    0.806    0.124
     286    0.000    0.000
     287    0.120    0.058
     288    0.285    0.052
     289    0.058    0.042
     290    0.004    0.012
     291    0.049    0.039
     292    0.527    0.094
     293    0.084    0.036
     294    0.054    0.035
     295    0.698    0.137
     296    0.336    0.105
     297    0.348    0.092
     298    0.134    0.047
     299    1.564    0.141
     300    0.254    0.059
     301    0.013    0.018
     302    0.703    0.213
     303    0.596    0.123
     304    0.086    0.052
     305    1.164    0.161
     306    0.861    0.116
     307    0.361    0.101
     308    0.429    0.091
     309    1.014    0.138
     310    0.373    0.095
     311    0.252    0.063
     312    1.285    0.201
     313    1.371    0.128
      19    1.072    0.175
      20    0.113    0.055
      21    1.523    0.137
      22    1.923    0.083
      23    0.739    0.089
      24    1.186    0.155
      25    0.555    0.137
      26    0.921    0.147
      27    1.259    0.165
      28    1.117    0.144
      29    0.141    0.050
      30    0.273    0.040
      31    1.873    0.181
      32    1.182    0.089
      33    0.150    0.056
      34    0.486    0.068
      35    0.899    0.069
      36    0.822    0.088
      37    0.014    0.024
      38    0.556    0.083
      39    1.248    0.098
      40    0.264    0.076
      41    0.439    0.068
      42    1.025    0.103
      43    0.943    0.137
      44    0.000    0.000
      45    0.625    0.129
      46    0.928    0.083
      47    0.073    0.045
      48    0.007    0.014
      49    0.830    0.095
      50    0.418    0.083
      51    0.110    0.047
      52    0.228    0.087
      53    0.768    0.103
      54    0.025    0.023
      55    0.086    0.043
      56    1.127    0.131
      57    1.015    0.083
      58    0.956    0.081
      59    0.609    0.120
      60    1.670    0.133
      61    0.591    0.093
      62    1.737    0.123
      63    0.112    0.039
      64    0.009    0.015
      65    0.062    0.040
      66    0.188    0.048
      67    0.164    0.041
      68    0.003    0.010
      69    0.275    0.063
      70    0.366    0.073
      71    0.239    0.076
      72    0.022    0.025
      73    0.023    0.021
      74    0.573    0.088
      75    0.010    0.023
      76    0.002    0.007
      77    0.112    0.073
      78    0.768    0.126
      79    0.031    0.020
      80    0.007    0.021
      81    0.857    0.102
      82    0.003    0.008
      83    0.009    0.017
      84    0.480    0.075
      85    0.583    0.099
      86    0.219    0.070
      87    0.047    0.035
      88    0.688    0.098
      89    0.491    0.077
      90    0.215    0.083
      91    0.175    0.066
      92    0.458    0.065
      93    0.604    0.091
      94    0.032    0.032
      95    1.005    0.124
      96    0.919    0.122
      97    0.398    0.053
      98    0.750    0.089
      99    0.931    0.101
     100    0.709    0.163
     101    0.000    0.000
     102    0.409    0.073
     103    1.143    0.117
     104    0.167    0.074
     105    0.271    0.060
     106    0.042    0.018
     107    0.546    0.077
     108    0.499    0.110
     109    0.125    0.061
     110    0.195    0.060
     111    0.002    0.007
     112    0.150    0.069
     113    0.005    0.011
     114    0.000    0.000
     115    0.001    0.006
     116    0.003    0.008
     117    0.086    0.050
     118    0.003    0.008
     119    0.001    0.006
     120    0.136    0.069
     121    0.034    0.026
     122    0.000    0.000
     123    0.010    0.020
     124    0.197    0.036
     125    0.003    0.010
     126    0.332    0.076
     127    0.049    0.030
     128    0.114    0.040
     129    0.307    0.117
     130    0.287    0.105
     131    0.402    0.078
     132    0.114    0.050
     133    0.466    0.074
     134    1.159    0.083
     135    1.458    0.156
     136    0.042    0.034
     137    1.112    0.124
     138    1.611    0.165
     139    0.010    0.017
     140    0.729    0.124
     141    0.551    0.104
     142    0.430    0.090
     143    0.817    0.083
     144    0.346    0.076
     145    0.000    0.000
     146    0.606    0.079
     147    0.481    0.060
     148    0.000    0.000
     149    0.034    0.017
     150    0.759    0.093
     151    0.176    0.071
     152    0.000    0.000
     153    0.879    0.155
     154    0.624    0.135
     155    0.011    0.017
     156    0.002    0.008
     157    0.510    0.113
     158    0.334    0.152
     159    0.004    0.015
     160    0.026    0.023
     161    0.278    0.079
     162    0.014    0.017
     163    0.089    0.037
     164    0.277    0.067
     165    0.107    0.057
     166    0.094    0.054
     167    0.023    0.031
     168    0.841    0.146
     169    0.168    0.052
     170    0.669    0.166
     171    1.405    0.144
     172    1.079    0.185
     173    0.667    0.076
     174    1.798    0.165
     175    0.567    0.127
     176    0.943    0.103
     177    0.117    0.046
     178    0.065    0.036
     179    0.533    0.087
     180    0.293    0.088
     181    0.207    0.084
     182    0.266    0.097
     183    0.828    0.091
     184    1.987    0.210
     185    1.035    0.106
     186    0.437    0.082
     187    0.586    0.160
     188    0.465    0.102
     189    0.390    0.070
     190    0.112    0.048
     191    0.558    0.119
     192    0.602    0.065
     193    0.031    0.034
     194    0.478    0.134
     195    0.078    0.035
     196    0.545    0.073
     197    0.047    0.045
     198    0.200    0.079
     199    0.144    0.046
     200    0.218    0.047
     201    0.017    0.030
     202    0.000    0.000
     203    0.235    0.110
     204    0.748    0.091
     205    0.171    0.068
     206    0.048    0.055
     207    0.595    0.090
     208    1.081    0.088
     209    0.343    0.087
     210    0.080    0.039
     211    0.838    0.064
     212    0.386    0.108
     213    0.054    0.038
     214    0.179    0.039
     215    0.399    0.072
     216    0.103    0.047
     217    0.088    0.029
     218    1.130    0.111
     219    0.763    0.151
     220    0.223    0.151
     221    0.860    0.156
     222    1.261    0.109
     223    1.340    0.152
     224    1.305    0.094
     225    1.305    0.242
     226    1.513    0.110
     227    1.041    0.186
     228    1.466    0.377
     229    1.433    0.124
     230    1.602    0.281
     231    0.241    0.077
     232    1.507    0.161
     233    0.384    0.091
     234    0.018    0.021
     235    1.740    0.106
     236    0.236    0.062
     237    0.019    0.030
     238    0.768    0.108
     239    0.384    0.085
     240    0.000    0.000
     241    0.000    0.000
     242    0.701    0.082
     243    0.225    0.058
     244    0.000    0.000
     245    0.196    0.074
     246    1.137    0.092
     247    0.420    0.071
     248    0.051    0.029
     249    0.265    0.061
     250    0.640    0.100
     251    0.332    0.072
     252    0.049    0.031
     253    0.647    0.083
     254    0.211    0.056
     255    0.347    0.084
     256    0.566    0.113
     257    0.774    0.079
     258    0.213    0.110
     259    0.075    0.036
     260    1.264    0.096
     261    0.592    0.057
     262    0.413    0.082
     263    1.218    0.124
     264    1.478    0.134
     265    0.518    0.082
     266    0.251    0.076
     267    1.084    0.089
     268    0.948    0.069
     269    0.384    0.089
     270    0.447    0.089
     271    0.372    0.087
     272    0.090    0.068
     273    0.220    0.042
     274    1.834    0.090
     275    0.214    0.073
     276    0.480    0.096
     277    0.635    0.065
     278    0.448    0.055
     279    0.271    0.067
     280    0.406    0.072
     281    0.987    0.108
     282    0.152    0.044
     283    0.407    0.089
     284    0.124    0.055
     285    0.745    0.093
     286    0.031    0.024
     287    0.079    0.032
     288    0.184    0.045
     289    0.001    0.006
     290    0.000    0.000
     291    0.078    0.027
     292    0.006    0.012
     293    0.042    0.026
     294    0.080    0.029
     295    0.647    0.127
     296    0.114    0.049
     297    0.213    0.044
     298    0.249    0.050
     299    1.366    0.106
     300    0.857    0.112
     301    0.034    0.028
     302    1.161    0.159
     303    0.883    0.137
     304    0.259    0.059
     305    1.205    0.109
     306    0.841    0.125
     307    0.606    0.073
     308    0.330    0.058
     309    1.254    0.106
     310    0.700    0.129
     311    0.513    0.109
     312    1.433    0.114
     313    2.036    0.115
      19    1.516    0.252
      20    0.391    0.086
      21    1.828    0.105
      22    0.968    0.105
      23    1.557    0.071
      24    0.500    0.090
      25    0.566    0.133
      26    0.848    0.090
      27    1.113    0.180
      28    1.129    0.085
      29    0.258    0.079
      30    0.032    0.025
      31    1.515    0.190
      32    1.029    0.115
      33    0.207    0.061
      34    0.000    0.000
      35    0.396    0.070
      36    0.939    0.111
      37    0.126    0.047
      38    0.000    0.000
      39    0.616    0.080
      40    0.212    0.075
      41    0.015    0.020
      42    0.009    0.014
      43    0.948    0.130
      44    0.008    0.012
      45    0.013    0.016
      46    0.266    0.054
      47    0.081    0.055
      48    0.019    0.020
      49    0.073    0.034
      50    0.548    0.095
      51    0.034    0.025
      52    0.001    0.006
      53    0.131    0.057
      54    0.146    0.048
      55    0.053    0.030
      56    0.011    0.025
      57    0.004    0.011
      58    0.152    0.051
      59    0.658    0.092
      60    0.915    0.125
      61    0.444    0.074
      62    1.289    0.146
      63    0.232    0.063
      64    0.063    0.035
      65    0.206    0.056
      66    0.256    0.042
      67    0.075    0.043
      68    0.045    0.029
      69    0.158    0.062
      70    0.253    0.046
      71    0.210    0.053
      72    0.075    0.041
      73    0.063    0.033
      74    0.360    0.107
      75    0.000    0.000
      76    0.021    0.033
      77    0.036    0.032
      78    0.528    0.085
      79    0.006    0.017
      80    0.009    0.015
      81    0.023    0.024
      82    0.000    0.000
      83    0.016    0.020
      84    0.004    0.010
      85    0.013    0.018
      86    0.394    0.112
      87    0.013    0.029
      88    0.003    0.008
      89    1.031    0.143
      90    0.387    0.105
      91    0.046    0.043
      92    0.636    0.101
      93    0.073    0.042
      94    0.033    0.029
      95    0.743    0.115
      96    0.310    0.081
      97    0.412    0.054
      98    0.656    0.057
      99    1.172    0.113
     100    0.392    0.076
     101    0.000    0.000
     102    0.429    0.058
     103    1.036    0.104
     104    0.022    0.031
     105    0.121    0.048
     106    0.153    0.023
     107    0.280    0.084
     108    0.377    0.145
     109    0.490    0.135
     110    0.299    0.076
     111    0.002    0.007
     112    0.093    0.065
     113    0.027    0.043
     114    0.000    0.000
     115    0.015    0.022
     116    0.028    0.020
     117    0.213    0.058
     118    0.000    0.000
     119    0.020    0.019
     120    0.124    0.037
     121    0.363    0.070
     122    0.059    0.044
     123    0.035    0.029
     124    0.688    0.063
     125    0.004    0.011
     126    0.216    0.049
     127    0.567    0.057
     128    0.328    0.067
     129    0.026    0.037
     130    0.047    0.030
     131    0.399    0.071
     132    0.635    0.088
     133    0.306    0.116
     134    1.121    0.128
     135    1.605    0.158
     136    0.070    0.044
     137    1.229    0.139
     138    1.901    0.097
     139    0.314    0.070
     140    0.550    0.110
     141    0.704    0.065
     142    0.548    0.074
     143    1.065    0.078
     144    1.034    0.126
     145    0.000    0.000
     146    0.642    0.089
     147    0.755    0.090
     148    0.270    0.068
     149    0.014    0.014
     150    0.905    0.094
     151    1.064    0.085
     152    0.089    0.044
     153    0.445    0.072
     154    0.750    0.076
     155    0.691    0.069
     156    0.000    0.000
     157    0.644    0.077
     158    1.390    0.132
     159    0.100    0.031
     160    0.066    0.028
     161    0.864    0.110
     162    0.438    0.066
     163    0.065    0.047
     164    0.242    0.075
     165    0.844    0.108
     166    0.576    0.108
     167    0.040    0.031
     168    0.896    0.098
     169    0.127    0.060
     170    0.629    0.100
     171    1.300    0.142
     172    1.300    0.191
     173    0.652    0.162
     174    1.779    0.185
     175    0.751    0.130
     176    0.736    0.168
     177    0.357    0.079
     178    0.163    0.046
     179    0.470    0.084
     180    0.302    0.087
     181    0.379    0.084
     182    0.734    0.124
     183    0.953    0.084
     184    1.656    0.219
     185    0.970    0.077
     186    0.822    0.066
     187    1.136    0.173
     188    0.925    0.115
     189    1.260    0.117
     190    0.274    0.087
     191    0.362    0.095
     192    0.512    0.123
     193    0.722    0.079
     194    0.526    0.077
     195    0.040    0.033
     196    0.724    0.100
     197    0.310    0.084
     198    0.215    0.095
     199    0.108    0.045
     200    0.876    0.107
     201    0.348    0.074
     202    0.010    0.015
     203    0.287    0.080
     204    0.685    0.084
     205    0.621    0.070
     206    0.018    0.026
     207    0.805    0.062
     208    1.057    0.082
     209    0.202    0.039
     210    0.162    0.054
     211    0.797    0.098
     212    0.981    0.092
     213    0.026    0.023
     214    0.870    0.124
     215    0.524    0.072
     216    0.098    0.041
     217    0.094    0.042
     218    0.702    0.061
     219    1.320    0.160
     220    0.142    0.074
     221    0.696    0.085
     222    1.325    0.102
     223    1.660    0.256
     224    1.146    0.082
     225    1.562    0.134
     226    0.967    0.160
     227    0.850    0.203
     228    1.785    0.129
     229    1.027    0.122
     230    0.930    0.188
     231    0.109    0.032
     232    1.043    0.095
     233    0.180    0.079
     234    0.176    0.062
     235    1.143    0.114
     236    0.187    0.095
     237    0.090    0.048
     238    0.793    0.137
     239    0.358    0.071
     240    0.053    0.040
     241    0.002    0.009
     242    0.702    0.088
     243    0.215    0.062
     244    0.043    0.036
     245    0.264    0.073
     246    1.214    0.103
     247    0.264    0.104
     248    0.053    0.042
     249    0.204    0.048
     250    0.572    0.057
     251    0.245    0.070
     252    0.012    0.021
     253    0.810    0.083
     254    0.220    0.067
     255    0.182    0.068
     256    0.383    0.117
     257    0.596    0.072
     258    0.341    0.072
     259    0.257    0.124
     260    0.533    0.089
     261    0.429    0.065
     262    0.350    0.151
     263    1.273    0.187
     264    1.512    0.139
     265    0.277    0.073
     266    0.396    0.108
     267    0.724    0.164
     268    1.020    0.082
     269    0.537    0.062
     270    0.557    0.082
     271    0.382    0.072
     272    0.118    0.072
     273    0.127    0.040
     274    1.704    0.130
     275    0.210    0.063
     276    0.335    0.083
     277    0.357    0.065
     278    0.412    0.058
     279    0.250    0.054
     280    0.566    0.137
     281    0.895    0.065
     282    0.191    0.059
     283    0.428    0.063
     284    0.409    0.101
     285    0.845    0.093
     286    0.000    0.000
     287    0.094    0.040
     288    0.377    0.072
     289    0.037    0.038
     290    0.004    0.012
     291    0.113    0.067
     292    0.526    0.122
     293    0.073    0.038
     294    0.082    0.042
     295    0.830    0.114
     296    0.297    0.085
     297    0.370    0.089
     298    0.096    0.056
     299    1.599    0.097
     300    0.208    0.053
     301    0.043    0.044
     302    0.406    0.089
     303    0.534    0.085
     304    0.089    0.033
     305    1.093    0.100
     306    0.824    0.091
     307    0.333    0.081
     308    0.504    0.094
     309    1.082    0.117
     310    0.405    0.068
     311    0.276    0.097
     312    1.371    0.125
     313    1.382    0.155
      19    1.214    0.108
      20    0.116    0.047
      21    1.611    0.154
      22    1.959    0.153
      23    0.695    0.078
      24    1.261    0.092
      25    0.548    0.091
      26    0.904    0.100
      27    1.189    0.129
      28    1.007    0.112
      29    0.146    0.054
      30    0.299    0.070
      31    1.761    0.103
      32    1.184    0.096
      33    0.190    0.059
      34    0.486    0.083
      35    0.915    0.106
      36    0.839    0.086
      37    0.004    0.011
      38    0.585    0.075
      39    1.275    0.106
      40    0.294    0.068
      41    0.391    0.078
      42    1.039    0.080
      43    0.807    0.106
      44    0.000    0.000
      45    0.552    0.132
      46    0.905    0.081
      47    0.070    0.039
      48    0.006    0.013
      49    0.907    0.106
      50    0.443    0.110
      51    0.166    0.054
      52    0.233    0.062
      53    0.750    0.084
      54    0.021    0.018
      55    0.078    0.044
      56    1.232    0.125
      57    1.058    0.096
      58    0.952    0.128
      59    0.542    0.092
      60    1.861    0.203
      61    0.674    0.122
      62    1.635    0.153
      63    0.144    0.086
      64    0.008    0.012
      65    0.046    0.023
      66    0.127    0.048
      67    0.142    0.062
      68    0.009    0.015
      69    0.280    0.084
      70    0.463    0.093
      71    0.211    0.069
      72    0.020    0.022
      73    0.023    0.021
      74    0.588    0.054
      75    0.011    0.024
      76    0.000    0.000
      77    0.105    0.051
      78    0.782    0.106
      79    0.029    0.031
      80    0.006    0.016
      81    0.854    0.078
      82    0.008    0.015
      83    0.004    0.014
      84    0.535    0.082
      85    0.610    0.162
      86    0.173    0.074
      87    0.054    0.027
      88    0.799    0.111
      89    0.472    0.078
      90    0.123    0.059
      91    0.181    0.079
      92    0.454    0.089
      93    0.612    0.100
      94    0.023    0.025
      95    1.052    0.091
      96    0.857    0.125
      97    0.433    0.055
      98    0.767    0.081
      99    0.871    0.080
     100    0.863    0.173
     101    0.000    0.000
     102    0.393    0.068
     103    1.096    0.097
     104    0.176    0.074
     105    0.208    0.072
     106    0.037    0.024
     107    0.527    0.074
     108    0.529    0.106
     109    0.081    0.032
     110    0.205    0.062
     111    0.000    0.000
     112    0.167    0.072
     113    0.006    0.014
     114    0.002    0.007
     115    0.000    0.000
     116    0.011    0.017
     117    0.082    0.048
     118    0.000    0.000
     119    0.001    0.006
     120    0.119    0.048
     121    0.027    0.028
     122    0.004    0.013
     123    0.000    0.000
     124    0.159    0.062
     125    0.017    0.022
     126    0.369    0.098
     127    0.013    0.016
     128    0.087    0.049
     129    0.203    0.070
     130    0.171    0.041
     131    0.324    0.057
     132    0.067    0.042
     133    0.451    0.077
     134    1.174    0.111
     135    1.543    0.161
     136    0.061    0.044
     137    1.156    0.204
     138    1.722    0.174
     139    0.013    0.018
     140    0.707    0.237
     141    0.566    0.074
     142    0.401    0.050
     143    0.881    0.101
     144    0.358    0.078
     145    0.000    0.000
     146    0.624    0.084
     147    0.525    0.077
     148    0.000    0.000
     149    0.026    0.016
     150    0.757    0.070
     151    0.179    0.055
     152    0.002    0.007
     153    0.929    0.231
     154    0.728    0.080
     155    0.025    0.035
     156    0.000    0.000
     157    0.546    0.073
     158    0.219    0.055
     159    0.009    0.017
     160    0.020    0.018
     161    0.404    0.150
     162    0.024    0.033
     163    0.079    0.029
     164    0.249    0.075
     165    0.164    0.097
     166    0.104    0.057
     167    0.031    0.033
     168    0.876    0.080
     169    0.173    0.039
     170    0.584    0.116
     171    1.305    0.175
     172    1.128    0.141
     173    0.596    0.111
     174    1.798    0.126
     175    0.641    0.096
     176    0.952    0.143
     177    0.135    0.058
     178    0.049    0.029
     179    0.548    0.040
     180    0.263    0.073
     181    0.216    0.096
     182    0.341    0.076
     183    0.779    0.062
     184    1.718    0.203
     185    1.053    0.063
     186    0.726    0.194
     187    0.449    0.091
     188    0.405    0.072
     189    0.545    0.130
     190    0.074    0.041
     191    0.464    0.089
     192    0.611    0.068
     193    0.051    0.052
     194    0.450    0.134
     195    0.074    0.034
     196    0.665    0.063
     197    0.032    0.047
     198    0.188    0.055
     199    0.160    0.050
     200    0.165    0.052
     201    0.017    0.017
     202    0.000    0.000
     203    0.210    0.091
     204    0.806    0.104
     205    0.147    0.060
     206    0.056    0.045
     207    0.578    0.077
     208    1.078    0.096
     209    0.364    0.077
     210    0.090    0.036
     211    0.769    0.076
     212    0.399    0.085
     213    0.039    0.030
     214    0.257    0.060
     215    0.419    0.081
     216    0.067    0.027
     217    0.106    0.052
     218    1.345    0.108
     219    1.024    0.103
     220    0.284    0.090
     221    0.924    0.133
     222    1.478    0.202
     223    1.689    0.159
     224    1.305    0.122
     225    1.314    0.198
     226    1.570    0.091
     227    1.089    0.170
     228    1.289    0.208
     229    1.136    0.217
     230    1.467    0.187
     231    0.286    0.104
     232    1.584    0.184
     233    0.235    0.094
     234    0.029    0.029
     235    1.786    0.130
     236    0.250    0.075
     237    0.008    0.015
     238    0.714    0.121
     239    0.395    0.051
     240    0.001    0.006
     241    0.002    0.008
     242    0.712    0.073
     243    0.213    0.047
     244    0.003    0.008
     245    0.199    0.056
     246    1.154    0.105
     247    0.407    0.101
     248    0.055    0.036
     249    0.254    0.069
     250    0.647    0.082
     251    0.335    0.105
     252    0.032    0.027
     253    0.683    0.076
     254    0.176    0.032
     255    0.300    0.087
     256    0.689    0.083
     257    0.819    0.097
     258    0.301    0.097
     259    0.112    0.057
     260    1.429    0.140
     261    0.556    0.098
     262    0.450    0.138
     263    1.073    0.141
     264    1.349    0.114
     265    0.515    0.091
     266    0.335    0.110
     267    1.250    0.237
     268    0.934    0.083
     269    0.358    0.087
     270    0.432    0.065
     271    0.417    0.098
     272    0.127    0.063
     273    0.192    0.060
     274    1.855    0.100
     275    0.200    0.044
     276    0.545    0.114
     277    0.598    0.082
     278    0.406    0.058
     279    0.256    0.066
     280    0.370    0.088
     281    0.908    0.104
     282    0.120    0.043
     283    0.438    0.056
     284    0.122    0.048
     285    0.708    0.114
     286    0.051    0.031
     287    0.072    0.049
     288    0.159    0.043
     289    0.000    0.000
     290    0.000    0.000
     291    0.076    0.029
     292    0.006    0.014
     293    0.046    0.022
     294    0.067    0.027
     295    0.549    0.093
     296    0.097    0.053
     297    0.252    0.074
     298    0.264    0.062
     299    1.289    0.155
     300    0.859    0.143
     301    0.020    0.023
     302    1.232    0.106
     303    0.885    0.102
     304    0.215    0.056
     305    1.348    0.149
     306    0.804    0.065
     307    0.530    0.089
     308    0.367    0.082
     309    1.282    0.118
     310    0.689    0.070
     311    0.542    0.097
     312    1.407    0.102
     313    2.041    0.130
      19    1.669    0.285
      20    0.457    0.109
      21    1.770    0.136
      22    0.997    0.085
      23    1.537    0.108
      24    0.567    0.081
      25    0.435    0.072
      26    0.941    0.152
      27    1.082    0.115
      28    1.115    0.121
      29    0.171    0.068
      30    0.108    0.065
      31    1.610    0.206
      32    0.994    0.122
      33    0.149    0.058
      34    0.003    0.008
      35    0.519    0.095
      36    0.813    0.153
      37    0.064    0.054
      38    0.000    0.000
      39    0.738    0.121
      40    0.128    0.058
      41    0.017    0.038
      42    0.009    0.021
      43    0.828    0.087
      44    0.006    0.014
      45    0.015    0.020
      46    0.253    0.071
      47    0.132    0.062
      48    0.010    0.019
      49    0.045    0.030
      50    0.491    0.064
      51    0.061    0.037
      52    0.001    0.006
      53    0.060    0.043
      54    0.058    0.051
      55    0.010    0.013
      56    0.015    0.018
      57    0.015    0.027
      58    0.186    0.066
      59    0.406    0.148
      60    0.988    0.106
      61    0.452    0.086
      62    1.345    0.142
      63    0.261    0.065
      64    0.067    0.038
      65    0.141    0.060
      66    0.141    0.066
      67    0.064    0.029
      68    0.049    0.025
      69    0.185    0.068
      70    0.213    0.059
      71    0.202    0.043
      72    0.077    0.039
      73    0.069    0.035
      74    0.314    0.067
      75    0.000    0.000
      76    0.007    0.013
      77    0.040    0.038
      78    0.549    0.072
      79    0.003    0.008
      80    0.005    0.011
      81    0.049    0.056
      82    0.000    0.000
      83    0.004    0.010
      84    0.013    0.028
      85    0.010    0.016
      86    0.392    0.083
      87    0.001    0.006
      88    0.005    0.011
      89    0.984    0.190
      90    0.285    0.102
      91    0.145    0.083
      92    0.572    0.148
      93    0.153    0.076
      94    0.074    0.062
      95    0.805    0.093
      96    0.269    0.102
      97    0.397    0.050
      98    0.663    0.085
      99    1.172    0.119
     100    0.326    0.124
     101    0.000    0.000
     102    0.447    0.067
     103    0.962    0.165
     104    0.006    0.014
     105    0.107    0.048
     106    0.157    0.049
     107    0.412    0.118
     108    0.333    0.075
     109    0.421    0.109
     110    0.285    0.064
     111    0.003    0.010
     112    0.049    0.044
     113    0.006    0.017
     114    0.000    0.000
     115    0.008    0.018
     116    0.024    0.019
     117    0.231    0.055
     118    0.000    0.000
     119    0.019    0.024
     120    0.118    0.045
     121    0.369    0.067
     122    0.019    0.019
     123    0.028    0.027
     124    0.699    0.066
     125    0.003    0.008
     126    0.154    0.060
     127    0.600    0.099
     128    0.394    0.087
     129    0.011    0.017
     130    0.032    0.027
     131    0.318    0.089
     132    0.701    0.076
     133    0.318    0.142
     134    1.186    0.114
     135    1.646    0.123
     136    0.048    0.040
     137    1.413    0.108
     138    1.877    0.109
     139    0.324    0.073
     140    0.419    0.123
     141    0.652    0.084
     142    0.524    0.065
     143    1.059    0.074
     144    1.024    0.110
     145    0.000    0.000
     146    0.689    0.083
     147    0.787    0.089
     148    0.258    0.044
     149    0.018    0.015
     150    0.844    0.090
     151    1.036    0.107
     152    0.098    0.037
     153    0.464    0.091
     154    0.757    0.077
     155    0.711    0.068
     156    0.000    0.000
     157    0.634    0.093
     158    1.391    0.108
     159    0.098    0.035
     160    0.036    0.027
     161    0.790    0.124
     162    0.487    0.070
     163    0.053    0.039
     164    0.234    0.074
     165    0.816    0.090
     166    0.637    0.095
     167    0.039    0.022
     168    0.981    0.104
     169    0.096    0.052
     170    0.764    0.180
     171    1.128    0.147
     172    1.317    0.255
     173    0.512    0.073
     174    1.646    0.198
     175    0.720    0.167
     176    0.891    0.132
     177    0.315    0.091
     178    0.162    0.048
     179    0.419    0.056
     180    0.292    0.079
     181    0.380    0.118
     182    0.688    0.140
     183    0.940    0.086
     184    1.518    0.249
     185    0.969    0.072
     186    0.861    0.091
     187    1.046    0.159
     188    0.820    0.083
     189    1.223    0.113
     190    0.233    0.061
     191    0.398    0.101
     192    0.422    0.144
     193    0.669    0.117
     194    0.509    0.089
     195    0.089    0.056
     196    0.566    0.117
     197    0.293    0.058
     198    0.182    0.065
     199    0.078    0.043
     200    0.836    0.077
     201    0.344    0.072
     202    0.006    0.013
     203    0.237    0.107
     204    0.766    0.080
     205    0.624    0.091
     206    0.028    0.033
     207    0.835    0.085
     208    1.089    0.094
     209    0.211    0.046
     210    0.190    0.052
     211    0.862    0.080
     212    1.027    0.098
     213    0.041    0.029
     214    0.770    0.120
     215    0.596    0.076
     216    0.123    0.049
     217    0.047    0.033
     218    0.735    0.098
     219    1.333    0.142
     220    0.061    0.071
     221    0.760    0.088
     222    1.343    0.111
     223    1.779    0.178
     224    1.105    0.112
     225    1.458    0.207
     226    1.052    0.114
     227    0.843    0.188
     228    1.546    0.180
     229    1.070    0.120
     230    1.044    0.202
     231    0.151    0.034
     232    1.013    0.088
     233    0.259    0.088
     234    0.146    0.043
     235    1.219    0.110
     236    0.204    0.055
     237    0.059    0.029
     238    0.745    0.121
     239    0.324    0.069
     240    0.072    0.052
     241    0.008    0.016
     242    0.699    0.105
     243    0.224    0.045
     244    0.043    0.040
     245    0.203    0.065
     246    1.156    0.097
     247    0.238    0.069
     248    0.031    0.024
     249    0.151    0.028
     250    0.574    0.056
     251    0.229    0.058
     252    0.009    0.020
     253    0.851    0.084
     254    0.219    0.037
     255    0.161    0.081
     256    0.468    0.079
     257    0.654    0.069
     258    0.367    0.079
     259    0.149    0.061
     260    0.623    0.122
     261    0.499    0.079
     262    0.290    0.097
     263    1.208    0.167
     264    1.520    0.141
     265    0.344    0.077
     266    0.499    0.139
     267    0.885    0.192
     268    0.997    0.081
     269    0.548    0.063
     270    0.527    0.079
     271    0.341    0.072
     272    0.153    0.108
     273    0.105    0.047
     274    1.720    0.083
     275    0.206    0.050
     276    0.375    0.094
     277    0.335    0.055
     278    0.359    0.045
     279    0.255    0.064
     280    0.423    0.095
     281    0.891    0.101
     282    0.175    0.051
     283    0.485    0.089
     284    0.441    0.065
     285    0.774    0.107
     286    0.000    0.000
     287    0.104    0.041
     288    0.325    0.079
     289    0.018    0.019
     290    0.002    0.009
     291    0.061    0.047
     292    0.514    0.079
     293    0.056    0.041
     294    0.083    0.043
     295    0.757    0.137
     296    0.236    0.061
     297    0.209    0.098
     298    0.107    0.051
     299    1.610    0.125
     300    0.227    0.053
     301    0.037    0.029
     302    0.402    0.085
     303    0.531    0.103
     304    0.042    0.038
     305    1.122    0.135
     306    0.870    0.069
     307    0.358    0.090
     308    0.531    0.066
     309    1.119    0.056
     310    0.391    0.091
     311    0.226    0.070
     312    1.355    0.147
     313    1.346    0.108
      19    1.178    0.130
      20    0.121    0.063
      21    1.738    0.207
      22    2.002    0.109
      23    0.706    0.110
      24    1.070    0.135
      25    0.412    0.069
      26    0.873    0.104
      27    1.184    0.100
      28    1.021    0.096
      29    0.144    0.056
      30    0.272    0.067
      31    1.810    0.128
      32    1.181    0.080
      33    0.159    0.053
      34    0.486    0.067
      35    0.895    0.090
      36    0.855    0.105
      37    0.014    0.018
      38    0.514    0.091
      39    1.189    0.092
      40    0.285    0.053
      41    0.410    0.097
      42    1.050    0.098
      43    0.827    0.138
      44    0.000    0.000
      45    0.652    0.101
      46    0.961    0.086
      47    0.075    0.055
      48    0.008    0.015
      49    0.837    0.101
      50    0.447    0.091
      51    0.162    0.027
      52    0.214    0.065
      53    0.767    0.098
      54    0.043    0.043
      55    0.099    0.042
      56    1.146    0.118
      57    1.063    0.070
      58    0.872    0.117
      59    0.514    0.075
      60    1.885    0.227
      61    0.675    0.103
      62    1.715    0.153
      63    0.358    0.079
      64    0.022    0.022
      65    0.073    0.052
      66    0.138    0.044
      67    0.147    0.037
      68    0.007    0.012
      69    0.325    0.076
      70    0.414    0.095
      71    0.185    0.075
      72    0.020    0.020
      73    0.033    0.020
      74    0.572    0.060
      75    0.011    0.022
      76    0.000    0.000
      77    0.111    0.044
      78    0.789    0.125
      79    0.030    0.027
      80    0.003    0.008
      81    0.908    0.098
      82    0.014    0.016
      83    0.005    0.014
      84    0.518    0.094
      85    0.588    0.096
      86    0.166    0.072
      87    0.038    0.030
      88    0.723    0.117
      89    0.473    0.039
      90    0.124    0.047
      91    0.168    0.074
      92    0.362    0.079
      93    0.684    0.085
      94    0.042    0.029
      95    1.015    0.082
      96    0.923    0.103
      97    0.446    0.053
      98    0.761    0.087
      99    0.866    0.083
     100    0.930    0.116
     101    0.000    0.000
     102    0.397    0.072
     103    1.039    0.093
     104    0.237    0.054
     105    0.201    0.065
     106    0.036    0.031
     107    0.558    0.063
     108    0.467    0.117
     109    0.111    0.039
     110    0.213    0.069
     111    0.003    0.009
     112    0.168    0.064
     113    0.010    0.018
     114    0.001    0.006
     115    0.005    0.016
     116    0.008    0.016
     117    0.077    0.044
     118    0.000    0.000
     119    0.000    0.000
     120    0.069    0.043
     121    0.032    0.026
     122    0.000    0.000
     123    0.001    0.006
     124    0.155    0.089
     125    0.032    0.022
     126    0.353    0.102
     127    0.039    0.027
     128    0.046    0.041
     129    0.150    0.078
     130    0.191    0.065
     131    0.296    0.062
     132    0.101    0.036
     133    0.413    0.085
     134    1.137    0.100
     135    1.531    0.117
     136    0.009    0.024
     137    0.996    0.168
     138    1.701    0.142
     139    0.023    0.021
     140    0.424    0.141
     141    0.555    0.085
     142    0.402    0.053
     143    0.854    0.082
     144    0.463    0.112
     145    0.000    0.000
     146    0.646    0.071
     147    0.623    0.130
     148    0.004    0.013
     149    0.024    0.017
     150    0.739    0.124
     151    0.344    0.140
     152    0.000    0.000
     153    0.751    0.178
     154    0.816    0.068
     155    0.046    0.050
     156    0.000    0.000
     157    0.541    0.114
     158    0.262    0.064
     159    0.036    0.036
     160    0.026    0.025
     161    0.525    0.108
     162    0.037    0.037
     163    0.082    0.043
     164    0.333    0.107
     165    0.285    0.155
     166    0.103    0.048
     167    0.019    0.016
     168    0.909    0.189
     169    0.200    0.072
     170    0.538    0.129
     171    1.293    0.107
     172    0.939    0.151
     173    0.588    0.100
     174    1.832    0.114
     175    0.637    0.094
     176    1.005    0.116
     177    0.134    0.080
     178    0.057    0.038
     179    0.480    0.072
     180    0.269    0.061
     181    0.192    0.140
     182    0.311    0.061
     183    0.882    0.109
     184    1.740    0.178
     185    1.054    0.096
     186    0.808    0.221
     187    0.454    0.096
     188    0.429    0.077
     189    0.547    0.120
     190    0.094    0.051
     191    0.412    0.076
     192    0.674    0.077
     193    0.070    0.041
     194    0.499    0.096
     195    0.086    0.037
     196    0.636    0.068
     197    0.067    0.051
     198    0.178    0.060
     199    0.143    0.039
     200    0.156    0.048
     201    0.010    0.017
     202    0.000    0.000
     203    0.243    0.081
     204    0.787    0.070
     205    0.110    0.041
     206    0.047    0.038
     207    0.668    0.087
     208    1.053    0.135
     209    0.258    0.081
     210    0.087    0.037
     211    0.835    0.081
     212    0.386    0.110
     213    0.020    0.026
     214    0.267    0.054
     215    0.394    0.079
     216    0.061    0.037
     217    0.052    0.036
     218    1.339    0.095
     219    0.996    0.114
     220    0.357    0.148
     221    0.776    0.192
     222    1.255    0.165
     223    1.714    0.178
     224    1.224    0.136
     225    1.399    0.222
     226    1.566    0.115
     227    1.048    0.159
     228    1.147    0.211
     229    1.131    0.206
     230    1.345    0.168
     231    0.347    0.079
     232    1.531    0.167
     233    0.222    0.120
     234    0.047    0.038
     235    1.771    0.101
     236    0.176    0.092
     237    0.000    0.000
     238    0.733    0.104
     239    0.324    0.084
     240    0.000    0.000
     241    0.000    0.000
     242    0.695    0.093
     243    0.229    0.054
     244    0.001    0.006
     245    0.204    0.077
     246    1.153    0.067
     247    0.409    0.064
     248    0.065    0.042
     249    0.250    0.088
     250    0.582    0.067
     251    0.324    0.107
     252    0.049    0.045
     253    0.664    0.101
     254    0.169    0.033
     255    0.324    0.105
     256    0.751    0.091
     257    0.822    0.087
     258    0.272    0.072
     259    0.094    0.053
     260    1.342    0.176
     261    0.470    0.074
     262    0.535    0.099
     263    1.106    0.152
     264    1.463    0.140
     265    0.464    0.085
     266    0.384    0.105
     267    1.432    0.138
     268    0.923    0.093
     269    0.434    0.065
     270    0.503    0.070
     271    0.437    0.086
     272    0.120    0.071
     273    0.163    0.039
     274    1.841    0.118
     275    0.237    0.052
     276    0.491    0.068
     277    0.502    0.075
     278    0.384    0.069
     279    0.241    0.068
     280    0.344    0.075
     281    0.898    0.106
     282    0.137    0.035
     283    0.415    0.068
     284    0.144    0.070
     285    0.652    0.085
     286    0.052    0.040
     287    0.078    0.047
     288    0.186    0.066
     289    0.005    0.012
     290    0.000    0.000
     291    0.055    0.034
     292    0.025    0.035
     293    0.050    0.021
     294    0.051    0.032
     295    0.561    0.067
     296    0.095    0.058
     297    0.239    0.088
     298    0.176    0.056
     299    1.386    0.117
     300    0.909    0.072
     301    0.050    0.035
     302    1.224    0.105
     303    0.790    0.157
     304    0.220    0.066
     305    1.482    0.112
     306    0.829    0.080
     307    0.543    0.107
     308    0.362    0.081
     309    1.270    0.124
     310    0.712    0.082
     311    0.493    0.120
     312    1.385    0.177
     313    2.020    0.113
      19    1.647    0.243
      20    0.465    0.095
      21    1.703    0.118
      22    0.994    0.097
      23    1.535    0.120
      24    0.568    0.133
      25    0.411    0.063
      26    0.845    0.148
      27    1.161    0.152
      28    1.002    0.124
      29    0.185    0.067
      30    0.151    0.089
      31    1.730    0.113
      32    1.095    0.113
      33    0.164    0.058
      34    0.001    0.006
      35    0.564    0.067
      36    0.834    0.113
      37    0.046    0.051
      38    0.003    0.008
      39    0.672    0.115
      40    0.129    0.033
      41    0.065    0.053
      42    0.009    0.019
      43    0.901    0.135
      44    0.025    0.030
      45    0.015    0.016
      46    0.196    0.082
      47    0.193    0.042
      48    0.034    0.031
      49    0.054    0.044
      50    0.471    0.107
      51    0.106    0.044
      52    0.023    0.036
      53    0.048    0.044
      54    0.087    0.043
      55    0.021    0.019
      56    0.074    0.067
      57    0.011    0.017
      58    0.273    0.088
      59    0.338    0.095
      60    1.027    0.128
      61    0.442    0.087
      62    1.448    0.141
      63    0.298    0.053
      64    0.050    0.025
      65    0.146    0.052
      66    0.169    0.085
      67    0.095    0.052
      68    0.047    0.023
      69    0.213    0.081
      70    0.303    0.054
      71    0.228    0.041
      72    0.115    0.057
      73    0.106    0.042
      74    0.374    0.077
      75    0.000    0.000
      76    0.014    0.025
      77    0.085    0.047
      78    0.700    0.075
      79    0.009    0.017
      80    0.006    0.012
      81    0.140    0.068
      82    0.003    0.009
      83    0.004    0.010
      84    0.022    0.019
      85    0.008    0.012
      86    0.387    0.094
      87    0.003    0.010
      88    0.009    0.018
      89    0.903    0.180
      90    0.312    0.082
      91    0.106    0.077
      92    0.522    0.131
      93    0.199    0.108
      94    0.090    0.070
      95    0.814    0.126
      96    0.279    0.092
      97    0.401    0.050
      98    0.633    0.079
      99    1.143    0.079
     100    0.198    0.070
     101    0.000    0.000
     102    0.467    0.055
     103    0.813    0.111
     104    0.001    0.006
     105    0.117    0.052
     106    0.070    0.036
     107    0.348    0.090
     108    0.264    0.078
     109    0.559    0.088
     110    0.359    0.061
     111    0.000    0.000
     112    0.027    0.032
     113    0.010    0.013
     114    0.000    0.000
     115    0.008    0.013
     116    0.019    0.022
     117    0.211    0.049
     118    0.000    0.000
     119    0.025    0.026
     120    0.131    0.037
     121    0.346    0.063
     122    0.016    0.033
     123    0.049    0.026
     124    0.662    0.071
     125    0.007    0.013
     126    0.180    0.096
     127    0.499    0.076
     128    0.365    0.086
     129    0.019    0.028
     130    0.026    0.032
     131    0.367    0.115
     132    0.712    0.108
     133    0.258    0.082
     134    1.160    0.141
     135    1.616    0.160
     136    0.022    0.036
     137    1.278    0.151
     138    1.876    0.157
     139    0.330    0.060
     140    0.470    0.102
     141    0.550    0.068
     142    0.505    0.061
     143    1.046    0.067
     144    0.920    0.108
     145    0.000    0.000
     146    0.690    0.091
     147    0.813    0.077
     148    0.267    0.056
     149    0.019    0.021
     150    0.858    0.097
     151    1.047    0.102
     152    0.091    0.047
     153    0.510    0.098
     154    0.717    0.066
     155    0.719    0.076
     156    0.000    0.000
     157    0.533    0.064
     158    1.422    0.101
     159    0.083    0.042
     160    0.029    0.025
     161    0.822    0.096
     162    0.544    0.081
     163    0.092    0.035
     164    0.329    0.063
     165    0.890    0.062
     166    0.599    0.076
     167    0.068    0.025
     168    1.034    0.142
     169    0.093    0.048
     170    0.964    0.124
     171    1.042    0.088
     172    1.403    0.311
     173    0.514    0.093
     174    1.553    0.186
     175    0.942    0.175
     176    0.824    0.126
     177    0.403    0.088
     178    0.132    0.071
     179    0.447    0.047
     180    0.235    0.067
     181    0.412    0.130
     182    0.721    0.089
     183    0.947    0.079
     184    1.627    0.270
     185    0.935    0.080
     186    0.824    0.087
     187    1.100    0.212
     188    0.938    0.104
     189    1.264    0.073
     190    0.290    0.055
     191    0.282    0.094
     192    0.348    0.105
     193    0.747    0.108
     194    0.477    0.070
     195    0.106    0.043
     196    0.507    0.086
     197    0.314    0.062
     198    0.123    0.064
     199    0.073    0.031
     200    0.872    0.077
     201    0.387    0.068
     202    0.011    0.018
     203    0.219    0.079
     204    0.777    0.101
     205    0.600    0.080
     206    0.014    0.015
     207    0.838    0.109
     208    1.100    0.107
     209    0.214    0.045
     210    0.184    0.041
     211    0.906    0.089
     212    0.994    0.098
     213    0.047    0.042
     214    0.777    0.106
     215    0.586    0.067
     216    0.147    0.045
     217    0.052    0.033
     218    0.702    0.106
     219    1.298    0.091
     220    0.031    0.041
     221    0.763    0.093
     222    1.292    0.104
     223    1.644    0.200
     224    1.126    0.091
     225    1.302    0.165
     226    1.116    0.135
     227    0.854    0.206
     228    1.725    0.262
     229    1.288    0.326
     230    0.805    0.159
     231    0.126    0.042
     232    0.978    0.118
     233    0.260    0.127
     234    0.170    0.081
     235    1.202    0.101
     236    0.173    0.070
     237    0.069    0.044
     238    0.740    0.091
     239    0.324    0.048
     240    0.067    0.046
     241    0.008    0.016
     242    0.722    0.090
     243    0.234    0.050
     244    0.022    0.029
     245    0.224    0.053
     246    1.218    0.097
     247    0.258    0.079
     248    0.039    0.044
     249    0.165    0.050
     250    0.530    0.046
     251    0.228    0.081
     252    0.004    0.010
     253    0.821    0.108
     254    0.218    0.045
     255    0.159    0.058
     256    0.400    0.084
     257    0.577    0.081
     258    0.401    0.138
     259    0.155    0.086
     260    0.718    0.126
     261    0.442    0.075
     262    0.300    0.085
     263    1.278    0.180
     264    1.489    0.112
     265    0.337    0.065
     266    0.458    0.092
     267    0.963    0.112
     268    1.038    0.085
     269    0.567    0.062
     270    0.543    0.097
     271    0.299    0.072
     272    0.163    0.101
     273    0.088    0.059
     274    1.712    0.137
     275    0.180    0.055
     276    0.312    0.103
     277    0.293    0.075
     278    0.349    0.048
     279    0.287    0.065
     280    0.449    0.099
     281    0.879    0.059
     282    0.157    0.057
     283    0.497    0.108
     284    0.375    0.072
     285    0.766    0.090
     286    0.000    0.000
     287    0.070    0.042
     288    0.415    0.111
     289    0.009    0.017
     290    0.016    0.026
     291    0.123    0.057
     292    0.467    0.078
     293    0.077    0.033
     294    0.153    0.056
     295    0.920    0.128
     296    0.254    0.074
     297    0.182    0.063
     298    0.141    0.055
     299    1.550    0.140
     300    0.229    0.058
     301    0.045    0.038
     302    0.464    0.072
     303    0.644    0.148
     304    0.047    0.030
     305    1.113    0.093
     306    0.868    0.104
     307    0.324    0.088
     308    0.559    0.070
     309    1.115    0.131
     310    0.411    0.075
     311    0.203    0.082
     312    1.323    0.124
     313    1.404    0.124
      19    1.323    0.232
      20    0.100    0.093
      21    1.587    0.219
      22    1.974    0.108
      23    0.742    0.146
      24    0.860    0.183
      25    0.555    0.107
      26    0.994    0.200
      27    1.230    0.153
      28    0.990    0.128
      29    0.211    0.048
      30    0.217    0.079
      31    1.819    0.136
      32    1.175    0.088
      33    0.117    0.046
      34    0.488    0.077
      35    0.947    0.095
      36    0.864    0.085
      37    0.015    0.022
      38    0.460    0.076
      39    1.201    0.075
      40    0.245    0.061
      41    0.451    0.079
      42    1.079    0.059
      43    0.877    0.113
      44    0.000    0.000
      45    0.704    0.118
      46    0.959    0.132
      47    0.058    0.036
      48    0.005    0.012
      49    0.884    0.115
      50    0.393    0.083
      51    0.107    0.037
      52    0.335    0.070
      53    0.749    0.075
      54    0.019    0.025
      55    0.099    0.052
      56    1.153    0.137
      57    0.997    0.112
      58    0.795    0.102
      59    0.538    0.067
      60    1.739    0.131
      61    0.658    0.075
      62    1.741    0.105
      63    0.351    0.062
      64    0.023    0.027
      65    0.089    0.053
      66    0.158    0.035
      67    0.154    0.036
      68    0.004    0.010
      69    0.287    0.082
      70    0.282    0.079
      71    0.195    0.064
      72    0.010    0.016
      73    0.009    0.016
      74    0.528    0.074
      75    0.003    0.008
      76    0.008    0.015
      77    0.136    0.067
      78    0.812    0.133
      79    0.036    0.032
      80    0.001    0.006
      81    0.840    0.105
      82    0.004    0.010
      83    0.001    0.006
      84    0.467    0.070
      85    0.597    0.063
      86    0.220    0.078
      87    0.028    0.021
      88    0.667    0.102
      89    0.524    0.093
      90    0.304    0.090
      91    0.262    0.128
      92    0.466    0.067
      93    0.623    0.058
      94    0.050    0.035
      95    0.998    0.089
      96    0.800    0.111
      97    0.454    0.048
      98    0.711    0.087
      99    0.868    0.098
     100    0.972    0.117
     101    0.000    0.000
     102    0.360    0.076
     103    1.100    0.104
     104    0.263    0.076
     105    0.255    0.054
     106    0.051    0.022
     107    0.557    0.074
     108    0.535    0.102
     109    0.127    0.048
     110    0.195    0.072
     111    0.014    0.023
     112    0.188    0.063
     113    0.011    0.017
     114    0.000    0.000
     115    0.023    0.034
     116    0.019    0.021
     117    0.078    0.054
     118    0.000    0.000
     119    0.002    0.008
     120    0.094    0.062
     121    0.027    0.026
     122    0.000    0.000
     123    0.001    0.006
     124    0.097    0.059
     125    0.013    0.018
     126    0.382    0.123
     127    0.022    0.025
     128    0.030    0.035
     129    0.215    0.063
     130    0.207    0.087
     131    0.240    0.043
     132    0.114    0.061
     133    0.427    0.075
     134    1.060    0.157
     135    1.572    0.138
     136    0.003    0.008
     137    0.982    0.156
     138    1.667    0.193
     139    0.022    0.029
     140    0.368    0.127
     141    0.607    0.090
     142    0.408    0.085
     143    0.851    0.090
     144    0.650    0.156
     145    0.000    0.000
     146    0.620    0.070
     147    0.691    0.110
     148    0.016    0.031
     149    0.023    0.015
     150    0.705    0.111
     151    0.321    0.075
     152    0.000    0.000
     153    0.652    0.147
     154    0.825    0.078
     155    0.021    0.021
     156    0.000    0.000
     157    0.612    0.127
     158    0.271    0.096
     159    0.045    0.040
     160    0.040    0.024
     161    0.563    0.085
     162    0.040    0.031
     163    0.121    0.063
     164    0.335    0.073
     165    0.283    0.105
     166    0.109    0.037
     167    0.022    0.032
     168    0.932    0.131
     169    0.203    0.049
     170    0.699    0.109
     171    1.262    0.141
     172    1.173    0.151
     173    0.541    0.110
     174    1.857    0.134
     175    0.764    0.128
     176    0.981    0.112
     177    0.174    0.097
     178    0.054    0.034
     179    0.500    0.098
     180    0.377    0.108
     181    0.408    0.213
     182    0.341    0.085
     183    0.977    0.092
     184    1.710    0.221
     185    1.083    0.122
     186    0.792    0.124
     187    0.556    0.166
     188    0.431    0.087
     189    0.478    0.070
     190    0.088    0.047
     191    0.520    0.117
     192    0.620    0.068
     193    0.078    0.052
     194    0.581    0.096
     195    0.081    0.032
     196    0.596    0.061
     197    0.142    0.086
     198    0.177    0.054
     199    0.126    0.043
     200    0.197    0.061
     201    0.026    0.030
     202    0.001    0.006
     203    0.215    0.072
     204    0.753    0.060
     205    0.100    0.056
     206    0.061    0.045
     207    0.681    0.071
     208    0.989    0.107
     209    0.225    0.068
     210    0.087    0.062
     211    0.816    0.069
     212    0.399    0.082
     213    0.025    0.024
     214    0.268    0.076
     215    0.432    0.067
     216    0.042    0.035
     217    0.054    0.030
     218    1.371    0.080
     219    1.036    0.125
     220    0.445    0.054
     221    0.428    0.115
     222    1.259    0.118
     223    1.958    0.105
     224    1.255    0.100
     225    1.099    0.191
     226    1.617    0.118
     227    1.083    0.117
     228    1.259    0.142
     229    1.103    0.139
     230    1.324    0.182
     231    0.394    0.086
     232    1.330    0.239
     233    0.146    0.085
     234    0.099    0.049
     235    1.812    0.119
     236    0.136    0.066
     237    0.004    0.011
     238    0.754    0.099
     239    0.364    0.066
     240    0.000    0.000
     241    0.000    0.000
     242    0.672    0.104
     243    0.223    0.071
     244    0.009    0.017
     245    0.206    0.075
     246    1.158    0.084
     247    0.402    0.074
     248    0.064    0.035
     249    0.249    0.055
     250    0.670    0.074
     251    0.386    0.075
     252    0.051    0.043
     253    0.728    0.090
     254    0.163    0.037
     255    0.331    0.076
     256    0.756    0.084
     257    0.799    0.069
     258    0.299    0.116
     259    0.094    0.053
     260    1.374    0.162
     261    0.401    0.112
     262    0.631    0.166
     263    1.177    0.161
     264    1.509    0.160
     265    0.642    0.149
     266    0.395    0.126
     267    1.502    0.106
     268    0.913    0.088
     269    0.348    0.122
     270    0.401    0.084
     271    0.410    0.066
     272    0.141    0.087
     273    0.119    0.057
     274    1.856    0.102
     275    0.195    0.056
     276    0.400    0.106
     277    0.463    0.057
     278    0.417    0.053
     279    0.274    0.078
     280    0.392    0.083
     281    0.917    0.059
     282    0.127    0.046
     283    0.508    0.083
     284    0.148    0.052
     285    0.666    0.100
     286    0.071    0.040
     287    0.056    0.036
     288    0.261    0.058
     289    0.024    0.031
     290    0.002    0.009
     291    0.069    0.030
     292    0.034    0.030
     293    0.037    0.014
     294    0.044    0.032
     295    0.623    0.090
     296    0.091    0.045
     297    0.213    0.050
     298    0.196    0.058
     299    1.238    0.124
     300    0.916    0.069
     301    0.029    0.029
     302    0.992    0.221
     303    0.692    0.162
     304    0.224    0.046
     305    1.218    0.077
     306    0.886    0.105
     307    0.571    0.088
     308    0.344    0.086
     309    1.329    0.126
     310    0.760    0.064
     311    0.541    0.116
     312    1.417    0.118
     313    2.018    0.137
      19    1.543    0.251
      20    0.421    0.101
      21    1.761    0.180
      22    1.080    0.144
      23    1.494    0.132
      24    0.584    0.123
      25    0.452    0.107
      26    1.007    0.169
      27    1.223    0.111
      28    0.998    0.119
      29    0.177    0.051
      30    0.245    0.070
      31    1.554    0.102
      32    1.173    0.072
      33    0.159    0.055
      34    0.000    0.000
      35    0.539    0.072
      36    0.812    0.110
      37    0.051    0.041
      38    0.022    0.026
      39    0.695    0.085
      40    0.188    0.091
      41    0.079    0.059
      42    0.028    0.032
      43    0.989    0.125
      44    0.045    0.038
      45    0.010    0.019
      46    0.209    0.055
      47    0.219    0.059
      48    0.029    0.041
      49    0.061    0.042
      50    0.422    0.088
      51    0.112    0.049
      52    0.039    0.051
      53    0.057    0.032
      54    0.079    0.055
      55    0.020    0.020
      56    0.116    0.062
      57    0.011    0.015
      58    0.333    0.081
      59    0.235    0.090
      60    1.102    0.157
      61    0.487    0.088
      62    1.390    0.097
      63    0.351    0.051
      64    0.043    0.030
      65    0.192    0.051
      66    0.134    0.053
      67    0.097    0.046
      68    0.039    0.031
      69    0.213    0.056
      70    0.305    0.052
      71    0.232    0.041
      72    0.091    0.058
      73    0.097    0.046
      74    0.355    0.055
      75    0.000    0.000
      76    0.018    0.028
      77    0.070    0.032
      78    0.647    0.066
      79    0.002    0.008
      80    0.009    0.015
      81    0.114    0.047
      82    0.003    0.009
      83    0.009    0.015
      84    0.069    0.046
      85    0.013    0.033
      86    0.368    0.074
      87    0.001    0.006
      88    0.006    0.013
      89    0.825    0.122
      90    0.299    0.107
      91    0.148    0.065
      92    0.675    0.141
      93    0.160    0.064
      94    0.062    0.034
      95    0.751    0.136
      96    0.253    0.057
      97    0.408    0.060
      98    0.662    0.061
      99    1.123    0.075
     100    0.208    0.069
     101    0.000    0.000
     102    0.478    0.068
     103    0.783    0.074
     104    0.006    0.014
     105    0.128    0.066
     106    0.067    0.034
     107    0.310    0.086
     108    0.230    0.064
     109    0.511    0.076
     110    0.322    0.066
     111    0.000    0.000
     112    0.038    0.040
     113    0.011    0.016
     114    0.000    0.000
     115    0.015    0.016
     116    0.017    0.019
     117    0.194    0.054
     118    0.000    0.000
     119    0.021    0.025
     120    0.122    0.041
     121    0.334    0.059
     122    0.049    0.050
     123    0.040    0.034
     124    0.615    0.090
     125    0.014    0.016
     126    0.188    0.059
     127    0.513    0.067
     128    0.440    0.089
     129    0.045    0.036
     130    0.032    0.034
     131    0.299    0.086
     132    0.665    0.137
     133    0.224    0.123
     134    1.065    0.170
     135    1.836    0.135
     136    0.063    0.043
     137    1.029    0.272
     138    1.913    0.136
     139    0.477    0.111
     140    0.488    0.142
     141    0.574    0.076
     142    0.502    0.071
     143    0.990    0.078
     144    0.992    0.079
     145    0.000    0.000
     146    0.730    0.052
     147    0.821    0.059
     148    0.230    0.041
     149    0.037    0.023
     150    0.880    0.057
     151    0.995    0.078
     152    0.082    0.039
     153    0.493    0.076
     154    0.747    0.081
     155    0.721    0.075
     156    0.000    0.000
     157    0.490    0.059
     158    1.363    0.108
     159    0.073    0.042
     160    0.019    0.017
     161    0.785    0.086
     162    0.508    0.085
     163    0.086    0.039
     164    0.289    0.105
     165    0.920    0.074
     166    0.571    0.088
     167    0.050    0.025
     168    1.003    0.152
     169    0.070    0.050
     170    0.802    0.181
     171    1.101    0.110
     172    1.569    0.251
     173    0.520    0.071
     174    1.588    0.132
     175    1.065    0.201
     176    0.771    0.097
     177    0.505    0.074
     178    0.155    0.097
     179    0.511    0.116
     180    0.264    0.082
     181    0.562    0.234
     182    0.661    0.085
     183    0.889    0.084
     184    1.711    0.287
     185    0.970    0.078
     186    0.785    0.072
     187    1.167    0.149
     188    0.896    0.106
     189    1.273    0.110
     190    0.330    0.075
     191    0.213    0.088
     192    0.369    0.094
     193    0.782    0.115
     194    0.503    0.071
     195    0.083    0.064
     196    0.604    0.078
     197    0.276    0.071
     198    0.147    0.072
     199    0.100    0.038
     200    0.888    0.109
     201    0.385    0.069
     202    0.011    0.016
     203    0.296    0.085
     204    0.782    0.065
     205    0.601    0.069
     206    0.013    0.022
     207    0.849    0.066
     208    1.064    0.085
     209    0.252    0.084
     210    0.174    0.042
     211    0.882    0.070
     212    1.045    0.106
     213    0.055    0.030
     214    0.684    0.119
     215    0.543    0.081
     216    0.101    0.059
     217    0.070    0.038
     218    0.851    0.108
     219    1.308    0.114
     220    0.045    0.049
     221    0.741    0.104
     222    1.304    0.072
     223    1.529    0.144
     224    1.165    0.086
     225    1.397    0.166
     226    1.050    0.084
     227    0.764    0.159
     228    1.887    0.121
     229    1.677    0.199
     230    0.658    0.327
     231    0.101    0.047
     232    0.971    0.107
     233    0.261    0.073
     234    0.187    0.056
     235    1.235    0.114
     236    0.185    0.069
     237    0.077    0.037
     238    0.733    0.089
     239    0.340    0.043
     240    0.085    0.040
     241    0.005    0.013
     242    0.708    0.108
     243    0.227    0.049
     244    0.041    0.036
     245    0.209    0.050
     246    1.221    0.100
     247    0.306    0.062
     248    0.028    0.027
     249    0.170    0.042
     250    0.496    0.056
     251    0.207    0.072
     252    0.005    0.011
     253    0.920    0.107
     254    0.211    0.041
     255    0.100    0.037
     256    0.408    0.090
     257    0.531    0.068
     258    0.256    0.101
     259    0.334    0.089
     260    0.502    0.135
     261    0.383    0.083
     262    0.418    0.102
     263    1.180    0.161
     264    1.569    0.119
     265    0.297    0.056
     266    0.386    0.078
     267    0.807    0.133
     268    1.003    0.102
     269    0.549    0.078
     270    0.729    0.129
     271    0.351    0.071
     272    0.119    0.080
     273    0.118    0.075
     274    1.816    0.176
     275    0.199    0.067
     276    0.352    0.100
     277    0.286    0.094
     278    0.336    0.058
     279    0.273    0.061
     280    0.472    0.115
     281    0.911    0.086
     282    0.154    0.059
     283    0.530    0.075
     284    0.343    0.078
     285    0.764    0.090
     286    0.000    0.000
     287    0.079    0.046
     288    0.379    0.107
     289    0.016    0.020
     290    0.011    0.021
     291    0.173    0.062
     292    0.521    0.101
     293    0.060    0.032
     294    0.216    0.058
     295    0.989    0.091
     296    0.218    0.060
     297    0.158    0.074
     298    0.205    0.055
     299    1.658    0.105
     300    0.243    0.078
     301    0.015    0.016
     302    0.461    0.077
     303    0.715    0.120
     304    0.076    0.062
     305    1.123    0.117
     306    0.901    0.079
     307    0.301    0.086
     308    0.646    0.079
     309    1.174    0.085
     310    0.406    0.097
     311    0.153    0.061
     312    1.322    0.146
     313    1.397    0.108
      19    1.205    0.187
      20    0.138    0.095
      21    1.734    0.314
      22    1.985    0.099
      23    0.663    0.132
      24    0.983    0.237
      25    0.451    0.157
      26    1.313    0.282
      27    1.218    0.114
      28    1.005    0.185
      29    0.196    0.053
      30    0.228    0.074
      31    1.798    0.081
      32    1.156    0.072
      33    0.128    0.054
      34    0.484    0.109
      35    0.877    0.080
      36    0.852    0.115
      37    0.018    0.021
      38    0.618    0.098
      39    1.256    0.068
      40    0.267    0.069
      41    0.406    0.075
      42    1.006    0.097
      43    0.844    0.089
      44    0.000    0.000
      45    0.589    0.086
      46    0.795    0.114
      47    0.053    0.039
      48    0.011    0.019
      49    0.849    0.108
      50    0.484    0.093
      51    0.104    0.052
      52    0.337    0.087
      53    0.733    0.094
      54    0.028    0.025
      55    0.115    0.070
      56    1.052    0.111
      57    1.001    0.117
      58    0.800    0.140
      59    0.712    0.092
      60    1.795    0.178
      61    0.668    0.068
      62    1.692    0.113
      63    0.353    0.075
      64    0.039    0.045
      65    0.101    0.040
      66    0.227    0.087
      67    0.138    0.053
      68    0.007    0.012
      69    0.307    0.073
      70    0.294    0.084
      71    0.209    0.042
      72    0.015    0.017
      73    0.014    0.020
      74    0.526    0.088
      75    0.002    0.007
      76    0.002    0.007
      77    0.154    0.072
      78    0.689    0.099
      79    0.040    0.038
      80    0.004    0.011
      81    0.808    0.070
      82    0.005    0.011
      83    0.001    0.006
      84    0.501    0.075
      85    0.641    0.086
      86    0.204    0.076
      87    0.065    0.033
      88    0.693    0.124
      89    0.526    0.081
      90    0.332    0.072
      91    0.348    0.115
      92    0.491    0.117
      93    0.551    0.080
      94    0.054    0.027
      95    0.938    0.123
      96    0.857    0.102
      97    0.420    0.049
      98    0.834    0.143
      99    0.878    0.061
     100    0.944    0.131
     101    0.000    0.000
     102    0.371    0.084
     103    1.082    0.103
     104    0.240    0.066
     105    0.257    0.083
     106    0.040    0.028
     107    0.616    0.062
     108    0.468    0.101
     109    0.133    0.058
     110    0.185    0.067
     111    0.000    0.000
     112    0.196    0.066
     113    0.013    0.018
     114    0.000    0.000
     115    0.008    0.019
     116    0.029    0.033
     117    0.066    0.038
     118    0.000    0.000
     119    0.002    0.008
     120    0.095    0.047
     121    0.022    0.027
     122    0.003    0.008
     123    0.000    0.000
     124    0.093    0.058
     125    0.025    0.026
     126    0.244    0.086
     127    0.011    0.020
     128    0.033    0.033
     129    0.125    0.067
     130    0.092    0.080
     131    0.228    0.073
     132    0.085    0.070
     133    0.367    0.098
     134    1.062    0.100
     135    1.591    0.169
     136    0.001    0.006
     137    0.983    0.161
     138    1.774    0.152
     139    0.027    0.032
     140    0.398    0.157
     141    0.637    0.089
     142    0.394    0.076
     143    0.830    0.069
     144    0.685    0.077
     145    0.000    0.000
     146    0.647    0.062
     147    0.700    0.116
     148    0.011    0.020
     149    0.035    0.030
     150    0.803    0.051
     151    0.301    0.093
     152    0.000    0.000
     153    0.718    0.125
     154    0.814    0.083
     155    0.022    0.037
     156    0.000    0.000
     157    0.577    0.096
     158    0.202    0.053
     159    0.038    0.029
     160    0.037    0.022
     161    0.550    0.082
     162    0.052    0.035
     163    0.130    0.055
     164    0.365    0.075
     165    0.272    0.072
     166    0.088    0.060
     167    0.031    0.032
     168    0.574    0.112
     169    0.198    0.055
     170    0.667    0.094
     171    1.368    0.154
     172    1.199    0.178
     173    0.592    0.072
     174    1.795    0.116
     175    0.766    0.087
     176    0.888    0.150
     177    0.234    0.114
     178    0.070    0.036
     179    0.536    0.095
     180    0.348    0.112
     181    0.563    0.163
     182    0.205    0.053
     183    0.864    0.095
     184    1.996    0.256
     185    1.028    0.099
     186    0.739    0.224
     187    0.480    0.135
     188    0.401    0.096
     189    0.536    0.070
     190    0.075    0.035
     191    0.500    0.121
     192    0.659    0.066
     193    0.091    0.035
     194    0.504    0.105
     195    0.087    0.031
     196    0.598    0.117
     197    0.198    0.046
     198    0.209    0.081
     199    0.142    0.056
     200    0.298    0.107
     201    0.016    0.040
     202    0.000    0.000
     203    0.216    0.090
     204    0.710    0.063
     205    0.104    0.059
     206    0.034    0.049
     207    0.671    0.073
     208    0.943    0.104
     209    0.204    0.084
     210    0.096    0.054
     211    0.841    0.078
     212    0.371    0.063
     213    0.015    0.024
     214    0.267    0.049
     215    0.428    0.071
     216    0.042    0.035
     217    0.051    0.034
     218    1.337    0.162
     219    0.992    0.096
     220    0.350    0.121
     221    0.438    0.170
     222    1.273    0.156
     223    1.963    0.215
     224    1.337    0.079
     225    1.023    0.152
     226    1.622    0.151
     227    1.109    0.128
     228    1.495    0.274
     229    1.158    0.139
     230    0.924    0.180
     231    0.452    0.137
     232    1.143    0.319
     233    0.120    0.055
     234    0.090    0.053
     235    1.759    0.124
     236    0.168    0.060
     237    0.003    0.010
     238    0.754    0.124
     239    0.360    0.063
     240    0.000    0.000
     241    0.001    0.006
     242    0.821    0.051
     243    0.216    0.042
     244    0.003    0.009
     245    0.244    0.064
     246    1.113    0.075
     247    0.320    0.093
     248    0.036    0.033
     249    0.288    0.078
     250    0.650    0.082
     251    0.382    0.061
     252    0.024    0.026
     253    0.716    0.098
     254    0.186    0.042
     255    0.275    0.083
     256    0.818    0.077
     257    0.816    0.097
     258    0.307    0.076
     259    0.090    0.037
     260    1.246    0.147
     261    0.356    0.063
     262    0.811    0.114
     263    1.404    0.234
     264    1.290    0.102
     265    0.731    0.085
     266    0.534    0.061
     267    1.611    0.102
     268    0.873    0.070
     269    0.414    0.128
     270    0.445    0.095
     271    0.469    0.068
     272    0.150    0.078
     273    0.134    0.053
     274    1.949    0.143
     275    0.207    0.066
     276    0.314    0.105
     277    0.491    0.112
     278    0.384    0.058
     279    0.297    0.056
     280    0.433    0.080
     281    0.893    0.077
     282    0.109    0.040
     283    0.551    0.084
     284    0.130    0.059
     285    0.639    0.092
     286    0.070    0.040
     287    0.052    0.034
     288    0.213    0.058
     289    0.008    0.013
     290    0.003    0.015
     291    0.064    0.027
     292    0.030    0.032
     293    0.058    0.043
     294    0.075    0.038
     295    0.637    0.061
     296    0.092    0.048
     297    0.230    0.067
     298    0.204    0.049
     299    1.320    0.110
     300    0.907    0.109
     301    0.029    0.024
     302    1.002    0.147
     303    0.711    0.191
     304    0.205    0.070
     305    1.252    0.091
     306    0.823    0.082
     307    0.611    0.092
     308    0.418    0.149
     309    1.234    0.117
     310    0.786    0.120
     311    0.536    0.110
     312    1.396    0.166
     313    1.960    0.147
      19    1.623    0.239
      20    0.412    0.102
      21    1.791    0.173
      22    1.042    0.130
      23    1.363    0.217
      24    0.595    0.124
      25    0.495    0.103
      26    0.892    0.150
      27    1.121    0.133
      28    0.993    0.103
      29    0.180    0.035
      30    0.159    0.066
      31    1.611    0.119
      32    1.145    0.094
      33    0.149    0.053
      34    0.007    0.016
      35    0.539    0.098
      36    0.847    0.122
      37    0.077    0.056
      38    0.063    0.043
      39    0.726    0.121
      40    0.246    0.055
      41    0.102    0.040
      42    0.054    0.037
      43    1.013    0.123
      44    0.044    0.033
      45    0.005    0.011
      46    0.186    0.061
      47    0.239    0.060
      48    0.028    0.032
      49    0.042    0.036
      50    0.467    0.092
      51    0.078    0.045
      52    0.030    0.044
      53    0.053    0.033
      54    0.056    0.049
      55    0.013    0.016
      56    0.111    0.076
      57    0.003    0.008
      58    0.274    0.065
      59    0.237    0.090
      60    1.134    0.143
      61    0.465    0.098
      62    1.425    0.176
      63    0.340    0.045
      64    0.043    0.030
      65    0.275    0.075
      66    0.056    0.044
      67    0.105    0.062
      68    0.030    0.017
      69    0.168    0.067
      70    0.304    0.061
      71    0.231    0.059
      72    0.085    0.048
      73    0.077    0.041
      74    0.363    0.072
      75    0.000    0.000
      76    0.011    0.018
      77    0.051    0.030
      78    0.619    0.057
      79    0.003    0.008
      80    0.015    0.018
      81    0.130    0.053
      82    0.000    0.000
      83    0.006    0.012
      84    0.085    0.045
      85    0.007    0.016
      86    0.406    0.092
      87    0.006    0.012
      88    0.013    0.025
      89    0.929    0.192
      90    0.242    0.096
      91    0.115    0.079
      92    0.629    0.135
      93    0.168    0.051
      94    0.060    0.046
      95    0.809    0.151
      96    0.284    0.082
      97    0.396    0.044
      98    0.678    0.078
      99    1.125    0.078
     100    0.168    0.048
     101    0.000    0.000
     102    0.526    0.073
     103    0.798    0.081
     104    0.003    0.008
     105    0.139    0.050
     106    0.055    0.035
     107    0.294    0.071
     108    0.228    0.077
     109    0.618    0.105
     110    0.346    0.083
     111    0.000    0.000
     112    0.041    0.044
     113    0.012    0.016
     114    0.000    0.000
     115    0.015    0.016
     116    0.024    0.022
     117    0.238    0.066
     118    0.000    0.000
     119    0.027    0.024
     120    0.167    0.059
     121    0.334    0.070
     122    0.070    0.046
     123    0.014    0.018
     124    0.578    0.074
     125    0.008    0.018
     126    0.256    0.096
     127    0.469    0.058
     128    0.385    0.073
     129    0.026    0.038
     130    0.037    0.021
     131    0.378    0.080
     132    0.654    0.082
     133    0.189    0.058
     134    1.041    0.116
     135    1.952    0.151
     136    0.121    0.050
     137    0.755    0.134
     138    1.884    0.090
     139    0.527    0.089
     140    0.518    0.121
     141    0.636    0.076
     142    0.561    0.067
     143    1.013    0.082
     144    0.973    0.106
     145    0.000    0.000
     146    0.710    0.083
     147    0.779    0.074
     148    0.232    0.045
     149    0.021    0.022
     150    0.888    0.077
     151    1.017    0.076
     152    0.108    0.048
     153    0.479    0.085
     154    0.743    0.076
     155    0.727    0.083
     156    0.000    0.000
     157    0.568    0.068
     158    1.301    0.082
     159    0.077    0.040
     160    0.028    0.030
     161    0.781    0.095
     162    0.422    0.077
     163    0.097    0.033
     164    0.401    0.052
     165    0.962    0.100
     166    0.595    0.055
     167    0.074    0.033
     168    1.079    0.161
     169    0.099    0.040
     170    0.547    0.165
     171    1.233    0.179
     172    1.799    0.209
     173    0.523    0.068
     174    1.599    0.191
     175    0.992    0.222
     176    0.785    0.120
     177    0.456    0.088
     178    0.234    0.053
     179    0.436    0.098
     180    0.290    0.059
     181    0.806    0.140
     182    0.750    0.076
     183    0.919    0.070
     184    1.872    0.237
     185    0.937    0.074
     186    0.822    0.094
     187    1.018    0.159
     188    0.951    0.137
     189    1.272    0.144
     190    0.249    0.080
     191    0.290    0.105
     192    0.476    0.073
     193    0.773    0.100
     194    0.510    0.078
     195    0.133    0.042
     196    0.537    0.096
     197    0.265    0.039
     198    0.148    0.055
     199    0.102    0.041
     200    0.872    0.079
     201    0.344    0.049
     202    0.007    0.014
     203    0.366    0.096
     204    0.784    0.093
     205    0.562    0.096
     206    0.011    0.017
     207    0.842    0.105
     208    1.093    0.114
     209    0.252    0.061
     210    0.148    0.064
     211    0.803    0.117
     212    1.090    0.086
     213    0.041    0.031
     214    0.588    0.128
     215    0.578    0.051
     216    0.159    0.045
     217    0.044    0.035
     218    0.741    0.102
     219    1.375    0.113
     220    0.083    0.061
     221    0.637    0.154
     222    1.350    0.103
     223    1.703    0.171
     224    1.169    0.096
     225    1.637    0.240
     226    1.061    0.105
     227    0.620    0.137
     228    1.869    0.120
     229    1.679    0.115
     230    0.451    0.166
     231    0.109    0.047
     232    0.837    0.105
     233    0.320    0.095
     234    0.172    0.060
     235    1.172    0.101
     236    0.183    0.068
     237    0.068    0.046
     238    0.830    0.134
     239    0.352    0.060
     240    0.066    0.029
     241    0.013    0.026
     242    0.751    0.105
     243    0.239    0.042
     244    0.035    0.037
     245    0.255    0.072
     246    1.203    0.104
     247    0.272    0.060
     248    0.033    0.034
     249    0.194    0.060
     250    0.502    0.048
     251    0.247    0.063
     252    0.007    0.012
     253    0.910    0.120
     254    0.219    0.038
     255    0.128    0.043
     256    0.468    0.066
     257    0.616    0.125
     258    0.252    0.094
     259    0.277    0.075
     260    0.652    0.102
     261    0.424    0.107
     262    0.461    0.074
     263    1.469    0.206
     264    1.564    0.114
     265    0.279    0.073
     266    0.388    0.079
     267    0.860    0.152
     268    0.977    0.076
     269    0.511    0.090
     270    0.658    0.142
     271    0.407    0.125
     272    0.100    0.078
     273    0.059    0.058
     274    1.699    0.225
     275    0.201    0.072
     276    0.360    0.111
     277    0.260    0.086
     278    0.330    0.046
     279    0.287    0.103
     280    0.453    0.086
     281    0.860    0.097
     282    0.137    0.055
     283    0.492    0.120
     284    0.381    0.062
     285    0.809    0.110
     286    0.000    0.000
     287    0.066    0.051
     288    0.443    0.093
     289    0.013    0.018
     290    0.004    0.011
     291    0.194    0.044
     292    0.521    0.089
     293    0.069    0.050
     294    0.225    0.065
     295    0.972    0.107
     296    0.216    0.037
     297    0.138    0.058
     298    0.230    0.057
     299    1.674    0.131
     300    0.252    0.061
     301    0.009    0.013
     302    0.481    0.066
     303    0.671    0.128
     304    0.098    0.042
     305    1.112    0.092
     306    0.925    0.078
     307    0.370    0.094
     308    0.537    0.115
     309    1.165    0.078
     310    0.414    0.095
     311    0.120    0.057
     312    1.332    0.112
     313    1.368    0.100
      19    1.363    0.189
      20    0.110    0.060
      21    1.555    0.169
      22    2.064    0.136
      23    0.598    0.119
      24    1.001    0.155
      25    0.574    0.117
      26    1.108    0.191
      27    1.105    0.127
      28    1.203    0.105
      29    0.190    0.046
      30    0.145    0.047
      31    1.722    0.108
      32    1.112    0.113
      33    0.143    0.066
      34    0.479    0.083
      35    0.895    0.068
      36    0.819    0.068
      37    0.018    0.020
      38    0.676    0.056
      39    1.181    0.111
      40    0.206    0.096
      41    0.435    0.091
      42    0.965    0.111
      43    0.949    0.280
      44    0.000    0.000
      45    0.536    0.075
      46    0.815    0.088
      47    0.044    0.030
      48    0.015    0.022
      49    0.834    0.127
      50    0.399    0.083
      51    0.057    0.026
      52    0.350    0.067
      53    0.790    0.082
      54    0.070    0.052
      55    0.103    0.050
      56    1.087    0.103
      57    1.001    0.109
      58    0.775    0.196
      59    0.713    0.105
      60    1.674    0.135
      61    0.661    0.078
      62    1.744    0.103
      63    0.368    0.063
      64    0.026    0.029
      65    0.202    0.084
      66    0.256    0.053
      67    0.184    0.058
      68    0.010    0.017
      69    0.257    0.067
      70    0.216    0.073
      71    0.256    0.047
      72    0.010    0.013
      73    0.018    0.015
      74    0.516    0.051
      75    0.000    0.000
      76    0.002    0.007
      77    0.199    0.072
      78    0.746    0.097
      79    0.026    0.027
      80    0.002    0.008
      81    0.816    0.091
      82    0.005    0.011
      83    0.001    0.006
      84    0.525    0.063
      85    0.616    0.108
      86    0.178    0.051
      87    0.072    0.033
      88    0.771    0.128
      89    0.545    0.082
      90    0.272    0.078
      91    0.303    0.126
      92    0.555    0.108
      93    0.578    0.131
      94    0.039    0.031
      95    0.987    0.133
      96    0.889    0.076
      97    0.422    0.048
      98    0.756    0.153
      99    0.872    0.091
     100    0.932    0.098
     101    0.000    0.000
     102    0.366    0.118
     103    1.045    0.117
     104    0.254    0.066
     105    0.235    0.062
     106    0.044    0.023
     107    0.586    0.060
     108    0.444    0.073
     109    0.112    0.042
     110    0.194    0.048
     111    0.002    0.007
     112    0.202    0.068
     113    0.016    0.024
     114    0.000    0.000
     115    0.005    0.014
     116    0.022    0.025
     117    0.056    0.055
     118    0.000    0.000
     119    0.009    0.018
     120    0.109    0.050
     121    0.006    0.013
     122    0.003    0.010
     123    0.000    0.000
     124    0.049    0.045
     125    0.024    0.027
     126    0.197    0.081
     127    0.015    0.020
     128    0.019    0.028
     129    0.112    0.057
     130    0.147    0.130
     131    0.226    0.060
     132    0.065    0.045
     133    0.369    0.097
     134    1.053    0.128
     135    1.543    0.132
     136    0.001    0.006
     137    0.974    0.123
     138    1.709    0.132
     139    0.029    0.024
     140    0.537    0.109
     141    0.651    0.048
     142    0.424    0.076
     143    0.865    0.076
     144    0.655    0.083
     145    0.000    0.000
     146    0.599    0.057
     147    0.737    0.132
     148    0.021    0.031
     149    0.040    0.026
     150    0.782    0.084
     151    0.257    0.091
     152    0.002    0.007
     153    0.713    0.121
     154    0.726    0.121
     155    0.013    0.022
     156    0.001    0.006
     157    0.516    0.081
     158    0.261    0.064
     159    0.079    0.042
     160    0.036    0.038
     161    0.561    0.084
     162    0.063    0.050
     163    0.128    0.058
     164    0.336    0.104
     165    0.348    0.073
     166    0.056    0.039
     167    0.022    0.023
     168    0.651    0.152
     169    0.191    0.071
     170    0.581    0.126
     171    1.423    0.248
     172    1.230    0.296
     173    0.715    0.112
     174    1.829    0.161
     175    0.721    0.137
     176    0.862    0.144
     177    0.292    0.130
     178    0.060    0.041
     179    0.559    0.086
     180    0.334    0.071
     181    0.507    0.185
     182    0.324    0.089
     183    0.840    0.086
     184    2.071    0.124
     185    1.007    0.107
     186    0.703    0.118
     187    0.490    0.097
     188    0.412    0.088
     189    0.430    0.106
     190    0.106    0.043
     191    0.457    0.105
     192    0.677    0.062
     193    0.074    0.043
     194    0.460    0.076
     195    0.057    0.034
     196    0.649    0.086
     197    0.174    0.049
     198    0.154    0.052
     199    0.144    0.048
     200    0.235    0.103
     201    0.027    0.020
     202    0.000    0.000
     203    0.212    0.080
     204    0.703    0.081
     205    0.163    0.060
     206    0.060    0.042
     207    0.653    0.093
     208    0.946    0.114
     209    0.166    0.065
     210    0.087    0.043
     211    0.837    0.075
     212    0.340    0.063
     213    0.015    0.019
     214    0.252    0.049
     215    0.406    0.068
     216    0.038    0.039
     217    0.063    0.030
     218    1.349    0.085
     219    0.940    0.078
     220    0.330    0.136
     221    0.416    0.202
     222    1.221    0.180
     223    1.955    0.184
     224    1.348    0.086
     225    1.214    0.184
     226    1.583    0.140
     227    1.243    0.199
     228    1.656    0.147
     229    1.292    0.244
     230    1.102    0.151
     231    0.594    0.150
     232    0.768    0.166
     233    0.174    0.098
     234    0.120    0.047
     235    1.762    0.106
     236    0.138    0.042
     237    0.005    0.012
     238    0.707    0.094
     239    0.359    0.076
     240    0.000    0.000
     241    0.002    0.009
     242    0.806    0.064
     243    0.206    0.037
     244    0.007    0.016
     245    0.221    0.057
     246    1.122    0.112
     247    0.303    0.081
     248    0.045    0.032
     249    0.304    0.087
     250    0.665    0.087
     251    0.327    0.078
     252    0.025    0.020
     253    0.659    0.105
     254    0.154    0.048
     255    0.321    0.086
     256    0.742    0.083
     257    0.833    0.123
     258    0.347    0.127
     259    0.093    0.042
     260    1.154    0.120
     261    0.366    0.061
     262    0.824    0.122
     263    1.484    0.198
     264    1.275    0.099
     265    0.728    0.077
     266    0.526    0.061
     267    1.595    0.092
     268    0.904    0.077
     269    0.412    0.115
     270    0.515    0.056
     271    0.490    0.069
     272    0.136    0.075
     273    0.214    0.063
     274    2.005    0.093
     275    0.218    0.050
     276    0.398    0.188
     277    0.544    0.061
     278    0.418    0.060
     279    0.290    0.066
     280    0.416    0.063
     281    0.884    0.074
     282    0.101    0.042
     283    0.503    0.096
     284    0.131    0.050
     285    0.608    0.112
     286    0.048    0.038
     287    0.053    0.034
     288    0.231    0.076
     289    0.013    0.035
     290    0.002    0.007
     291    0.078    0.027
     292    0.023    0.025
     293    0.033    0.027
     294    0.098    0.048
     295    0.630    0.087
     296    0.135    0.054
     297    0.220    0.060
     298    0.247    0.058
     299    1.278    0.131
     300    0.952    0.117
     301    0.038    0.033
     302    0.913    0.108
     303    0.523    0.125
     304    0.209    0.051
     305    1.353    0.098
     306    0.886    0.118
     307    0.637    0.127
     308    0.497    0.157
     309    1.195    0.126
     310    0.763    0.113
     311    0.653    0.220
     312    1.596    0.142
     313    1.877    0.112
      19    1.553    0.307
      20    0.376    0.113
      21    1.715    0.125
      22    1.337    0.174
      23    1.453    0.241
      24    0.710    0.147
      25    0.381    0.111
      26    0.930    0.186
      27    1.143    0.150
      28    0.871    0.145
      29    0.133    0.048
      30    0.195    0.058
      31    1.424    0.169
      32    1.119    0.084
      33    0.168    0.050
      34    0.020    0.022
      35    0.383    0.070
      36    0.939    0.125
      37    0.109    0.067
      38    0.077    0.031
      39    0.789    0.122
      40    0.346    0.095
      41    0.098    0.043
      42    0.059    0.041
      43    0.928    0.117
      44    0.032    0.022
      45    0.011    0.024
      46    0.150    0.091
      47    0.189    0.065
      48    0.034    0.036
      49    0.031    0.032
      50    0.467    0.104
      51    0.081    0.046
      52    0.040    0.033
      53    0.023    0.020
      54    0.058    0.053
      55    0.008    0.012
      56    0.087    0.072
      57    0.008    0.015
      58    0.316    0.083
      59    0.164    0.062
      60    1.166    0.133
      61    0.436    0.097
      62    1.319    0.147
      63    0.364    0.061
      64    0.036    0.023
      65    0.260    0.073
      66    0.043    0.032
      67    0.097    0.055
      68    0.039    0.021
      69    0.149    0.055
      70    0.295    0.058
      71    0.235    0.052
      72    0.086    0.045
      73    0.081    0.044
      74    0.323    0.076
      75    0.000    0.000
      76    0.013    0.018
      77    0.025    0.027
      78    0.606    0.067
      79    0.006    0.014
      80    0.026    0.032
      81    0.085    0.049
      82    0.000    0.000
      83    0.016    0.021
      84    0.133    0.055
      85    0.015    0.024
      86    0.330    0.105
      87    0.021    0.021
      88    0.026    0.020
      89    0.752    0.142
      90    0.143    0.084
      91    0.092    0.059
      92    0.431    0.129
      93    0.229    0.157
      94    0.038    0.037
      95    0.906    0.132
      96    0.398    0.099
      97    0.387    0.053
      98    0.691    0.072
      99    1.130    0.096
     100    0.214    0.048
     101    0.000    0.000
     102    0.548    0.062
     103    0.885    0.133
     104    0.004    0.014
     105    0.121    0.041
     106    0.060    0.030
     107    0.338    0.080
     108    0.288    0.115
     109    0.541    0.148
     110    0.334    0.079
     111    0.000    0.000
     112    0.059    0.062
     113    0.008    0.015
     114    0.000    0.000
     115    0.007    0.013
     116    0.016    0.021
     117    0.238    0.070
     118    0.000    0.000
     119    0.025    0.021
     120    0.180    0.058
     121    0.333    0.063
     122    0.082    0.048
     123    0.023    0.023
     124    0.580    0.095
     125    0.000    0.000
     126    0.176    0.071
     127    0.510    0.076
     128    0.410    0.080
     129    0.015    0.018
     130    0.041    0.023
     131    0.419    0.084
     132    0.687    0.077
     133    0.150    0.069
     134    1.082    0.119
     135    1.925    0.161
     136    0.083    0.070
     137    0.926    0.195
     138    1.916    0.138
     139    0.469    0.090
     140    0.497    0.111
     141    0.635    0.083
     142    0.526    0.074
     143    1.057    0.092
     144    1.053    0.104
     145    0.000    0.000
     146    0.708    0.071
     147    0.813    0.087
     148    0.258    0.061
     149    0.022    0.019
     150    0.908    0.086
     151    1.055    0.097
     152    0.118    0.050
     153    0.450    0.059
     154    0.750    0.089
     155    0.731    0.076
     156    0.000    0.000
     157    0.556    0.066
     158    1.363    0.127
     159    0.126    0.052
     160    0.008    0.015
     161    0.771    0.091
     162    0.473    0.079
     163    0.065    0.042
     164    0.301    0.069
     165    0.979    0.096
     166    0.620    0.075
     167    0.058    0.033
     168    1.138    0.142
     169    0.090    0.044
     170    0.522    0.100
     171    1.219    0.183
     172    1.719    0.196
     173    0.538    0.083
     174    1.628    0.167
     175    0.883    0.165
     176    0.791    0.092
     177    0.500    0.139
     178    0.173    0.059
     179    0.437    0.064
     180    0.269    0.072
     181    0.769    0.091
     182    0.778    0.103
     183    0.895    0.076
     184    1.839    0.167
     185    0.988    0.066
     186    0.827    0.106
     187    0.967    0.099
     188    0.972    0.113
     189    1.248    0.086
     190    0.259    0.066
     191    0.296    0.085
     192    0.477    0.094
     193    0.751    0.093
     194    0.564    0.070
     195    0.171    0.041
     196    0.520    0.083
     197    0.283    0.059
     198    0.198    0.067
     199    0.085    0.031
     200    0.896    0.103
     201    0.359    0.048
     202    0.015    0.026
     203    0.343    0.085
     204    0.719    0.100
     205    0.638    0.089
     206    0.006    0.012
     207    0.771    0.085
     208    1.131    0.118
     209    0.234    0.054
     210    0.174    0.064
     211    0.777    0.098
     212    1.100    0.085
     213    0.032    0.026
     214    0.673    0.110
     215    0.583    0.042
     216    0.174    0.059
     217    0.064    0.030
     218    0.672    0.135
     219    1.430    0.138
     220    0.126    0.080
     221    0.695    0.147
     222    1.265    0.081
     223    1.660    0.223
     224    1.197    0.098
     225    1.560    0.172
     226    1.029    0.099
     227    0.701    0.090
     228    1.833    0.101
     229    1.782    0.091
     230    0.409    0.140
     231    0.120    0.051
     232    0.873    0.141
     233    0.334    0.094
     234    0.202    0.054
     235    1.200    0.099
     236    0.224    0.071
     237    0.086    0.040
     238    0.770    0.137
     239    0.340    0.049
     240    0.062    0.038
     241    0.011    0.020
     242    0.720    0.080
     243    0.232    0.046
     244    0.032    0.029
     245    0.348    0.097
     246    1.174    0.085
     247    0.287    0.052
     248    0.055    0.049
     249    0.148    0.041
     250    0.483    0.055
     251    0.275    0.070
     252    0.010    0.017
     253    1.004    0.105
     254    0.220    0.052
     255    0.130    0.079
     256    0.516    0.085
     257    0.603    0.084
     258    0.275    0.108
     259    0.235    0.050
     260    0.774    0.114
     261    0.469    0.125
     262    0.451    0.112
     263    1.435    0.154
     264    1.517    0.118
     265    0.279    0.080
     266    0.436    0.072
     267    0.866    0.158
     268    0.985    0.088
     269    0.474    0.085
     270    0.812    0.135
     271    0.410    0.090
     272    0.145    0.130
     273    0.140    0.057
     274    1.871    0.195
     275    0.207    0.062
     276    0.476    0.113
     277    0.258    0.075
     278    0.331    0.051
     279    0.265    0.072
     280    0.472    0.147
     281    0.872    0.072
     282    0.173    0.053
     283    0.416    0.102
     284    0.374    0.088
     285    0.773    0.100
     286    0.000    0.000
     287    0.093    0.058
     288    0.400    0.081
     289    0.009    0.017
     290    0.009    0.018
     291    0.130    0.076
     292    0.445    0.088
     293    0.043    0.023
     294    0.228    0.077
     295    0.819    0.161
     296    0.248    0.060
     297    0.127    0.062
     298    0.220    0.079
     299    1.676    0.137
     300    0.235    0.063
     301    0.011    0.016
     302    0.521    0.111
     303    0.704    0.149
     304    0.109    0.059
     305    1.117    0.079
     306    0.916    0.103
     307    0.343    0.091
     308    0.568    0.105
     309    1.190    0.101
     310    0.472    0.091
     311    0.154    0.067
     312    1.311    0.150
     313    1.406    0.122
      19    1.222    0.206
      20    0.107    0.089
      21    1.412    0.235
      22    1.965    0.137
      23    0.750    0.106
      24    0.943    0.119
      25    0.522    0.079
      26    0.927    0.193
      27    1.033    0.109
      28    1.155    0.130
      29    0.150    0.069
      30    0.121    0.044
      31    1.716    0.141
      32    1.143    0.118
      33    0.179    0.063
      34    0.355    0.075
      35    0.892    0.070
      36    0.806    0.096
      37    0.044    0.033
      38    0.634    0.080
      39    1.071    0.089
      40    0.143    0.070
      41    0.404    0.075
      42    0.929    0.096
      43    1.339    0.224
      44    0.000    0.000
      45    0.502    0.126
      46    0.833    0.078
      47    0.048    0.031
      48    0.013    0.020
      49    0.851    0.095
      50    0.396    0.076
      51    0.060    0.036
      52    0.382    0.052
      53    0.801    0.101
      54    0.062    0.045
      55    0.083    0.047
      56    1.014    0.108
      57    1.069    0.105
      58    0.875    0.157
      59    0.745    0.113
      60    1.816    0.195
      61    0.646    0.081
      62    1.592    0.130
      63    0.357    0.061
      64    0.030    0.024
      65    0.219    0.064
      66    0.214    0.047
      67    0.191    0.049
      68    0.010    0.014
      69    0.266    0.069
      70    0.265    0.072
      71    0.260    0.065
      72    0.016    0.024
      73    0.019    0.022
      74    0.546    0.068
      75    0.000    0.000
      76    0.007    0.014
      77    0.210    0.076
      78    0.708    0.088
      79    0.026    0.042
      80    0.000    0.000
      81    0.815    0.108
      82    0.001    0.006
      83    0.004    0.010
      84    0.557    0.091
      85    0.550    0.085
      86    0.225    0.079
      87    0.079    0.030
      88    0.887    0.123
      89    0.484    0.053
      90    0.287    0.046
      91    0.434    0.084
      92    0.563    0.138
      93    0.620    0.107
      94    0.034    0.027
      95    1.109    0.094
      96    0.839    0.184
      97    0.438    0.057
      98    0.789    0.089
      99    0.861    0.070
     100    0.897    0.137
     101    0.000    0.000
     102    0.370    0.084
     103    1.064    0.126
     104    0.216    0.063
     105    0.251    0.068
     106    0.059    0.035
     107    0.453    0.056
     108    0.461    0.079
     109    0.104    0.062
     110    0.195    0.074
     111    0.003    0.010
     112    0.199    0.095
     113    0.012    0.017
     114    0.001    0.006
     115    0.017    0.026
     116    0.034    0.019
     117    0.047    0.057
     118    0.000    0.000
     119    0.003    0.008
     120    0.113    0.046
     121    0.007    0.012
     122    0.003    0.010
     123    0.000    0.000
     124    0.028    0.024
     125    0.026    0.039
     126    0.179    0.070
     127    0.020    0.026
     128    0.009    0.019
     129    0.134    0.048
     130    0.194    0.053
     131    0.189    0.064
     132    0.088    0.037
     133    0.340    0.085
     134    1.041    0.115
     135    1.551    0.173
     136    0.000    0.000
     137    0.893    0.145
     138    1.728    0.121
     139    0.041    0.023
     140    0.604    0.101
     141    0.636    0.072
     142    0.409    0.076
     143    0.845    0.061
     144    0.684    0.064
     145    0.000    0.000
     146    0.624    0.059
     147    0.616    0.101
     148    0.004    0.010
     149    0.045    0.030
     150    0.865    0.075
     151    0.261    0.083
     152    0.001    0.006
     153    0.749    0.099
     154    0.804    0.118
     155    0.016    0.024
     156    0.000    0.000
     157    0.623    0.046
     158    0.278    0.054
     159    0.079    0.043
     160    0.052    0.035
     161    0.483    0.078
     162    0.087    0.048
     163    0.128    0.042
     164    0.318    0.087
     165    0.426    0.086
     166    0.122    0.068
     167    0.029    0.023
     168    0.749    0.151
     169    0.190    0.076
     170    0.505    0.137
     171    1.575    0.177
     172    1.394    0.165
     173    0.683    0.118
     174    1.876    0.207
     175    0.748    0.138
     176    0.783    0.147
     177    0.325    0.104
     178    0.048    0.024
     179    0.511    0.083
     180    0.453    0.168
     181    0.497    0.107
     182    0.341    0.086
     183    0.829    0.087
     184    2.032    0.218
     185    1.044    0.092
     186    0.983    0.183
     187    0.486    0.182
     188    0.443    0.093
     189    0.520    0.139
     190    0.160    0.058
     191    0.411    0.096
     192    0.653    0.065
     193    0.094    0.059
     194    0.507    0.126
     195    0.056    0.033
     196    0.588    0.090
     197    0.183    0.072
     198    0.150    0.055
     199    0.116    0.044
     200    0.234    0.069
     201    0.024    0.026
     202    0.000    0.000
     203    0.210    0.074
     204    0.682    0.094
     205    0.155    0.065
     206    0.058    0.027
     207    0.692    0.085
     208    0.909    0.082
     209    0.136    0.059
     210    0.106    0.050
     211    0.889    0.070
     212    0.384    0.099
     213    0.017    0.024
     214    0.227    0.052
     215    0.449    0.080
     216    0.022    0.028
     217    0.055    0.041
     218    1.383    0.130
     219    0.899    0.145
     220    0.198    0.063
     221    0.407    0.085
     222    1.257    0.141
     223    1.781    0.186
     224    1.280    0.123
     225    1.203    0.205
     226    1.609    0.100
     227    0.963    0.196
     228    1.653    0.155
     229    1.442    0.173
     230    1.286    0.192
     231    0.675    0.164
     232    1.030    0.101
     233    0.254    0.094
     234    0.102    0.033
     235    1.818    0.119
     236    0.128    0.062
     237    0.002    0.008
     238    0.711    0.068
     239    0.361    0.075
     240    0.001    0.006
     241    0.006    0.016
     242    0.794    0.076
     243    0.212    0.052
     244    0.014    0.019
     245    0.254    0.071
     246    1.091    0.106
     247    0.341    0.082
     248    0.047    0.041
     249    0.265    0.061
     250    0.658    0.091
     251    0.367    0.097
     252    0.015    0.022
     253    0.800    0.082
     254    0.189    0.055
     255    0.175    0.062
     256    0.758    0.087
     257    0.869    0.102
     258    0.250    0.091
     259    0.099    0.041
     260    1.251    0.127
     261    0.369    0.069
     262    0.605    0.125
     263    1.509    0.124
     264    1.259    0.123
     265    0.755    0.072
     266    0.547    0.108
     267    1.599    0.102
     268    0.877    0.075
     269    0.342    0.108
     270    0.420    0.066
     271    0.484    0.080
     272    0.084    0.068
     273    0.142    0.055
     274    1.924    0.140
     275    0.213    0.047
     276    0.376    0.156
     277    0.465    0.089
     278    0.427    0.065
     279    0.286    0.081
     280    0.476    0.086
     281    0.907    0.088
     282    0.105    0.037
     283    0.538    0.065
     284    0.081    0.033
     285    0.595    0.121
     286    0.072    0.044
     287    0.043    0.036
     288    0.243    0.066
     289    0.013    0.017
     290    0.002    0.007
     291    0.076    0.034
     292    0.032    0.031
     293    0.047    0.039
     294    0.144    0.078
     295    0.752    0.118
     296    0.178    0.052
     297    0.238    0.067
     298    0.252    0.044
     299    1.544    0.123
     300    0.861    0.118
     301    0.018    0.022
     302    0.847    0.108
     303    0.627    0.093
     304    0.229    0.065
     305    1.240    0.120
     306    0.855    0.082
     307    0.672    0.139
     308    0.496    0.126
     309    1.250    0.121
     310    0.749    0.091
     311    0.596    0.093
     312    1.528    0.133
     313    1.924    0.116
      19    1.640    0.368
      20    0.496    0.105
      21    1.940    0.100
      22    1.259    0.149
      23    1.526    0.184
      24    0.690    0.107
      25    0.268    0.090
      26    1.037    0.221
      27    1.113    0.114
      28    0.842    0.094
      29    0.149    0.049
      30    0.257    0.087
      31    1.587    0.125
      32    1.100    0.094
      33    0.205    0.051
      34    0.018    0.022
      35    0.391    0.051
      36    0.934    0.101
      37    0.105    0.068
      38    0.061    0.041
      39    0.681    0.080
      40    0.349    0.092
      41    0.109    0.065
      42    0.040    0.032
      43    0.770    0.103
      44    0.013    0.019
      45    0.008    0.019
      46    0.176    0.061
      47    0.127    0.053
      48    0.012    0.018
      49    0.037    0.032
      50    0.517    0.099
      51    0.110    0.040
      52    0.024    0.024
      53    0.024    0.021
      54    0.133    0.074
      55    0.003    0.008
      56    0.090    0.049
      57    0.024    0.025
      58    0.276    0.093
      59    0.236    0.095
      60    1.066    0.116
      61    0.447    0.058
      62    1.412    0.167
      63    0.379    0.063
      64    0.052    0.031
      65    0.214    0.055
      66    0.049    0.031
      67    0.119    0.040
      68    0.036    0.020
      69    0.109    0.063
      70    0.280    0.047
      71    0.210    0.043
      72    0.095    0.041
      73    0.077    0.041
      74    0.318    0.055
      75    0.002    0.008
      76    0.009    0.021
      77    0.029    0.027
      78    0.618    0.065
      79    0.001    0.006
      80    0.001    0.006
      81    0.137    0.031
      82    0.000    0.000
      83    0.008    0.019
      84    0.135    0.058
      85    0.017    0.023
      86    0.355    0.097
      87    0.016    0.021
      88    0.032    0.028
      89    0.685    0.120
      90    0.241    0.087
      91    0.100    0.069
      92    0.449    0.113
      93    0.336    0.145
      94    0.035    0.029
      95    0.826    0.107
      96    0.334    0.086
      97    0.402    0.058
      98    0.703    0.063
      99    1.144    0.065
     100    0.123    0.043
     101    0.000    0.000
     102    0.571    0.091
     103    0.881    0.103
     104    0.000    0.000
     105    0.160    0.062
     106    0.027    0.019
     107    0.338    0.081
     108    0.213    0.071
     109    0.587    0.122
     110    0.310    0.069
     111    0.002    0.007
     112    0.042    0.046
     113    0.006    0.012
     114    0.000    0.000
     115    0.018    0.024
     116    0.035    0.023
     117    0.240    0.075
     118    0.000    0.000
     119    0.034    0.032
     120    0.127    0.043
     121    0.343    0.075
     122    0.043    0.056
     123    0.022    0.027
     124    0.620    0.063
     125    0.005    0.011
     126    0.137    0.086
     127    0.565    0.069
     128    0.387    0.079
     129    0.003    0.012
     130    0.022    0.027
     131    0.409    0.080
     132    0.630    0.100
     133    0.179    0.076
     134    1.118    0.141
     135    1.978    0.136
     136    0.099    0.056
     137    0.751    0.145
     138    1.860    0.103
     139    0.499    0.057
     140    0.419    0.089
     141    0.529    0.091
     142    0.548    0.093
     143    1.064    0.099
     144    0.997    0.081
     145    0.000    0.000
     146    0.744    0.078
     147    0.766    0.075
     148    0.202    0.049
     149    0.019    0.023
     150    0.898    0.101
     151    0.960    0.103
     152    0.081    0.044
     153    0.481    0.079
     154    0.907    0.103
     155    0.703    0.103
     156    0.000    0.000
     157    0.564    0.073
     158    1.481    0.134
     159    0.226    0.092
     160    0.013    0.019
     161    0.774    0.093
     162    0.462    0.077
     163    0.095    0.052
     164    0.325    0.065
     165    0.959    0.123
     166    0.622    0.105
     167    0.063    0.033
     168    1.130    0.116
     169    0.094    0.043
     170    0.524    0.129
     171    1.164    0.087
     172    1.771    0.181
     173    0.547    0.085
     174    1.582    0.116
     175    0.876    0.167
     176    0.843    0.112
     177    0.654    0.089
     178    0.116    0.048
     179    0.486    0.091
     180    0.273    0.063
     181    0.830    0.121
     182    0.756    0.093
     183    0.878    0.097
     184    1.892    0.139
     185    0.964    0.078
     186    0.799    0.104
     187    1.052    0.153
     188    1.013    0.130
     189    1.214    0.089
     190    0.273    0.092
     191    0.743    0.273
     192    0.551    0.097
     193    0.743    0.082
     194    0.596    0.087
     195    0.216    0.071
     196    0.762    0.126
     197    0.267    0.063
     198    0.158    0.068
     199    0.097    0.036
     200    0.908    0.084
     201    0.296    0.086
     202    0.014    0.017
     203    0.305    0.096
     204    0.733    0.077
     205    0.617    0.129
     206    0.016    0.024
     207    0.803    0.086
     208    1.138    0.112
     209    0.266    0.043
     210    0.145    0.049
     211    0.738    0.060
     212    1.065    0.116
     213    0.041    0.047
     214    0.679    0.115
     215    0.578    0.059
     216    0.155    0.046
     217    0.031    0.032
     218    0.693    0.083
     219    1.249    0.092
     220    0.020    0.033
     221    0.610    0.106
     222    1.349    0.062
     223    1.757    0.164
     224    1.190    0.098
     225    1.347    0.124
     226    1.055    0.103
     227    0.732    0.075
     228    1.680    0.094
     229    1.668    0.213
     230    0.535    0.145
     231    0.069    0.029
     232    0.907    0.109
     233    0.346    0.072
     234    0.140    0.054
     235    1.163    0.120
     236    0.125    0.038
     237    0.065    0.034
     238    0.779    0.098
     239    0.338    0.055
     240    0.046    0.049
     241    0.015    0.027
     242    0.755    0.092
     243    0.260    0.071
     244    0.048    0.037
     245    0.317    0.093
     246    1.227    0.087
     247    0.295    0.073
     248    0.053    0.032
     249    0.155    0.051
     250    0.479    0.040
     251    0.260    0.069
     252    0.008    0.015
     253    0.983    0.067
     254    0.229    0.035
     255    0.090    0.047
     256    0.583    0.096
     257    0.612    0.070
     258    0.360    0.117
     259    0.286    0.104
     260    0.662    0.109
     261    0.608    0.082
     262    0.662    0.105
     263    1.550    0.132
     264    1.559    0.095
     265    0.257    0.045
     266    0.460    0.069
     267    0.915    0.109
     268    0.998    0.059
     269    0.509    0.066
     270    0.796    0.148
     271    0.386    0.067
     272    0.170    0.124
     273    0.139    0.052
     274    1.870    0.173
     275    0.191    0.060
     276    0.490    0.161
     277    0.230    0.069
     278    0.299    0.046
     279    0.288    0.061
     280    0.529    0.107
     281    0.797    0.074
     282    0.148    0.048
     283    0.432    0.099
     284    0.429    0.083
     285    0.882    0.120
     286    0.000    0.000
     287    0.089    0.043
     288    0.440    0.080
     289    0.017    0.030
     290    0.007    0.015
     291    0.090    0.056
     292    0.503    0.098
     293    0.036    0.032
     294    0.087    0.052
     295    0.718    0.113
     296    0.238    0.049
     297    0.133    0.055
     298    0.167    0.065
     299    1.596    0.151
     300    0.204    0.056
     301    0.017    0.027
     302    0.489    0.098
     303    0.693    0.089
     304    0.061    0.032
     305    1.217    0.127
     306    0.927    0.084
     307    0.348    0.074
     308    0.668    0.069
     309    1.121    0.141
     310    0.403    0.095
     311    0.244    0.097
     312    1.348    0.113
     313    1.385    0.108
      19    1.057    0.157
      20    0.066    0.037
      21    1.483    0.168
      22    1.950    0.093
      23    0.746    0.155
      24    1.018    0.154
      25    0.393    0.097
      26    0.989    0.140
      27    1.063    0.112
      28    1.063    0.125
      29    0.148    0.060
      30    0.134    0.053
      31    1.789    0.124
      32    1.144    0.085
      33    0.164    0.050
      34    0.361    0.069
      35    0.905    0.105
      36    0.814    0.085
      37    0.037    0.036
      38    0.601    0.051
      39    0.970    0.117
      40    0.146    0.090
      41    0.406    0.080
      42    0.877    0.099
      43    1.369    0.160
      44    0.000    0.000
      45    0.586    0.104
      46    0.726    0.060
      47    0.032    0.041
      48    0.015    0.026
      49    0.877    0.096
      50    0.531    0.130
      51    0.081    0.046
      52    0.317    0.078
      53    0.690    0.112
      54    0.064    0.049
      55    0.069    0.041
      56    0.951    0.071
      57    1.077    0.076
      58    1.002    0.112
      59    0.797    0.105
      60    1.891    0.129
      61    0.646    0.097
      62    1.501    0.082
      63    0.413    0.049
      64    0.040    0.029
      65    0.257    0.082
      66    0.188    0.069
      67    0.174    0.059
      68    0.010    0.019
      69    0.294    0.093
      70    0.412    0.094
      71    0.274    0.099
      72    0.021    0.019
      73    0.032    0.032
      74    0.582    0.075
      75    0.012    0.021
      76    0.006    0.013
      77    0.141    0.054
      78    0.724    0.108
      79    0.042    0.032
      80    0.000    0.000
      81    0.856    0.124
      82    0.001    0.006
      83    0.000    0.000
      84    0.488    0.054
      85    0.584    0.071
      86    0.219    0.090
      87    0.056    0.030
      88    0.867    0.132
      89    0.551    0.098
      90    0.302    0.052
      91    0.434    0.067
      92    0.693    0.084
      93    0.553    0.090
      94    0.025    0.028
      95    0.998    0.112
      96    0.762    0.125
      97    0.377    0.053
      98    0.696    0.120
      99    0.875    0.062
     100    0.983    0.111
     101    0.000    0.000
     102    0.373    0.078
     103    1.073    0.079
     104    0.244    0.068
     105    0.291    0.080
     106    0.047    0.021
     107    0.530    0.088
     108    0.525    0.098
     109    0.172    0.081
     110    0.202    0.053
     111    0.000    0.000
     112    0.248    0.072
     113    0.008    0.015
     114    0.002    0.007
     115    0.015    0.023
     116    0.025    0.030
     117    0.058    0.041
     118    0.008    0.017
     119    0.003    0.010
     120    0.101    0.041
     121    0.011    0.018
     122    0.004    0.010
     123    0.000    0.000
     124    0.063    0.043
     125    0.029    0.031
     126    0.142    0.052
     127    0.031    0.031
     128    0.037    0.044
     129    0.108    0.068
     130    0.227    0.065
     131    0.277    0.087
     132    0.164    0.095
     133    0.361    0.075
     134    1.193    0.120
     135    1.586    0.150
     136    0.006    0.012
     137    0.959    0.169
     138    1.710    0.131
     139    0.050    0.031
     140    0.544    0.121
     141    0.636    0.057
     142    0.393    0.067
     143    0.900    0.072
     144    0.677    0.134
     145    0.000    0.000
     146    0.660    0.078
     147    0.643    0.115
     148    0.005    0.014
     149    0.066    0.029
     150    0.839    0.083
     151    0.228    0.079
     152    0.001    0.006
     153    0.873    0.218
     154    0.703    0.104
     155    0.003    0.012
     156    0.001    0.006
     157    0.662    0.097
     158    0.274    0.070
     159    0.107    0.035
     160    0.052    0.027
     161    0.507    0.080
     162    0.108    0.053
     163    0.153    0.055
     164    0.268    0.062
     165    0.458    0.102
     166    0.162    0.058
     167    0.043    0.045
     168    0.832    0.256
     169    0.081    0.036
     170    0.541    0.155
     171    1.345    0.173
     172    1.597    0.126
     173    0.493    0.134
     174    1.955    0.139
     175    0.943    0.169
     176    0.803    0.116
     177    0.287    0.079
     178    0.049    0.034
     179    0.541    0.059
     180    0.427    0.137
     181    0.499    0.096
     182    0.338    0.127
     183    0.830    0.168
     184    2.183    0.113
     185    1.012    0.101
     186    0.902    0.124
     187    0.700    0.072
     188    0.440    0.081
     189    0.524    0.090
     190    0.121    0.058
     191    0.469    0.096
     192    0.717    0.069
     193    0.064    0.043
     194    0.563    0.095
     195    0.055    0.028
     196    0.605    0.123
     197    0.221    0.050
     198    0.227    0.078
     199    0.082    0.030
     200    0.274    0.068
     201    0.049    0.038
     202    0.003    0.008
     203    0.201    0.083
     204    0.655    0.081
     205    0.133    0.060
     206    0.047    0.025
     207    0.635    0.086
     208    0.903    0.095
     209    0.143    0.070
     210    0.106    0.053
     211    0.866    0.083
     212    0.425    0.097
     213    0.011    0.024
     214    0.224    0.045
     215    0.454    0.083
     216    0.050    0.038
     217    0.051    0.026
     218    1.211    0.117
     219    0.726    0.113
     220    0.330    0.145
     221    0.408    0.129
     222    1.222    0.158
     223    1.435    0.210
     224    1.279    0.116
     225    1.513    0.311
     226    1.557    0.117
     227    0.981    0.129
     228    1.684    0.199
     229    1.376    0.124
     230    1.345    0.261
     231    0.501    0.132
     232    0.980    0.256
     233    0.330    0.129
     234    0.049    0.037
     235    1.784    0.145
     236    0.136    0.053
     237    0.004    0.011
     238    0.745    0.081
     239    0.373    0.068
     240    0.000    0.000
     241    0.004    0.010
     242    0.783    0.133
     243    0.205    0.048
     244    0.009    0.018
     245    0.241    0.062
     246    1.157    0.069
     247    0.318    0.065
     248    0.060    0.048
     249    0.244    0.050
     250    0.704    0.079
     251    0.442    0.088
     252    0.028    0.025
     253    0.871    0.102
     254    0.235    0.040
     255    0.145    0.063
     256    0.761    0.104
     257    0.929    0.091
     258    0.244    0.080
     259    0.102    0.058
     260    1.207    0.089
     261    0.399    0.077
     262    0.744    0.119
     263    1.530    0.120
     264    1.145    0.104
     265    0.680    0.075
     266    0.627    0.109
     267    1.654    0.120
     268    0.915    0.087
     269    0.439    0.109
     270    0.405    0.050
     271    0.427    0.059
     272    0.140    0.055
     273    0.110    0.042
     274    1.933    0.092
     275    0.252    0.050
     276    0.260    0.077
     277    0.414    0.079
     278    0.425    0.069
     279    0.241    0.057
     280    0.391    0.079
     281    0.893    0.087
     282    0.117    0.039
     283    0.526    0.079
     284    0.087    0.045
     285    0.646    0.151
     286    0.128    0.045
     287    0.057    0.043
     288    0.247    0.076
     289    0.014    0.023
     290    0.000    0.000
     291    0.100    0.048
     292    0.019    0.019
     293    0.043    0.026
     294    0.146    0.059
     295    0.769    0.104
     296    0.120    0.055
     297    0.244    0.083
     298    0.183    0.082
     299    1.597    0.154
     300    0.918    0.107
     301    0.069    0.053
     302    0.906    0.139
     303    0.570    0.101
     304    0.214    0.078
     305    1.395    0.263
     306    0.883    0.112
     307    0.618    0.114
     308    0.500    0.082
     309    1.289    0.126
     310    0.744    0.075
     311    0.519    0.086
     312    1.395    0.122
     313    1.983    0.121
      19    1.682    0.207
      20    0.397    0.125
      21    1.833    0.140
      22    1.295    0.169
      23    1.330    0.176
      24    0.748    0.110
      25    0.286    0.085
      26    0.981    0.142
      27    1.176    0.119
      28    0.816    0.102
      29    0.141    0.051
      30    0.239    0.072
      31    1.566    0.137
      32    1.150    0.072
      33    0.176    0.075
      34    0.020    0.029
      35    0.366    0.053
      36    0.933    0.088
      37    0.062    0.033
      38    0.088    0.037
      39    0.573    0.138
      40    0.283    0.089
      41    0.133    0.045
      42    0.066    0.036
      43    0.943    0.118
      44    0.015    0.020
      45    0.001    0.006
      46    0.171    0.059
      47    0.246    0.071
      48    0.017    0.030
      49    0.041    0.043
      50    0.489    0.079
      51    0.099    0.035
      52    0.022    0.029
      53    0.025    0.028
      54    0.142    0.082
      55    0.001    0.006
      56    0.048    0.048
      57    0.005    0.011
      58    0.249    0.095
      59    0.299    0.079
      60    1.012    0.158
      61    0.503    0.077
      62    1.508    0.128
      63    0.381    0.069
      64    0.032    0.028
      65    0.172    0.049
      66    0.067    0.041
      67    0.103    0.044
      68    0.028    0.027
      69    0.107    0.053
      70    0.271    0.070
      71    0.218    0.049
      72    0.063    0.036
      73    0.056    0.041
      74    0.284    0.060
      75    0.012    0.017
      76    0.031    0.034
      77    0.021    0.024
      78    0.577    0.103
      79    0.001    0.006
      80    0.005    0.011
      81    0.106    0.067
      82    0.003    0.012
      83    0.012    0.022
      84    0.110    0.063
      85    0.018    0.023
      86    0.398    0.073
      87    0.016    0.023
      88    0.035    0.033
      89    0.604    0.116
      90    0.237    0.083
      91    0.098    0.056
      92    0.474    0.134
      93    0.394    0.144
      94    0.061    0.035
      95    0.872    0.085
      96    0.402    0.071
      97    0.399    0.063
      98    0.676    0.100
      99    1.153    0.107
     100    0.150    0.046
     101    0.000    0.000
     102    0.578    0.091
     103    0.885    0.125
     104    0.005    0.014
     105    0.124    0.050
     106    0.037    0.018
     107    0.324    0.076
     108    0.233    0.087
     109    0.563    0.115
     110    0.343    0.074
     111    0.003    0.010
     112    0.035    0.053
     113    0.021    0.022
     114    0.000    0.000
     115    0.038    0.023
     116    0.025    0.026
     117    0.250    0.082
     118    0.000    0.000
     119    0.032    0.022
     120    0.121    0.027
     121    0.317    0.056
     122    0.013    0.018
     123    0.020    0.025
     124    0.620    0.059
     125    0.003    0.008
     126    0.082    0.038
     127    0.518    0.079
     128    0.344    0.083
     129    0.008    0.012
     130    0.035    0.027
     131    0.389    0.089
     132    0.517    0.103
     133    0.168    0.053
     134    1.174    0.114
     135    1.841    0.145
     136    0.222    0.100
     137    1.000    0.254
     138    1.865    0.130
     139    0.412    0.086
     140    0.592    0.102
     141    0.660    0.108
     142    0.596    0.093
     143    1.027    0.062
     144    1.023    0.104
     145    0.000    0.000
     146    0.751    0.076
     147    0.785    0.086
     148    0.187    0.040
     149    0.037    0.023
     150    0.939    0.098
     151    0.967    0.096
     152    0.096    0.044
     153    0.492    0.080
     154    0.904    0.079
     155    0.663    0.077
     156    0.000    0.000
     157    0.544    0.077
     158    1.477    0.096
     159    0.203    0.067
     160    0.010    0.014
     161    0.807    0.071
     162    0.430    0.068
     163    0.075    0.066
     164    0.313    0.081
     165    0.871    0.096
     166    0.637    0.088
     167    0.055    0.028
     168    1.156    0.117
     169    0.105    0.030
     170    0.556    0.127
     171    1.144    0.137
     172    1.731    0.174
     173    0.494    0.084
     174    1.605    0.116
     175    1.002    0.169
     176    0.797    0.095
     177    0.607    0.159
     178    0.120    0.046
     179    0.562    0.077
     180    0.250    0.067
     181    0.913    0.089
     182    0.756    0.089
     183    0.932    0.103
     184    1.912    0.101
     185    1.006    0.074
     186    0.707    0.077
     187    0.986    0.132
     188    1.233    0.142
     189    1.161    0.109
     190    0.253    0.078
     191    0.905    0.136
     192    0.635    0.102
     193    0.708    0.089
     194    0.552    0.078
     195    0.151    0.082
     196    0.852    0.082
     197    0.318    0.072
     198    0.163    0.081
     199    0.097    0.044
     200    0.889    0.087
     201    0.242    0.080
     202    0.019    0.019
     203    0.253    0.061
     204    0.693    0.093
     205    0.646    0.098
     206    0.006    0.012
     207    0.790    0.096
     208    1.076    0.091
     209    0.289    0.058
     210    0.126    0.053
     211    0.769    0.086
     212    1.034    0.100
     213    0.042    0.028
     214    0.636    0.087
     215    0.649    0.077
     216    0.148    0.036
     217    0.032    0.031
     218    0.662    0.071
     219    1.193    0.083
     220    0.016    0.030
     221    0.558    0.089
     222    1.229    0.076
     223    1.782    0.139
     224    1.111    0.106
     225    1.369    0.123
     226    0.956    0.109
     227    0.795    0.088
     228    1.587    0.159
     229    1.775    0.233
     230    0.597    0.129
     231    0.055    0.043
     232    0.940    0.123
     233    0.319    0.081
     234    0.155    0.044
     235    1.193    0.150
     236    0.083    0.046
     237    0.050    0.051
     238    0.766    0.103
     239    0.370    0.056
     240    0.034    0.031
     241    0.005    0.011
     242    0.734    0.103
     243    0.214    0.055
     244    0.035    0.031
     245    0.338    0.077
     246    1.216    0.102
     247    0.272    0.060
     248    0.035    0.036
     249    0.170    0.062
     250    0.470    0.047
     251    0.243    0.087
     252    0.003    0.009
     253    0.916    0.066
     254    0.223    0.040
     255    0.085    0.068
     256    0.621    0.085
     257    0.673    0.080
     258    0.398    0.100
     259    0.330    0.086
     260    0.620    0.074
     261    0.489    0.117
     262    1.002    0.142
     263    1.620    0.109
     264    1.490    0.158
     265    0.244    0.086
     266    0.493    0.107
     267    0.764    0.115
     268    1.020    0.097
     269    0.510    0.061
     270    0.821    0.112
     271    0.393    0.062
     272    0.112    0.088
     273    0.119    0.041
     274    1.694    0.130
     275    0.192    0.046
     276    0.481    0.102
     277    0.269    0.067
     278    0.304    0.036
     279    0.303    0.080
     280    0.520    0.111
     281    0.766    0.052
     282    0.152    0.045
     283    0.469    0.081
     284    0.423    0.069
     285    0.871    0.138
     286    0.000    0.000
     287    0.083    0.039
     288    0.372    0.075
     289    0.040    0.026
     290    0.007    0.014
     291    0.055    0.033
     292    0.491    0.088
     293    0.051    0.033
     294    0.114    0.047
     295    0.775    0.128
     296    0.208    0.046
     297    0.119    0.035
     298    0.233    0.065
     299    1.626    0.123
     300    0.223    0.058
     301    0.003    0.008
     302    0.478    0.115
     303    0.714    0.110
     304    0.090    0.046
     305    1.234    0.132
     306    0.855    0.072
     307    0.331    0.092
     308    0.645    0.091
     309    1.031    0.154
     310    0.379    0.101
     311    0.270    0.100
     312    1.304    0.118
     313    1.515    0.122
      19    1.199    0.213
      20    0.117    0.063
      21    1.671    0.106
      22    2.038    0.078
      23    0.691    0.138
      24    0.992    0.114
      25    0.415    0.098
      26    0.963    0.152
      27    1.092    0.115
      28    1.067    0.086
      29    0.158    0.054
      30    0.136    0.045
      31    1.719    0.132
      32    1.152    0.107
      33    0.172    0.040
      34    0.386    0.092
      35    0.854    0.071
      36    0.853    0.101
      37    0.052    0.030
      38    0.622    0.050
      39    0.966    0.104
      40    0.124    0.087
      41    0.407    0.122
      42    0.886    0.095
      43    1.379    0.173
      44    0.003    0.013
      45    0.618    0.099
      46    0.749    0.100
      47    0.055    0.039
      48    0.014    0.026
      49    0.856    0.108
      50    0.441    0.121
      51    0.135    0.033
      52    0.316    0.058
      53    0.779    0.122
      54    0.065    0.042
      55    0.061    0.038
      56    1.061    0.083
      57    1.114    0.096
      58    1.073    0.098
      59    0.759    0.157
      60    1.883    0.173
      61    0.639    0.088
      62    1.482    0.141
      63    0.411    0.072
      64    0.051    0.035
      65    0.261    0.059
      66    0.206    0.063
      67    0.151    0.033
      68    0.004    0.011
      69    0.325    0.078
      70    0.273    0.078
      71    0.331    0.063
      72    0.020    0.027
      73    0.027    0.017
      74    0.614    0.066
      75    0.016    0.021
      76    0.000    0.000
      77    0.179    0.088
      78    0.734    0.091
      79    0.035    0.041
      80    0.001    0.006
      81    0.903    0.114
      82    0.000    0.000
      83    0.003    0.008
      84    0.490    0.092
      85    0.540    0.103
      86    0.317    0.082
      87    0.071    0.028
      88    0.821    0.086
      89    0.545    0.106
      90    0.293    0.061
      91    0.465    0.094
      92    0.527    0.120
      93    0.664    0.143
      94    0.022    0.022
      95    1.021    0.138
      96    0.925    0.128
      97    0.390    0.046
      98    0.696    0.106
      99    0.885    0.071
     100    0.960    0.123
     101    0.000    0.000
     102    0.411    0.097
     103    1.123    0.076
     104    0.237    0.061
     105    0.291    0.061
     106    0.064    0.022
     107    0.466    0.066
     108    0.565    0.075
     109    0.227    0.070
     110    0.229    0.042
     111    0.002    0.007
     112    0.272    0.085
     113    0.013    0.018
     114    0.008    0.017
     115    0.017    0.023
     116    0.019    0.021
     117    0.063    0.047
     118    0.028    0.021
     119    0.000    0.000
     120    0.121    0.066
     121    0.012    0.024
     122    0.008    0.013
     123    0.000    0.000
     124    0.117    0.052
     125    0.041    0.029
     126    0.215    0.090
     127    0.029    0.026
     128    0.047    0.034
     129    0.183    0.080
     130    0.154    0.077
     131    0.355    0.055
     132    0.179    0.088
     133    0.455    0.098
     134    1.277    0.095
     135    1.225    0.238
     136    0.001    0.006
     137    1.020    0.125
     138    1.742    0.158
     139    0.043    0.038
     140    0.539    0.095
     141    0.662    0.088
     142    0.425    0.073
     143    0.856    0.061
     144    0.565    0.090
     145    0.000    0.000
     146    0.623    0.092
     147    0.646    0.081
     148    0.003    0.013
     149    0.102    0.038
     150    0.856    0.075
     151    0.196    0.047
     152    0.002    0.007
     153    1.081    0.111
     154    0.685    0.119
     155    0.000    0.000
     156    0.000    0.000
     157    0.657    0.103
     158    0.261    0.089
     159    0.105    0.047
     160    0.042    0.024
     161    0.466    0.080
     162    0.088    0.040
     163    0.164    0.056
     164    0.256    0.066
     165    0.520    0.085
     166    0.079    0.076
     167    0.032    0.028
     168    1.143    0.116
     169    0.099    0.048
     170    0.474    0.169
     171    1.397    0.131
     172    1.627    0.111
     173    0.450    0.089
     174    1.951    0.134
     175    0.874    0.131
     176    0.776    0.102
     177    0.288    0.082
     178    0.060    0.034
     179    0.526    0.108
     180    0.403    0.085
     181    0.645    0.138
     182    0.301    0.144
     183    0.582    0.110
     184    2.277    0.124
     185    1.029    0.103
     186    0.883    0.131
     187    0.883    0.207
     188    0.445    0.130
     189    0.453    0.075
     190    0.099    0.053
     191    0.386    0.093
     192    0.568    0.128
     193    0.038    0.039
     194    0.396    0.123
     195    0.081    0.044
     196    0.628    0.092
     197    0.170    0.064
     198    0.312    0.082
     199    0.120    0.052
     200    0.228    0.056
     201    0.051    0.034
     202    0.000    0.000
     203    0.233    0.066
     204    0.569    0.112
     205    0.082    0.056
     206    0.067    0.026
     207    0.690    0.089
     208    0.930    0.096
     209    0.114    0.037
     210    0.083    0.042
     211    0.842    0.067
     212    0.399    0.116
     213    0.031    0.031
     214    0.223    0.037
     215    0.386    0.096
     216    0.063    0.033
     217    0.034    0.021
     218    1.250    0.105
     219    0.733    0.145
     220    0.289    0.068
     221    0.345    0.070
     222    1.302    0.170
     223    1.502    0.162
     224    1.313    0.085
     225    1.219    0.308
     226    1.607    0.123
     227    1.022    0.112
     228    1.318    0.148
     229    1.124    0.146
     230    1.490    0.191
     231    0.375    0.082
     232    1.429    0.199
     233    0.475    0.134
     234    0.087    0.027
     235    1.709    0.128
     236    0.124    0.056
     237    0.001    0.006
     238    0.789    0.098
     239    0.329    0.055
     240    0.000    0.000
     241    0.003    0.010
     242    0.684    0.094
     243    0.203    0.052
     244    0.006    0.012
     245    0.266    0.075
     246    1.212    0.091
     247    0.348    0.075
     248    0.101    0.058
     249    0.238    0.083
     250    0.682    0.069
     251    0.448    0.089
     252    0.033    0.026
     253    0.857    0.069
     254    0.238    0.052
     255    0.174    0.089
     256    0.737    0.075
     257    0.965    0.095
     258    0.234    0.053
     259    0.106    0.043
     260    1.272    0.103
     261    0.438    0.069
     262    0.651    0.114
     263    1.240    0.235
     264    1.227    0.125
     265    0.627    0.067
     266    0.524    0.077
     267    1.601    0.088
     268    0.920    0.101
     269    0.361    0.086
     270    0.409    0.044
     271    0.436    0.065
     272    0.129    0.057
     273    0.129    0.039
     274    1.872    0.080
     275    0.258    0.058
     276    0.337    0.158
     277    0.402    0.074
     278    0.402    0.060
     279    0.252    0.063
     280    0.367    0.083
     281    0.865    0.079
     282    0.110    0.054
     283    0.550    0.080
     284    0.106    0.068
     285    0.728    0.098
     286    0.095    0.038
     287    0.056    0.033
     288    0.260    0.075
     289    0.014    0.027
     290    0.000    0.000
     291    0.097    0.048
     292    0.038    0.034
     293    0.067    0.044
     294    0.144    0.047
     295    0.711    0.078
     296    0.070    0.054
     297    0.213    0.059
     298    0.065    0.035
     299    1.628    0.105
     300    0.965    0.114
     301    0.116    0.053
     302    1.202    0.069
     303    0.503    0.111
     304    0.272    0.057
     305    1.538    0.100
     306    0.741    0.121
     307    0.676    0.124
     308    0.502    0.111
     309    1.209    0.105
     310    0.644    0.117
     311    0.437    0.092
     312    1.518    0.147
     313    1.930    0.097
      19    1.815    0.192
      20    0.483    0.090
      21    1.775    0.151
      22    1.249    0.157
      23    1.237    0.166
      24    0.660    0.134
      25    0.287    0.090
      26    0.926    0.168
      27    1.092    0.166
      28    0.812    0.084
      29    0.113    0.044
      30    0.319    0.070
      31    1.619    0.174
      32    1.096    0.113
      33    0.164    0.051
      34    0.015    0.023
      35    0.355    0.076
      36    0.877    0.092
      37    0.093    0.075
      38    0.086    0.046
      39    0.485    0.107
      40    0.334    0.107
      41    0.117    0.044
      42    0.051    0.031
      43    0.852    0.167
      44    0.024    0.020
      45    0.007    0.017
      46    0.144    0.051
      47    0.278    0.063
      48    0.012    0.022
      49    0.045    0.031
      50    0.451    0.078
      51    0.094    0.026
      52    0.014    0.014
      53    0.043    0.035
      54    0.107    0.050
      55    0.008    0.012
      56    0.082    0.038
      57    0.010    0.018
      58    0.057    0.065
      59    0.213    0.108
      60    0.856    0.185
      61    0.524    0.075
      62    1.469    0.174
      63    0.390    0.056
      64    0.074    0.042
      65    0.134    0.063
      66    0.061    0.038
      67    0.114    0.050
      68    0.036    0.025
      69    0.107    0.053
      70    0.285    0.071
      71    0.212    0.069
      72    0.071    0.040
      73    0.059    0.038
      74    0.295    0.085
      75    0.001    0.006
      76    0.024    0.030
      77    0.027    0.023
      78    0.613    0.079
      79    0.004    0.010
      80    0.015    0.030
      81    0.064    0.032
      82    0.004    0.010
      83    0.016    0.028
      84    0.077    0.043
      85    0.024    0.028
      86    0.401    0.104
      87    0.019    0.030
      88    0.047    0.035
      89    0.647    0.081
      90    0.213    0.094
      91    0.089    0.066
      92    0.485    0.105
      93    0.416    0.102
      94    0.060    0.035
      95    0.914    0.148
      96    0.412    0.094
      97    0.406    0.050
      98    0.723    0.106
      99    1.169    0.110
     100    0.151    0.046
     101    0.000    0.000
     102    0.529    0.065
     103    0.889    0.141
     104    0.012    0.019
     105    0.054    0.031
     106    0.040    0.025
     107    0.302    0.069
     108    0.302    0.094
     109    0.405    0.101
     110    0.320    0.080
     111    0.003    0.010
     112    0.079    0.054
     113    0.043    0.038
     114    0.000    0.000
     115    0.033    0.020
     116    0.033    0.024
     117    0.219    0.056
     118    0.000    0.000
     119    0.031    0.023
     120    0.118    0.048
     121    0.338    0.061
     122    0.019    0.029
     123    0.013    0.016
     124    0.597    0.080
     125    0.013    0.019
     126    0.156    0.086
     127    0.504    0.066
     128    0.335    0.061
     129    0.001    0.006
     130    0.053    0.029
     131    0.455    0.081
     132    0.502    0.103
     133    0.189    0.097
     134    1.190    0.102
     135    1.797    0.136
     136    0.200    0.088
     137    0.879    0.226
     138    1.884    0.126
     139    0.495    0.109
     140    0.490    0.105
     141    0.622    0.092
     142    0.626    0.098
     143    1.024    0.079
     144    0.966    0.084
     145    0.000    0.000
     146    0.752    0.084
     147    0.768    0.083
     148    0.216    0.043
     149    0.042    0.029
     150    0.902    0.085
     151    0.980    0.079
     152    0.084    0.042
     153    0.486    0.088
     154    0.945    0.092
     155    0.633    0.079
     156    0.000    0.000
     157    0.569    0.103
     158    1.568    0.116
     159    0.161    0.055
     160    0.000    0.000
     161    0.821    0.064
     162    0.380    0.054
     163    0.021    0.023
     164    0.309    0.062
     165    0.947    0.086
     166    0.657    0.095
     167    0.021    0.020
     168    1.174    0.131
     169    0.093    0.039
     170    0.640    0.101
     171    1.196    0.124
     172    1.804    0.124
     173    0.505    0.068
     174    1.619    0.097
     175    0.983    0.130
     176    0.818    0.116
     177    0.664    0.107
     178    0.097    0.038
     179    0.561    0.094
     180    0.237    0.098
     181    0.847    0.137
     182    0.711    0.099
     183    0.976    0.094
     184    1.856    0.147
     185    0.989    0.060
     186    0.753    0.092
     187    0.942    0.156
     188    1.138    0.147
     189    1.119    0.122
     190    0.249    0.077
     191    0.903    0.138
     192    0.625    0.098
     193    0.738    0.097
     194    0.490    0.078
     195    0.149    0.072
     196    0.812    0.064
     197    0.322    0.081
     198    0.257    0.096
     199    0.070    0.030
     200    0.883    0.074
     201    0.327    0.084
     202    0.020    0.021
     203    0.255    0.070
     204    0.711    0.078
     205    0.644    0.104
     206    0.003    0.008
     207    0.823    0.086
     208    1.071    0.091
     209    0.295    0.053
     210    0.112    0.040
     211    0.787    0.104
     212    1.052    0.067
     213    0.033    0.029
     214    0.756    0.117
     215    0.613    0.048
     216    0.178    0.045
     217    0.030    0.035
     218    0.659    0.051
     219    1.179    0.076
     220    0.045    0.034
     221    0.561    0.083
     222    1.290    0.096
     223    1.806    0.129
     224    1.023    0.083
     225    1.510    0.101
     226    0.851    0.128
     227    0.813    0.107
     228    1.664    0.175
     229    1.718    0.196
     230    0.603    0.133
     231    0.102    0.052
     232    1.009    0.088
     233    0.309    0.088
     234    0.168    0.045
     235    1.140    0.106
     236    0.094    0.051
     237    0.041    0.028
     238    0.719    0.089
     239    0.354    0.067
     240    0.033    0.028
     241    0.001    0.006
     242    0.676    0.100
     243    0.227    0.064
     244    0.032    0.033
     245    0.303    0.085
     246    1.233    0.095
     247    0.267    0.095
     248    0.019    0.026
     249    0.118    0.033
     250    0.486    0.060
     251    0.240    0.091
     252    0.007    0.015
     253    0.886    0.067
     254    0.220    0.039
     255    0.120    0.051
     256    0.657    0.117
     257    0.610    0.072
     258    0.451    0.141
     259    0.344    0.089
     260    0.547    0.083
     261    0.479    0.101
     262    0.929    0.144
     263    1.646    0.122
     264    1.426    0.099
     265    0.233    0.066
     266    0.489    0.117
     267    0.859    0.140
     268    1.021    0.087
     269    0.519    0.081
     270    0.783    0.113
     271    0.398    0.040
     272    0.251    0.129
     273    0.130    0.039
     274    1.706    0.104
     275    0.191    0.044
     276    0.626    0.102
     277    0.236    0.071
     278    0.295    0.053
     279    0.298    0.082
     280    0.475    0.107
     281    0.773    0.088
     282    0.142    0.038
     283    0.425    0.095
     284    0.382    0.083
     285    0.901    0.070
     286    0.000    0.000
     287    0.114    0.058
     288    0.434    0.097
     289    0.052    0.035
     290    0.011    0.017
     291    0.107    0.059
     292    0.480    0.063
     293    0.040    0.029
     294    0.124    0.046
     295    0.944    0.085
     296    0.218    0.057
     297    0.141    0.060
     298    0.230    0.074
     299    1.623    0.125
     300    0.234    0.043
     301    0.009    0.015
     302    0.555    0.137
     303    0.692    0.163
     304    0.085    0.049
     305    1.259    0.093
     306    0.885    0.113
     307    0.263    0.089
     308    0.622    0.090
     309    1.217    0.098
     310    0.452    0.116
     311    0.224    0.085
     312    1.295    0.113
     313    1.390    0.135
      19    1.346    0.274
      20    0.204    0.077
      21    1.443    0.147
      22    2.020    0.079
      23    0.666    0.079
      24    0.975    0.120
      25    0.386    0.063
      26    0.974    0.115
      27    1.041    0.111
      28    1.082    0.105
      29    0.145    0.056
      30    0.107    0.057
      31    1.903    0.124
      32    1.143    0.137
      33    0.163    0.045
      34    0.410    0.063
      35    0.924    0.072
      36    0.798    0.139
      37    0.056    0.033
      38    0.592    0.068
      39    0.999    0.056
      40    0.176    0.066
      41    0.395    0.078
      42    0.915    0.102
      43    1.301    0.153
      44    0.002    0.007
      45    0.669    0.116
      46    0.916    0.085
      47    0.067    0.039
      48    0.014    0.017
      49    0.845    0.093
      50    0.418    0.065
      51    0.107    0.060
      52    0.258    0.065
      53    0.798    0.102
      54    0.052    0.033
      55    0.089    0.062
      56    1.238    0.113
      57    1.086    0.116
      58    1.133    0.097
      59    0.543    0.117
      60    2.016    0.123
      61    0.560    0.105
      62    1.619    0.129
      63    0.403    0.069
      64    0.068    0.036
      65    0.215    0.076
      66    0.085    0.048
      67    0.153    0.052
      68    0.009    0.015
      69    0.283    0.067
      70    0.323    0.087
      71    0.339    0.051
      72    0.013    0.018
      73    0.032    0.021
      74    0.622    0.079
      75    0.031    0.032
      76    0.005    0.012
      77    0.184    0.069
      78    0.723    0.109
      79    0.044    0.034
      80    0.004    0.010
      81    0.903    0.121
      82    0.000    0.000
      83    0.008    0.013
      84    0.483    0.064
      85    0.553    0.106
      86    0.362    0.099
      87    0.055    0.026
      88    0.898    0.176
      89    0.527    0.095
      90    0.343    0.057
      91    0.456    0.074
      92    0.454    0.100
      93    0.639    0.161
      94    0.036    0.035
      95    1.077    0.129
      96    0.947    0.131
      97    0.361    0.062
      98    0.705    0.108
      99    0.878    0.093
     100    0.903    0.169
     101    0.000    0.000
     102    0.406    0.081
     103    1.190    0.108
     104    0.197    0.061
     105    0.259    0.081
     106    0.071    0.033
     107    0.447    0.069
     108    0.594    0.089
     109    0.212    0.074
     110    0.221    0.057
     111    0.000    0.000
     112    0.270    0.070
     113    0.008    0.015
     114    0.008    0.018
     115    0.017    0.022
     116    0.030    0.027
     117    0.059    0.051
     118    0.043    0.024
     119    0.001    0.006
     120    0.091    0.054
     121    0.017    0.021
     122    0.000    0.000
     123    0.000    0.000
     124    0.103    0.036
     125    0.034    0.031
     126    0.219    0.100
     127    0.020    0.028
     128    0.059    0.027
     129    0.172    0.077
     130    0.160    0.051
     131    0.310    0.061
     132    0.155    0.064
     133    0.501    0.078
     134    1.294    0.095
     135    1.176    0.206
     136    0.000    0.000
     137    0.922    0.154
     138    1.756    0.147
     139    0.046    0.026
     140    0.570    0.099
     141    0.691    0.094
     142    0.384    0.108
     143    0.871    0.084
     144    0.589    0.069
     145    0.000    0.000
     146    0.648    0.071
     147    0.617    0.079
     148    0.004    0.010
     149    0.117    0.032
     150    0.809    0.099
     151    0.176    0.061
     152    0.001    0.006
     153    1.209    0.176
     154    0.634    0.092
     155    0.002    0.008
     156    0.001    0.006
     157    0.659    0.125
     158    0.259    0.122
     159    0.102    0.062
     160    0.016    0.013
     161    0.400    0.073
     162    0.118    0.071
     163    0.138    0.062
     164    0.281    0.063
     165    0.488    0.113
     166    0.033    0.039
     167    0.024    0.028
     168    1.024    0.195
     169    0.095    0.030
     170    0.513    0.199
     171    1.367    0.222
     172    1.537    0.136
     173    0.440    0.075
     174    1.884    0.104
     175    0.920    0.151
     176    0.676    0.093
     177    0.392    0.082
     178    0.090    0.044
     179    0.429    0.089
     180    0.439    0.115
     181    0.512    0.145
     182    0.213    0.070
     183    0.535    0.111
     184    2.193    0.142
     185    1.024    0.089
     186    0.799    0.100
     187    0.992    0.214
     188    0.495    0.101
     189    0.469    0.078
     190    0.070    0.041
     191    0.552    0.108
     192    0.531    0.061
     193    0.053    0.047
     194    0.214    0.075
     195    0.083    0.032
     196    0.584    0.088
     197    0.192    0.046
     198    0.423    0.081
     199    0.094    0.031
     200    0.189    0.071
     201    0.045    0.037
     202    0.002    0.008
     203    0.222    0.076
     204    0.579    0.083
     205    0.067    0.027
     206    0.052    0.034
     207    0.702    0.080
     208    0.872    0.077
     209    0.088    0.038
     210    0.101    0.046
     211    0.833    0.077
     212    0.421    0.075
     213    0.023    0.024
     214    0.228    0.047
     215    0.408    0.068
     216    0.040    0.029
     217    0.035    0.021
     218    1.283    0.114
     219    0.749    0.117
     220    0.261    0.061
     221    0.316    0.069
     222    1.378    0.090
     223    1.472    0.136
     224    1.303    0.102
     225    1.036    0.146
     226    1.669    0.081
     227    1.065    0.103
     228    1.423    0.154
     229    1.226    0.151
     230    1.487    0.189
     231    0.373    0.086
     232    1.128    0.340
     233    0.257    0.094
     234    0.087    0.038
     235    1.730    0.106
     236    0.126    0.054
     237    0.000    0.000
     238    0.684    0.074
     239    0.342    0.070
     240    0.000    0.000
     241    0.004    0.011
     242    0.642    0.061
     243    0.242    0.052
     244    0.010    0.019
     245    0.238    0.063
     246    1.222    0.091
     247    0.368    0.074
     248    0.059    0.031
     249    0.311    0.054
     250    0.690    0.091
     251    0.495    0.084
     252    0.034    0.027
     253    0.863    0.077
     254    0.204    0.036
     255    0.191    0.079
     256    0.769    0.097
     257    0.945    0.099
     258    0.325    0.084
     259    0.075    0.035
     260    1.052    0.087
     261    0.371    0.080
     262    0.552    0.183
     263    1.188    0.104
     264    1.345    0.127
     265    0.582    0.071
     266    0.507    0.104
     267    1.543    0.127
     268    0.896    0.101
     269    0.378    0.078
     270    0.425    0.076
     271    0.445    0.076
     272    0.064    0.046
     273    0.160    0.057
     274    1.813    0.124
     275    0.241    0.058
     276    0.463    0.080
     277    0.401    0.079
     278    0.400    0.048
     279    0.249    0.076
     280    0.389    0.063
     281    0.895    0.074
     282    0.100    0.034
     283    0.567    0.085
     284    0.134    0.066
     285    0.664    0.121
     286    0.104    0.048
     287    0.071    0.045
     288    0.294    0.057
     289    0.014    0.031
     290    0.000    0.000
     291    0.087    0.043
     292    0.046    0.035
     293    0.064    0.038
     294    0.166    0.048
     295    0.790    0.063
     296    0.104    0.064
     297    0.259    0.079
     298    0.129    0.050
     299    1.620    0.130
     300    0.934    0.087
     301    0.101    0.048
     302    1.089    0.149
     303    0.552    0.127
     304    0.225    0.051
     305    1.524    0.121
     306    0.821    0.098
     307    0.741    0.113
     308    0.538    0.092
     309    1.269    0.177
     310    0.609    0.117
     311    0.382    0.121
     312    1.510    0.162
     313    1.970    0.108
      19    1.812    0.182
      20    0.531    0.096
      21    1.778    0.108
      22    1.245    0.154
      23    1.159    0.125
      24    0.642    0.105
      25    0.256    0.067
      26    0.820    0.158
      27    1.246    0.125
      28    0.931    0.129
      29    0.147    0.039
      30    0.243    0.083
      31    1.667    0.191
      32    1.128    0.074
      33    0.147    0.045
      34    0.016    0.023
      35    0.422    0.093
      36    0.884    0.141
      37    0.078    0.052
      38    0.045    0.032
      39    0.642    0.132
      40    0.351    0.083
      41    0.156    0.058
      42    0.066    0.038
      43    0.828    0.144
      44    0.021    0.021
      45    0.006    0.013
      46    0.173    0.057
      47    0.259    0.051
      48    0.020    0.025
      49    0.035    0.028
      50    0.476    0.070
      51    0.108    0.036
      52    0.014    0.016
      53    0.051    0.018
      54    0.107    0.044
      55    0.003    0.008
      56    0.073    0.035
      57    0.003    0.010
      58    0.038    0.042
      59    0.156    0.072
      60    0.917    0.111
      61    0.540    0.097
      62    1.427    0.131
      63    0.382    0.047
      64    0.075    0.033
      65    0.190    0.059
      66    0.062    0.030
      67    0.090    0.039
      68    0.035    0.020
      69    0.108    0.037
      70    0.285    0.045
      71    0.229    0.049
      72    0.071    0.046
      73    0.069    0.039
      74    0.273    0.072
      75    0.003    0.011
      76    0.019    0.032
      77    0.015    0.023
      78    0.582    0.088
      79    0.009    0.016
      80    0.011    0.021
      81    0.045    0.035
      82    0.011    0.016
      83    0.021    0.029
      84    0.146    0.056
      85    0.047    0.040
      86    0.384    0.077
      87    0.017    0.020
      88    0.064    0.048
      89    0.552    0.111
      90    0.186    0.071
      91    0.152    0.072
      92    0.508    0.099
      93    0.348    0.089
      94    0.061    0.062
      95    0.881    0.129
      96    0.376    0.105
      97    0.396    0.042
      98    0.728    0.066
      99    1.186    0.086
     100    0.164    0.048
     101    0.000    0.000
     102    0.497    0.080
     103    0.823    0.102
     104    0.013    0.018
     105    0.124    0.078
     106    0.026    0.025
     107    0.332    0.067
     108    0.218    0.077
     109    0.511    0.109
     110    0.289    0.077
     111    0.006    0.014
     112    0.064    0.055
     113    0.020    0.025
     114    0.000    0.000
     115    0.023    0.016
     116    0.037    0.024
     117    0.233    0.064
     118    0.000    0.000
     119    0.034    0.026
     120    0.109    0.032
     121    0.348    0.060
     122    0.049    0.031
     123    0.027    0.023
     124    0.557    0.068
     125    0.016    0.020
     126    0.233    0.073
     127    0.475    0.074
     128    0.373    0.055
     129    0.001    0.006
     130    0.046    0.020
     131    0.443    0.073
     132    0.586    0.087
     133    0.169    0.057
     134    1.171    0.106
     135    1.867    0.113
     136    0.181    0.067
     137    0.829    0.187
     138    2.058    0.152
     139    0.571    0.065
     140    0.483    0.085
     141    0.659    0.101
     142    0.676    0.076
     143    1.064    0.062
     144    0.975    0.120
     145    0.000    0.000
     146    0.745    0.057
     147    0.726    0.086
     148    0.236    0.050
     149    0.030    0.019
     150    0.866    0.091
     151    0.994    0.124
     152    0.105    0.037
     153    0.459    0.084
     154    0.933    0.106
     155    0.656    0.069
     156    0.000    0.000
     157    0.577    0.100
     158    1.526    0.132
     159    0.176    0.041
     160    0.010    0.021
     161    0.802    0.085
     162    0.386    0.069
     163    0.078    0.062
     164    0.359    0.060
     165    0.940    0.092
     166    0.617    0.070
     167    0.037    0.023
     168    1.113    0.114
     169    0.100    0.040
     170    0.736    0.134
     171    1.192    0.118
     172    1.858    0.130
     173    0.457    0.065
     174    1.705    0.113
     175    0.977    0.122
     176    0.756    0.113
     177    0.644    0.119
     178    0.111    0.045
     179    0.637    0.070
     180    0.299    0.090
     181    0.858    0.124
     182    0.744    0.070
     183    0.909    0.076
     184    1.915    0.145
     185    0.980    0.079
     186    0.776    0.127
     187    0.987    0.139
     188    1.101    0.123
     189    1.251    0.112
     190    0.243    0.068
     191    0.816    0.156
     192    0.694    0.124
     193    0.709    0.098
     194    0.615    0.120
     195    0.207    0.067
     196    0.772    0.101
     197    0.281    0.051
     198    0.225    0.070
     199    0.127    0.057
     200    0.844    0.106
     201    0.336    0.091
     202    0.017    0.017
     203    0.326    0.092
     204    0.681    0.069
     205    0.628    0.106
     206    0.000    0.000
     207    0.807    0.066
     208    1.114    0.097
     209    0.281    0.064
     210    0.140    0.090
     211    0.813    0.111
     212    1.059    0.139
     213    0.026    0.031
     214    0.762    0.160
     215    0.621    0.067
     216    0.157    0.032
     217    0.050    0.037
     218    0.719    0.067
     219    1.184    0.080
     220    0.039    0.036
     221    0.570    0.078
     222    1.313    0.083
     223    1.746    0.098
     224    0.999    0.125
     225    1.608    0.089
     226    0.826    0.123
     227    0.779    0.078
     228    1.779    0.150
     229    1.776    0.170
     230    0.582    0.128
     231    0.098    0.061
     232    1.011    0.134
     233    0.380    0.098
     234    0.154    0.060
     235    1.140    0.088
     236    0.191    0.066
     237    0.054    0.029
     238    0.703    0.098
     239    0.360    0.045
     240    0.012    0.017
     241    0.003    0.010
     242    0.716    0.076
     243    0.256    0.062
     244    0.047    0.037
     245    0.392    0.092
     246    1.224    0.075
     247    0.237    0.065
     248    0.029    0.029
     249    0.133    0.049
     250    0.472    0.061
     251    0.230    0.087
     252    0.007    0.016
     253    0.909    0.105
     254    0.194    0.049
     255    0.149    0.059
     256    0.689    0.119
     257    0.562    0.084
     258    0.424    0.112
     259    0.286    0.129
     260    0.613    0.094
     261    0.444    0.091
     262    0.833    0.136
     263    1.632    0.081
     264    1.471    0.139
     265    0.302    0.076
     266    0.387    0.082
     267    0.999    0.131
     268    0.974    0.075
     269    0.543    0.084
     270    0.741    0.124
     271    0.342    0.044
     272    0.275    0.105
     273    0.144    0.039
     274    1.656    0.093
     275    0.173    0.058
     276    0.621    0.104
     277    0.200    0.072
     278    0.315    0.046
     279    0.296    0.092
     280    0.423    0.083
     281    0.750    0.076
     282    0.159    0.049
     283    0.403    0.070
     284    0.383    0.084
     285    0.908    0.096
     286    0.000    0.000
     287    0.097    0.061
     288    0.373    0.097
     289    0.064    0.035
     290    0.002    0.007
     291    0.117    0.053
     292    0.503    0.084
     293    0.056    0.028
     294    0.127    0.044
     295    0.975    0.095
     296    0.204    0.060
     297    0.117    0.052
     298    0.203    0.072
     299    1.571    0.159
     300    0.248    0.052
     301    0.009    0.014
     302    0.594    0.106
     303    0.699    0.070
     304    0.050    0.041
     305    1.302    0.088
     306    0.911    0.072
     307    0.228    0.078
     308    0.557    0.102
     309    1.129    0.093
     310    0.451    0.092
     311    0.232    0.094
     312    1.235    0.111
     313    1.381    0.129
      19    1.025    0.271
      20    0.209    0.059
      21    1.401    0.214
      22    1.965    0.115
      23    0.728    0.115
      24    0.995    0.108
      25    0.442    0.085
      26    0.953    0.197
      27    1.035    0.126
      28    1.128    0.127
      29    0.124    0.041
      30    0.131    0.040
      31    1.750    0.099
      32    1.118    0.095
      33    0.175    0.052
      34    0.388    0.084
      35    0.870    0.084
      36    0.819    0.088
      37    0.061    0.035
      38    0.592    0.076
      39    1.015    0.114
      40    0.197    0.077
      41    0.400    0.094
      42    0.860    0.099
      43    1.471    0.168
      44    0.012    0.024
      45    0.681    0.145
      46    0.936    0.145
      47    0.091    0.046
      48    0.009    0.020
      49    0.827    0.087
      50    0.443    0.103
      51    0.090    0.048
      52    0.269    0.067
      53    0.829    0.092
      54    0.051    0.034
      55    0.093    0.048
      56    1.270    0.118
      57    1.042    0.063
      58    1.070    0.124
      59    0.461    0.095
      60    1.862    0.135
      61    0.572    0.094
      62    1.488    0.086
      63    0.398    0.062
      64    0.073    0.038
      65    0.190    0.067
      66    0.089    0.044
      67    0.152    0.058
      68    0.003    0.008
      69    0.303    0.073
      70    0.326    0.081
      71    0.306    0.043
      72    0.009    0.015
      73    0.030    0.028
      74    0.605    0.067
      75    0.043    0.037
      76    0.005    0.012
      77    0.184    0.070
      78    0.845    0.117
      79    0.043    0.032
      80    0.003    0.008
      81    0.958    0.097
      82    0.000    0.000
      83    0.001    0.006
      84    0.464    0.064
      85    0.547    0.083
      86    0.289    0.083
      87    0.051    0.028
      88    0.870    0.139
      89    0.577    0.077
      90    0.310    0.055
      91    0.441    0.088
      92    0.474    0.084
      93    0.726    0.099
      94    0.032    0.040
      95    1.016    0.096
      96    0.897    0.141
      97    0.322    0.064
      98    0.681    0.108
      99    0.828    0.060
     100    0.978    0.103
     101    0.000    0.000
     102    0.425    0.068
     103    1.227    0.080
     104    0.212    0.067
     105    0.256    0.063
     106    0.066    0.020
     107    0.505    0.098
     108    0.590    0.091
     109    0.164    0.066
     110    0.190    0.054
     111    0.004    0.010
     112    0.244    0.073
     113    0.001    0.006
     114    0.033    0.028
     115    0.014    0.023
     116    0.022    0.026
     117    0.052    0.046
     118    0.072    0.029
     119    0.000    0.000
     120    0.085    0.051
     121    0.017    0.020
     122    0.003    0.014
     123    0.000    0.000
     124    0.094    0.052
     125    0.027    0.031
     126    0.320    0.103
     127    0.016    0.016
     128    0.046    0.028
     129    0.181    0.089
     130    0.213    0.064
     131    0.340    0.060
     132    0.149    0.050
     133    0.494    0.075
     134    1.327    0.122
     135    1.079    0.168
     136    0.000    0.000
     137    0.998    0.139
     138    1.830    0.147
     139    0.036    0.025
     140    0.541    0.110
     141    0.667    0.077
     142    0.438    0.111
     143    0.872    0.083
     144    0.555    0.050
     145    0.000    0.000
     146    0.674    0.066
     147    0.601    0.103
     148    0.005    0.011
     149    0.127    0.043
     150    0.860    0.104
     151    0.166    0.066
     152    0.011    0.016
     153    1.360    0.160
     154    0.635    0.108
     155    0.000    0.000
     156    0.000    0.000
     157    0.607    0.064
     158    0.202    0.074
     159    0.094    0.042
     160    0.029    0.019
     161    0.386    0.081
     162    0.099    0.038
     163    0.113    0.055
     164    0.312    0.060
     165    0.455    0.102
     166    0.011    0.027
     167    0.026    0.024
     168    1.055    0.222
     169    0.068    0.051
     170    0.704    0.155
     171    1.179    0.314
     172    1.412    0.173
     173    0.633    0.097
     174    1.894    0.145
     175    0.939    0.161
     176    0.606    0.094
     177    0.388    0.115
     178    0.078    0.046
     179    0.582    0.085
     180    0.349    0.090
     181    0.515    0.123
     182    0.193    0.070
     183    0.576    0.087
     184    2.181    0.142
     185    1.091    0.069
     186    0.792    0.114
     187    0.977    0.153
     188    0.515    0.086
     189    0.545    0.099
     190    0.053    0.037
     191    0.510    0.080
     192    0.515    0.056
     193    0.051    0.034
     194    0.239    0.072
     195    0.090    0.037
     196    0.527    0.081
     197    0.199    0.055
     198    0.408    0.052
     199    0.087    0.046
     200    0.226    0.058
     201    0.030    0.026
     202    0.000    0.000
     203    0.204    0.058
     204    0.490    0.089
     205    0.084    0.050
     206    0.040    0.035
     207    0.632    0.066
     208    0.927    0.101
     209    0.121    0.037
     210    0.069    0.042
     211    0.797    0.069
     212    0.454    0.076
     213    0.015    0.020
     214    0.227    0.054
     215    0.429    0.062
     216    0.055    0.033
     217    0.035    0.023
     218    1.309    0.095
     219    0.781    0.131
     220    0.428    0.130
     221    0.410    0.127
     222    1.302    0.154
     223    1.622    0.254
     224    1.264    0.117
     225    1.458    0.423
     226    1.594    0.100
     227    1.028    0.201
     228    1.490    0.169
     229    1.369    0.185
     230    1.301    0.230
     231    0.450    0.143
     232    0.985    0.167
     233    0.262    0.116
     234    0.096    0.040
     235    1.709    0.081
     236    0.135    0.057
     237    0.001    0.006
     238    0.677    0.110
     239    0.381    0.058
     240    0.001    0.006
     241    0.004    0.012
     242    0.643    0.063
     243    0.248    0.059
     244    0.012    0.024
     245    0.215    0.059
     246    1.231    0.101
     247    0.427    0.073
     248    0.039    0.030
     249    0.257    0.066
     250    0.716    0.060
     251    0.470    0.079
     252    0.020    0.018
     253    0.854    0.079
     254    0.206    0.041
     255    0.171    0.063
     256    0.795    0.103
     257    0.935    0.080
     258    0.300    0.059
     259    0.079    0.032
     260    1.094    0.137
     261    0.357    0.083
     262    0.401    0.102
     263    1.207    0.085
     264    1.369    0.119
     265    0.465    0.064
     266    0.366    0.089
     267    1.407    0.128
     268    0.898    0.063
     269    0.322    0.047
     270    0.380    0.055
     271    0.454    0.062
     272    0.059    0.042
     273    0.220    0.043
     274    1.788    0.125
     275    0.241    0.069
     276    0.484    0.118
     277    0.426    0.083
     278    0.415    0.062
     279    0.264    0.071
     280    0.379    0.060
     281    0.904    0.082
     282    0.114    0.047
     283    0.559    0.081
     284    0.116    0.073
     285    0.688    0.100
     286    0.106    0.052
     287    0.071    0.060
     288    0.291    0.071
     289    0.014    0.032
     290    0.000    0.000
     291    0.135    0.051
     292    0.055    0.044
     293    0.064    0.057
     294    0.188    0.055
     295    0.739    0.074
     296    0.126    0.044
     297    0.245    0.082
     298    0.203    0.095
     299    1.624    0.141
     300    0.990    0.111
     301    0.038    0.047
     302    0.998    0.217
     303    0.709    0.088
     304    0.253    0.076
     305    1.463    0.146
     306    0.878    0.112
     307    0.851    0.146
     308    0.440    0.075
     309    1.259    0.133
     310    0.614    0.068
     311    0.422    0.092
     312    1.473    0.161
     313    1.980    0.148
      19    1.959    0.167
      20    0.594    0.153
      21    1.755    0.093
      22    1.090    0.189
      23    1.178    0.128
      24    0.717    0.091
      25    0.231    0.075
      26    0.919    0.172
      27    1.229    0.107
      28    0.963    0.100
      29    0.142    0.039
      30    0.218    0.067
      31    1.830    0.140
      32    1.109    0.074
      33    0.165    0.043
      34    0.009    0.013
      35    0.391    0.060
      36    0.949    0.078
      37    0.101    0.062
      38    0.050    0.032
      39    0.475    0.088
      40    0.380    0.092
      41    0.132    0.041
      42    0.066    0.034
      43    0.770    0.097
      44    0.025    0.028
      45    0.004    0.014
      46    0.154    0.057
      47    0.246    0.090
      48    0.019    0.029
      49    0.050    0.030
      50    0.461    0.056
      51    0.102    0.038
      52    0.024    0.026
      53    0.063    0.030
      54    0.097    0.043
      55    0.003    0.008
      56    0.060    0.040
      57    0.000    0.000
      58    0.045    0.039
      59    0.129    0.066
      60    0.799    0.137
      61    0.529    0.072
      62    1.359    0.156
      63    0.399    0.055
      64    0.081    0.047
      65    0.213    0.065
      66    0.064    0.028
      67    0.108    0.037
      68    0.024    0.022
      69    0.116    0.036
      70    0.251    0.072
      71    0.192    0.043
      72    0.088    0.030
      73    0.073    0.032
      74    0.299    0.058
      75    0.003    0.011
      76    0.027    0.043
      77    0.031    0.036
      78    0.601    0.086
      79    0.008    0.012
      80    0.026    0.022
      81    0.055    0.030
      82    0.005    0.014
      83    0.025    0.032
      84    0.137    0.056
      85    0.034    0.034
      86    0.353    0.082
      87    0.007    0.012
      88    0.035    0.035
      89    0.657    0.104
      90    0.235    0.069
      91    0.154    0.070
      92    0.448    0.079
      93    0.312    0.071
      94    0.046    0.040
      95    0.872    0.128
      96    0.380    0.114
      97    0.372    0.051
      98    0.727    0.075
      99    1.182    0.087
     100    0.192    0.042
     101    0.000    0.000
     102    0.554    0.076
     103    0.873    0.098
     104    0.006    0.012
     105    0.118    0.047
     106    0.019    0.022
     107    0.310    0.069
     108    0.213    0.061
     109    0.541    0.102
     110    0.297    0.071
     111    0.002    0.007
     112    0.055    0.045
     113    0.022    0.027
     114    0.000    0.000
     115    0.029    0.020
     116    0.043    0.019
     117    0.262    0.052
     118    0.000    0.000
     119    0.046    0.037
     120    0.137    0.044
     121    0.394    0.069
     122    0.055    0.033
     123    0.020    0.022
     124    0.568    0.079
     125    0.007    0.016
     126    0.193    0.064
     127    0.484    0.080
     128    0.381    0.080
     129    0.002    0.008
     130    0.035    0.020
     131    0.449    0.091
     132    0.546    0.100
     133    0.183    0.045
     134    1.137    0.123
     135    1.853    0.137
     136    0.164    0.053
     137    0.787    0.091
     138    2.023    0.160
     139    0.519    0.080
     140    0.442    0.096
     141    0.647    0.073
     142    0.599    0.097
     143    1.042    0.062
     144    1.005    0.096
     145    0.000    0.000
     146    0.778    0.081
     147    0.705    0.059
     148    0.238    0.061
     149    0.044    0.031
     150    0.935    0.068
     151    0.983    0.100
     152    0.084    0.026
     153    0.486    0.085
     154    0.951    0.096
     155    0.641    0.092
     156    0.000    0.000
     157    0.584    0.068
     158    1.505    0.099
     159    0.186    0.055
     160    0.004    0.010
     161    0.818    0.108
     162    0.412    0.076
     163    0.087    0.063
     164    0.397    0.067
     165    0.940    0.105
     166    0.663    0.116
     167    0.049    0.025
     168    1.146    0.104
     169    0.099    0.035
     170    0.719    0.116
     171    1.146    0.097
     172    1.902    0.134
     173    0.499    0.088
     174    1.559    0.109
     175    0.852    0.129
     176    0.726    0.087
     177    0.673    0.108
     178    0.140    0.043
     179    0.581    0.081
     180    0.227    0.061
     181    0.868    0.130
     182    0.691    0.125
     183    0.896    0.095
     184    1.911    0.142
     185    0.969    0.063
     186    0.739    0.093
     187    0.979    0.127
     188    1.216    0.094
     189    1.318    0.133
     190    0.280    0.098
     191    0.815    0.129
     192    0.730    0.104
     193    0.731    0.115
     194    0.511    0.100
     195    0.112    0.057
     196    0.818    0.092
     197    0.299    0.061
     198    0.201    0.075
     199    0.087    0.061
     200    0.898    0.063
     201    0.324    0.066
     202    0.006    0.013
     203    0.248    0.061
     204    0.710    0.086
     205    0.627    0.106
     206    0.004    0.015
     207    0.784    0.097
     208    1.094    0.091
     209    0.320    0.059
     210    0.109    0.059
     211    0.796    0.079
     212    1.053    0.121
     213    0.031    0.023
     214    0.757    0.142
     215    0.635    0.059
     216    0.184    0.042
     217    0.043    0.048
     218    0.698    0.106
     219    1.231    0.088
     220    0.047    0.029
     221    0.540    0.089
     222    1.349    0.114
     223    1.719    0.074
     224    0.991    0.112
     225    1.573    0.124
     226    0.825    0.100
     227    0.777    0.140
     228    1.738    0.142
     229    1.492    0.250
     230    0.524    0.106
     231    0.061    0.048
     232    1.020    0.070
     233    0.283    0.096
     234    0.155    0.059
     235    1.195    0.094
     236    0.145    0.048
     237    0.060    0.027
     238    0.722    0.098
     239    0.353    0.046
     240    0.022    0.024
     241    0.016    0.026
     242    0.729    0.110
     243    0.231    0.044
     244    0.055    0.041
     245    0.370    0.128
     246    1.176    0.104
     247    0.274    0.066
     248    0.025    0.025
     249    0.130    0.054
     250    0.472    0.046
     251    0.268    0.085
     252    0.003    0.010
     253    0.882    0.099
     254    0.209    0.057
     255    0.141    0.057
     256    0.548    0.099
     257    0.598    0.085
     258    0.370    0.120
     259    0.374    0.078
     260    0.614    0.101
     261    0.524    0.094
     262    0.793    0.114
     263    1.655    0.106
     264    1.457    0.127
     265    0.315    0.056
     266    0.442    0.094
     267    0.915    0.118
     268    1.015    0.098
     269    0.518    0.070
     270    0.682    0.087
     271    0.368    0.050
     272    0.296    0.060
     273    0.159    0.058
     274    1.761    0.127
     275    0.169    0.044
     276    0.661    0.109
     277    0.198    0.052
     278    0.269    0.058
     279    0.336    0.096
     280    0.521    0.102
     281    0.736    0.069
     282    0.160    0.050
     283    0.404    0.081
     284    0.394    0.056
     285    0.856    0.122
     286    0.000    0.000
     287    0.091    0.042
     288    0.496    0.074
     289    0.081    0.047
     290    0.019    0.024
     291    0.181    0.056
     292    0.481    0.067
     293    0.072    0.050
     294    0.134    0.063
     295    1.008    0.071
     296    0.234    0.050
     297    0.134    0.045
     298    0.243    0.075
     299    1.565    0.123
     300    0.266    0.050
     301    0.020    0.020
     302    0.570    0.111
     303    0.640    0.136
     304    0.030    0.030
     305    1.262    0.110
     306    0.940    0.083
     307    0.268    0.084
     308    0.529    0.076
     309    1.047    0.142
     310    0.405    0.086
     311    0.170    0.069
     312    1.244    0.085
     313    1.389    0.105
      19    1.170    0.247
      20    0.177    0.081
      21    1.582    0.167
      22    2.005    0.126
      23    0.661    0.103
      24    1.037    0.111
      25    0.445    0.077
      26    1.278    0.297
      27    1.037    0.132
      28    0.999    0.169
      29    0.165    0.041
      30    0.178    0.078
      31    1.765    0.131
      32    1.160    0.119
      33    0.158    0.055
      34    0.391    0.077
      35    0.897    0.081
      36    0.837    0.102
      37    0.054    0.031
      38    0.629    0.062
      39    1.038    0.147
      40    0.171    0.101
      41    0.418    0.116
      42    0.896    0.080
      43    1.436    0.152
      44    0.007    0.020
      45    0.678    0.143
      46    0.873    0.093
      47    0.057    0.036
      48    0.007    0.013
      49    0.816    0.099
      50    0.417    0.077
      51    0.056    0.034
      52    0.320    0.075
      53    0.803    0.093
      54    0.031    0.036
      55    0.093    0.041
      56    1.194    0.099
      57    1.103    0.091
      58    0.862    0.120
      59    0.665    0.176
      60    1.951    0.131
      61    0.669    0.085
      62    1.654    0.115
      63    0.392    0.059
      64    0.059    0.037
      65    0.175    0.068
      66    0.215    0.125
      67    0.167    0.051
      68    0.015    0.020
      69    0.319    0.071
      70    0.256    0.072
      71    0.356    0.044
      72    0.032    0.032
      73    0.025    0.020
      74    0.614    0.073
      75    0.055    0.038
      76    0.017    0.028
      77    0.196    0.050
      78    0.919    0.128
      79    0.030    0.026
      80    0.003    0.008
      81    0.952    0.114
      82    0.000    0.000
      83    0.006    0.019
      84    0.487    0.074
      85    0.572    0.081
      86    0.331    0.115
      87    0.053    0.033
      88    0.891    0.086
      89    0.530    0.078
      90    0.273    0.127
      91    0.453    0.082
      92    0.486    0.098
      93    0.781    0.097
      94    0.064    0.052
      95    1.019    0.137
      96    0.828    0.150
      97    0.365    0.061
      98    0.715    0.114
      99    0.851    0.072
     100    1.025    0.115
     101    0.000    0.000
     102    0.447    0.087
     103    1.200    0.090
     104    0.227    0.063
     105    0.237    0.056
     106    0.064    0.023
     107    0.509    0.082
     108    0.615    0.101
     109    0.159    0.073
     110    0.252    0.098
     111    0.005    0.014
     112    0.291    0.071
     113    0.023    0.019
     114    0.038    0.034
     115    0.031    0.025
     116    0.019    0.022
     117    0.059    0.054
     118    0.071    0.036
     119    0.004    0.011
     120    0.108    0.045
     121    0.010    0.022
     122    0.005    0.011
     123    0.000    0.000
     124    0.115    0.067
     125    0.026    0.022
     126    0.271    0.079
     127    0.022    0.022
     128    0.061    0.029
     129    0.140    0.088
     130    0.162    0.049
     131    0.300    0.074
     132    0.148    0.062
     133    0.494    0.113
     134    1.258    0.117
     135    1.180    0.204
     136    0.001    0.006
     137    0.936    0.123
     138    1.710    0.112
     139    0.029    0.020
     140    0.529    0.110
     141    0.644    0.091
     142    0.521    0.072
     143    0.904    0.096
     144    0.474    0.086
     145    0.000    0.000
     146    0.696    0.053
     147    0.565    0.097
     148    0.001    0.006
     149    0.116    0.036
     150    0.849    0.087
     151    0.154    0.047
     152    0.010    0.016
     153    1.360    0.153
     154    0.631    0.109
     155    0.002    0.008
     156    0.000    0.000
     157    0.640    0.091
     158    0.211    0.051
     159    0.132    0.041
     160    0.043    0.026
     161    0.375    0.071
     162    0.141    0.055
     163    0.117    0.041
     164    0.331    0.071
     165    0.449    0.098
     166    0.026    0.025
     167    0.025    0.021
     168    1.002    0.191
     169    0.154    0.053
     170    0.484    0.128
     171    1.241    0.354
     172    1.351    0.157
     173    0.680    0.085
     174    1.811    0.122
     175    0.789    0.222
     176    0.743    0.151
     177    0.292    0.057
     178    0.075    0.034
     179    0.517    0.076
     180    0.377    0.070
     181    0.436    0.087
     182    0.182    0.087
     183    0.485    0.128
     184    2.164    0.150
     185    1.101    0.079
     186    0.722    0.202
     187    1.031    0.136
     188    0.550    0.097
     189    0.569    0.109
     190    0.022    0.030
     191    0.542    0.098
     192    0.525    0.062
     193    0.056    0.034
     194    0.230    0.043
     195    0.122    0.041
     196    0.528    0.069
     197    0.210    0.061
     198    0.420    0.078
     199    0.092    0.057
     200    0.225    0.049
     201    0.019    0.019
     202    0.000    0.000
     203    0.194    0.084
     204    0.502    0.078
     205    0.052    0.050
     206    0.023    0.032
     207    0.719    0.111
     208    0.887    0.096
     209    0.117    0.044
     210    0.147    0.066
     211    0.818    0.094
     212    0.457    0.093
     213    0.040    0.027
     214    0.252    0.049
     215    0.428    0.071
     216    0.033    0.039
     217    0.071    0.024
     218    1.364    0.088
     219    0.950    0.093
     220    0.282    0.130
     221    0.410    0.088
     222    1.162    0.150
     223    1.877    0.121
     224    1.197    0.123
     225    1.090    0.102
     226    1.618    0.102
     227    1.023    0.173
     228    1.345    0.176
     229    1.252    0.202
     230    1.270    0.258
     231    0.331    0.085
     232    1.020    0.168
     233    0.192    0.144
     234    0.076    0.048
     235    1.708    0.138
     236    0.146    0.061
     237    0.008    0.012
     238    0.675    0.098
     239    0.395    0.077
     240    0.003    0.008
     241    0.002    0.009
     242    0.671    0.076
     243    0.237    0.051
     244    0.023    0.027
     245    0.268    0.080
     246    1.225    0.107
     247    0.359    0.066
     248    0.049    0.041
     249    0.267    0.082
     250    0.670    0.076
     251    0.442    0.072
     252    0.033    0.036
     253    0.845    0.087
     254    0.210    0.051
     255    0.175    0.076
     256    0.827    0.095
     257    0.915    0.100
     258    0.268    0.077
     259    0.095    0.042
     260    1.070    0.158
     261    0.340    0.076
     262    0.632    0.175
     263    1.205    0.077
     264    1.325    0.117
     265    0.485    0.113
     266    0.451    0.103
     267    1.462    0.180
     268    0.860    0.070
     269    0.350    0.080
     270    0.427    0.059
     271    0.463    0.065
     272    0.063    0.062
     273    0.173    0.057
     274    1.727    0.085
     275    0.230    0.053
     276    0.542    0.126
     277    0.523    0.079
     278    0.402    0.062
     279    0.258    0.062
     280    0.486    0.091
     281    0.874    0.084
     282    0.095    0.036
     283    0.571    0.079
     284    0.102    0.047
     285    0.660    0.086
     286    0.113    0.056
     287    0.078    0.051
     288    0.247    0.065
     289    0.038    0.044
     290    0.003    0.009
     291    0.132    0.052
     292    0.061    0.043
     293    0.048    0.039
     294    0.188    0.056
     295    0.752    0.064
     296    0.116    0.038
     297    0.211    0.063
     298    0.245    0.118
     299    1.527    0.078
     300    0.906    0.112
     301    0.036    0.025
     302    1.006    0.156
     303    0.608    0.117
     304    0.217    0.064
     305    1.288    0.126
     306    0.741    0.090
     307    0.679    0.122
     308    0.368    0.077
     309    1.295    0.146
     310    0.707    0.140
     311    0.510    0.078
     312    1.471    0.160
     313    1.987    0.105
      19    1.820    0.204
      20    0.533    0.101
      21    1.803    0.136
      22    1.145    0.152
      23    1.565    0.167
      24    0.667    0.120
      25    0.265    0.063
      26    0.964    0.149
      27    1.289    0.123
      28    0.815    0.127
      29    0.145    0.042
      30    0.126    0.065
      31    1.618    0.126
      32    1.046    0.115
      33    0.166    0.052
      34    0.014    0.022
      35    0.411    0.078
      36    0.952    0.109
      37    0.085    0.058
      38    0.063    0.029
      39    0.535    0.111
      40    0.415    0.087
      41    0.178    0.072
      42    0.069    0.043
      43    0.718    0.096
      44    0.018    0.031
      45    0.012    0.017
      46    0.174    0.045
      47    0.180    0.061
      48    0.014    0.023
      49    0.049    0.039
      50    0.503    0.111
      51    0.121    0.051
      52    0.022    0.018
      53    0.066    0.048
      54    0.131    0.047
      55    0.004    0.010
      56    0.041    0.027
      57    0.008    0.015
      58    0.108    0.098
      59    0.143    0.071
      60    0.917    0.137
      61    0.488    0.072
      62    1.461    0.138
      63    0.423    0.054
      64    0.042    0.031
      65    0.219    0.053
      66    0.038    0.039
      67    0.103    0.042
      68    0.021    0.025
      69    0.157    0.055
      70    0.298    0.059
      71    0.244    0.051
      72    0.103    0.064
      73    0.069    0.042
      74    0.314    0.046
      75    0.002    0.007
      76    0.032    0.040
      77    0.028    0.032
      78    0.609    0.058
      79    0.003    0.008
      80    0.023    0.026
      81    0.048    0.026
      82    0.001    0.006
      83    0.039    0.038
      84    0.153    0.067
      85    0.044    0.043
      86    0.345    0.073
      87    0.003    0.008
      88    0.041    0.044
      89    0.690    0.108
      90    0.244    0.106
      91    0.125    0.078
      92    0.436    0.085
      93    0.340    0.080
      94    0.040    0.033
      95    0.904    0.088
      96    0.358    0.087
      97    0.410    0.051
      98    0.843    0.092
      99    1.179    0.081
     100    0.213    0.054
     101    0.000    0.000
     102    0.533    0.077
     103    0.936    0.138
     104    0.012    0.022
     105    0.080    0.034
     106    0.042    0.026
     107    0.295    0.055
     108    0.217    0.081
     109    0.499    0.152
     110    0.280    0.067
     111    0.002    0.007
     112    0.035    0.032
     113    0.030    0.028
     114    0.000    0.000
     115    0.014    0.018
     116    0.027    0.031
     117    0.230    0.066
     118    0.000    0.000
     119    0.027    0.024
     120    0.122    0.047
     121    0.320    0.077
     122    0.068    0.039
     123    0.019    0.017
     124    0.609    0.066
     125    0.001    0.006
     126    0.168    0.058
     127    0.492    0.055
     128    0.326    0.076
     129    0.003    0.008
     130    0.033    0.026
     131    0.370    0.063
     132    0.571    0.100
     133    0.182    0.058
     134    1.107    0.132
     135    1.895    0.166
     136    0.184    0.055
     137    0.777    0.231
     138    1.938    0.128
     139    0.475    0.087
     140    0.565    0.122
     141    0.645    0.092
     142    0.522    0.060
     143    1.026    0.075
     144    1.092    0.122
     145    0.000    0.000
     146    0.727    0.074
     147    0.769    0.060
     148    0.267    0.058
     149    0.032    0.029
     150    0.892    0.059
     151    1.031    0.112
     152    0.088    0.036
     153    0.478    0.085
     154    0.878    0.052
     155    0.660    0.092
     156    0.000    0.000
     157    0.624    0.069
     158    1.555    0.157
     159    0.248    0.079
     160    0.002    0.007
     161    0.741    0.109
     162    0.393    0.083
     163    0.080    0.054
     164    0.365    0.071
     165    0.984    0.107
     166    0.713    0.099
     167    0.052    0.039
     168    1.184    0.120
     169    0.140    0.033
     170    0.513    0.173
     171    1.134    0.083
     172    1.723    0.217
     173    0.504    0.055
     174    1.537    0.121
     175    0.884    0.143
     176    0.806    0.110
     177    0.593    0.087
     178    0.091    0.040
     179    0.520    0.103
     180    0.140    0.092
     181    0.696    0.096
     182    0.612    0.111
     183    0.906    0.108
     184    2.007    0.182
     185    1.040    0.074
     186    0.874    0.132
     187    0.787    0.166
     188    1.171    0.131
     189    1.220    0.147
     190    0.307    0.090
     191    0.808    0.137
     192    0.626    0.107
     193    0.726    0.129
     194    0.436    0.124
     195    0.089    0.039
     196    0.809    0.087
     197    0.290    0.054
     198    0.193    0.085
     199    0.077    0.043
     200    0.831    0.076
     201    0.356    0.070
     202    0.012    0.016
     203    0.219    0.059
     204    0.668    0.065
     205    0.627    0.089
     206    0.010    0.016
     207    0.800    0.080
     208    1.024    0.079
     209    0.296    0.075
     210    0.105    0.057
     211    0.795    0.112
     212    1.000    0.089
     213    0.038    0.029
     214    0.738    0.110
     215    0.671    0.053
     216    0.169    0.034
     217    0.055    0.028
     218    0.685    0.066
     219    1.195    0.106
     220    0.014    0.026
     221    0.541    0.083
     222    1.376    0.090
     223    1.799    0.143
     224    0.855    0.062
     225    1.549    0.189
     226    0.700    0.080
     227    0.855    0.162
     228    1.695    0.146
     229    1.746    0.297
     230    0.606    0.175
     231    0.096    0.037
     232    0.978    0.111
     233    0.357    0.095
     234    0.129    0.043
     235    1.257    0.125
     236    0.189    0.056
     237    0.066    0.043
     238    0.709    0.100
     239    0.381    0.045
     240    0.046    0.040
     241    0.009    0.019
     242    0.851    0.104
     243    0.243    0.041
     244    0.036    0.032
     245    0.329    0.093
     246    1.115    0.076
     247    0.227    0.066
     248    0.023    0.024
     249    0.166    0.045
     250    0.537    0.055
     251    0.245    0.052
     252    0.001    0.006
     253    0.854    0.115
     254    0.213    0.048
     255    0.134    0.055
     256    0.610    0.094
     257    0.619    0.089
     258    0.344    0.115
     259    0.320    0.089
     260    0.552    0.089
     261    0.516    0.077
     262    0.794    0.088
     263    1.569    0.100
     264    1.514    0.135
     265    0.218    0.061
     266    0.339    0.073
     267    0.915    0.117
     268    1.009    0.093
     269    0.461    0.100
     270    0.780    0.112
     271    0.403    0.050
     272    0.219    0.097
     273    0.180    0.065
     274    1.902    0.147
     275    0.179    0.050
     276    0.608    0.123
     277    0.269    0.065
     278    0.294    0.046
     279    0.360    0.078
     280    0.531    0.144
     281    0.732    0.070
     282    0.160    0.052
     283    0.431    0.115
     284    0.373    0.080
     285    0.803    0.109
     286    0.000    0.000
     287    0.108    0.055
     288    0.406    0.084
     289    0.046    0.043
     290    0.017    0.020
     291    0.178    0.056
     292    0.462    0.048
     293    0.049    0.030
     294    0.083    0.048
     295    0.956    0.075
     296    0.245    0.055
     297    0.156    0.045
     298    0.213    0.077
     299    1.475    0.159
     300    0.303    0.088
     301    0.025    0.029
     302    0.640    0.215
     303    0.727    0.085
     304    0.028    0.020
     305    1.265    0.094
     306    0.949    0.080
     307    0.310    0.095
     308    0.616    0.112
     309    1.037    0.074
     310    0.362    0.105
     311    0.186    0.077
     312    1.214    0.092
     313    1.391    0.114
      19    1.106    0.211
      20    0.215    0.102
      21    1.574    0.141
      22    1.916    0.100
      23    0.705    0.092
      24    0.983    0.107
      25    0.428    0.066
      26    1.055    0.225
      27    1.093    0.157
      28    1.096    0.128
      29    0.144    0.049
      30    0.145    0.044
      31    1.791    0.134
      32    1.149    0.114
      33    0.183    0.052
      34    0.401    0.075
      35    0.865    0.088
      36    0.832    0.079
      37    0.041    0.025
      38    0.638    0.059
      39    0.975    0.103
      40    0.133    0.092
      41    0.404    0.059
      42    0.887    0.076
      43    1.374    0.078
      44    0.003    0.009
      45    0.646    0.081
      46    0.867    0.086
      47    0.049    0.039
      48    0.010    0.020
      49    0.908    0.094
      50    0.406    0.087
      51    0.055    0.042
      52    0.268    0.062
      53    0.756    0.120
      54    0.027    0.021
      55    0.052    0.051
      56    1.163    0.117
      57    1.064    0.064
      58    0.833    0.154
      59    0.691    0.146
      60    2.029    0.190
      61    0.642    0.131
      62    1.688    0.127
      63    0.357    0.067
      64    0.045    0.033
      65    0.150    0.054
      66    0.223    0.097
      67    0.189    0.052
      68    0.020    0.028
      69    0.295    0.070
      70    0.265    0.051
      71    0.298    0.066
      72    0.023    0.020
      73    0.023    0.017
      74    0.630    0.078
      75    0.054    0.043
      76    0.021    0.025
      77    0.218    0.079
      78    0.859    0.159
      79    0.060    0.041
      80    0.001    0.006
      81    0.915    0.107
      82    0.000    0.000
      83    0.004    0.010
      84    0.483    0.065
      85    0.722    0.092
      86    0.262    0.082
      87    0.070    0.033
      88    0.930    0.091
      89    0.517    0.073
      90    0.231    0.074
      91    0.485    0.068
      92    0.450    0.103
      93    0.729    0.099
      94    0.012    0.024
      95    0.896    0.084
      96    0.761    0.127
      97    0.361    0.063
      98    0.688    0.112
      99    0.837    0.069
     100    1.113    0.117
     101    0.000    0.000
     102    0.349    0.052
     103    1.119    0.116
     104    0.238    0.064
     105    0.299    0.058
     106    0.045    0.022
     107    0.546    0.061
     108    0.533    0.090
     109    0.177    0.068
     110    0.210    0.089
     111    0.014    0.026
     112    0.239    0.075
     113    0.034    0.030
     114    0.037    0.038
     115    0.066    0.025
     116    0.006    0.012
     117    0.042    0.025
     118    0.076    0.032
     119    0.001    0.006
     120    0.082    0.046
     121    0.027    0.025
     122    0.006    0.017
     123    0.004    0.010
     124    0.137    0.050
     125    0.017    0.018
     126    0.280    0.104
     127    0.041    0.045
     128    0.063    0.042
     129    0.082    0.050
     130    0.177    0.068
     131    0.381    0.138
     132    0.174    0.087
     133    0.510    0.109
     134    1.246    0.096
     135    1.278    0.196
     136    0.003    0.012
     137    1.048    0.122
     138    1.772    0.112
     139    0.030    0.037
     140    0.441    0.142
     141    0.579    0.110
     142    0.488    0.072
     143    0.951    0.071
     144    0.437    0.086
     145    0.000    0.000
     146    0.745    0.089
     147    0.554    0.097
     148    0.006    0.012
     149    0.132    0.043
     150    0.866    0.094
     151    0.143    0.040
     152    0.019    0.021
     153    1.349    0.167
     154    0.556    0.103
     155    0.007    0.015
     156    0.000    0.000
     157    0.659    0.088
     158    0.209    0.062
     159    0.127    0.045
     160    0.047    0.027
     161    0.370    0.065
     162    0.141    0.052
     163    0.099    0.046
     164    0.315    0.077
     165    0.379    0.080
     166    0.014    0.022
     167    0.037    0.043
     168    0.990    0.181
     169    0.129    0.053
     170    0.605    0.091
     171    1.125    0.131
     172    1.411    0.159
     173    0.658    0.095
     174    1.906    0.155
     175    0.619    0.145
     176    0.619    0.073
     177    0.400    0.088
     178    0.056    0.028
     179    0.515    0.074
     180    0.569    0.118
     181    0.585    0.154
     182    0.158    0.071
     183    0.473    0.103
     184    2.211    0.132
     185    1.136    0.082
     186    0.660    0.165
     187    0.943    0.182
     188    0.600    0.111
     189    0.534    0.114
     190    0.011    0.026
     191    0.454    0.079
     192    0.592    0.089
     193    0.038    0.029
     194    0.249    0.043
     195    0.111    0.037
     196    0.552    0.069
     197    0.216    0.061
     198    0.388    0.074
     199    0.104    0.042
     200    0.195    0.052
     201    0.024    0.019
     202    0.002    0.007
     203    0.223    0.073
     204    0.584    0.061
     205    0.023    0.024
     206    0.006    0.012
     207    0.834    0.096
     208    0.791    0.129
     209    0.103    0.060
     210    0.160    0.044
     211    0.948    0.078
     212    0.536    0.149
     213    0.031    0.028
     214    0.290    0.051
     215    0.518    0.081
     216    0.048    0.030
     217    0.062    0.030
     218    1.278    0.131
     219    0.984    0.138
     220    0.240    0.060
     221    0.355    0.108
     222    1.190    0.141
     223    1.635    0.231
     224    1.267    0.099
     225    1.052    0.114
     226    1.589    0.096
     227    1.024    0.134
     228    1.386    0.100
     229    1.238    0.162
     230    1.162    0.130
     231    0.415    0.074
     232    0.948    0.163
     233    0.060    0.037
     234    0.058    0.042
     235    1.763    0.146
     236    0.146    0.038
     237    0.004    0.015
     238    0.726    0.099
     239    0.389    0.067
     240    0.000    0.000
     241    0.004    0.012
     242    0.665    0.101
     243    0.235    0.054
     244    0.028    0.025
     245    0.261    0.067
     246    1.200    0.089
     247    0.341    0.083
     248    0.051    0.048
     249    0.267    0.084
     250    0.674    0.097
     251    0.455    0.092
     252    0.028    0.027
     253    0.862    0.068
     254    0.192    0.043
     255    0.271    0.078
     256    0.774    0.119
     257    0.879    0.085
     258    0.316    0.083
     259    0.113    0.041
     260    1.061    0.112
     261    0.346    0.048
     262    0.619    0.178
     263    1.163    0.117
     264    1.324    0.137
     265    0.548    0.113
     266    0.488    0.103
     267    1.494    0.105
     268    0.863    0.070
     269    0.348    0.075
     270    0.463    0.061
     271    0.493    0.084
     272    0.087    0.053
     273    0.172    0.047
     274    1.822    0.123
     275    0.256    0.037
     276    0.563    0.152
     277    0.448    0.092
     278    0.412    0.074
     279    0.245    0.058
     280    0.496    0.088
     281    0.891    0.061
     282    0.099    0.044
     283    0.577    0.082
     284    0.097    0.046
     285    0.645    0.118
     286    0.086    0.044
     287    0.041    0.033
     288    0.264    0.057
     289    0.070    0.044
     290    0.002    0.007
     291    0.122    0.038
     292    0.036    0.033
     293    0.044    0.031
     294    0.149    0.049
     295    0.787    0.079
     296    0.140    0.057
     297    0.206    0.061
     298    0.212    0.076
     299    1.481    0.106
     300    0.973    0.117
     301    0.029    0.025
     302    1.159    0.087
     303    0.551    0.072
     304    0.173    0.054
     305    1.299    0.104
     306    0.817    0.096
     307    0.599    0.077
     308    0.442    0.093
     309    1.151    0.121
     310    0.879    0.131
     311    0.579    0.154
     312    1.255    0.185
     313    1.973    0.113
      19    1.775    0.252
      20    0.460    0.137
      21    1.758    0.183
      22    1.169    0.159
      23    1.652    0.131
      24    0.602    0.093
      25    0.408    0.131
      26    0.946    0.157
      27    1.232    0.112
      28    1.102    0.087
      29    0.181    0.066
      30    0.146    0.085
      31    1.901    0.190
      32    1.044    0.098
      33    0.132    0.046
      34    0.011    0.017
      35    0.358    0.071
      36    0.822    0.111
      37    0.080    0.059
      38    0.055    0.036
      39    0.500    0.094
      40    0.395    0.074
      41    0.186    0.071
      42    0.088    0.032
      43    0.753    0.141
      44    0.019    0.034
      45    0.009    0.013
      46    0.156    0.053
      47    0.193    0.054
      48    0.009    0.015
      49    0.056    0.036
      50    0.565    0.114
      51    0.138    0.054
      52    0.017    0.022
      53    0.073    0.046
      54    0.135    0.053
      55    0.008    0.012
      56    0.012    0.019
      57    0.031    0.026
      58    0.139    0.087
      59    0.123    0.049
      60    0.963    0.156
      61    0.453    0.086
      62    1.228    0.133
      63    0.412    0.044
      64    0.043    0.036
      65    0.190    0.041
      66    0.033    0.030
      67    0.138    0.048
      68    0.019    0.020
      69    0.169    0.059
      70    0.301    0.075
      71    0.233    0.055
      72    0.118    0.047
      73    0.086    0.040
      74    0.302    0.063
      75    0.002    0.007
      76    0.023    0.039
      77    0.013    0.025
      78    0.575    0.066
      79    0.006    0.012
      80    0.027    0.029
      81    0.055    0.024
      82    0.000    0.000
      83    0.032    0.034
      84    0.137    0.054
      85    0.026    0.025
      86    0.377    0.080
      87    0.005    0.014
      88    0.052    0.048
      89    0.684    0.099
      90    0.432    0.164
      91    0.116    0.066
      92    0.464    0.101
      93    0.319    0.111
      94    0.056    0.030
      95    0.832    0.129
      96    0.358    0.101
      97    0.437    0.056
      98    0.712    0.089
      99    1.178    0.057
     100    0.231    0.049
     101    0.000    0.000
     102    0.513    0.079
     103    0.874    0.108
     104    0.012    0.017
     105    0.135    0.057
     106    0.022    0.025
     107    0.304    0.075
     108    0.205    0.074
     109    0.634    0.114
     110    0.291    0.070
     111    0.000    0.000
     112    0.045    0.046
     113    0.011    0.018
     114    0.000    0.000
     115    0.021    0.020
     116    0.035    0.033
     117    0.229    0.051
     118    0.000    0.000
     119    0.043    0.037
     120    0.105    0.043
     121    0.305    0.069
     122    0.118    0.034
     123    0.014    0.016
     124    0.587    0.090
     125    0.000    0.000
     126    0.148    0.068
     127    0.547    0.060
     128    0.329    0.075
     129    0.006    0.014
     130    0.014    0.017
     131    0.321    0.119
     132    0.577    0.117
     133    0.142    0.059
     134    1.135    0.092
     135    1.937    0.119
     136    0.177    0.070
     137    0.731    0.114
     138    1.976    0.096
     139    0.444    0.067
     140    0.569    0.105
     141    0.666    0.083
     142    0.551    0.081
     143    1.021    0.079
     144    1.125    0.093
     145    0.000    0.000
     146    0.690    0.073
     147    0.783    0.059
     148    0.295    0.072
     149    0.030    0.021
     150    0.851    0.071
     151    1.015    0.101
     152    0.133    0.044
     153    0.490    0.090
     154    0.883    0.086
     155    0.664    0.085
     156    0.002    0.007
     157    0.594    0.094
     158    1.491    0.125
     159    0.194    0.067
     160    0.007    0.014
     161    0.842    0.096
     162    0.431    0.097
     163    0.099    0.067
     164    0.354    0.078
     165    0.961    0.108
     166    0.657    0.090
     167    0.062    0.025
     168    1.113    0.097
     169    0.103    0.029
     170    0.697    0.175
     171    1.171    0.100
     172    1.888    0.175
     173    0.516    0.073
     174    1.559    0.114
     175    0.916    0.137
     176    0.766    0.102
     177    0.653    0.081
     178    0.127    0.042
     179    0.611    0.065
     180    0.300    0.120
     181    0.902    0.159
     182    0.676    0.132
     183    0.891    0.100
     184    1.943    0.169
     185    1.037    0.092
     186    0.768    0.110
     187    0.934    0.187
     188    1.165    0.148
     189    1.184    0.115
     190    0.339    0.088
     191    0.804    0.134
     192    0.568    0.102
     193    0.771    0.150
     194    0.463    0.073
     195    0.067    0.050
     196    0.867    0.117
     197    0.293    0.077
     198    0.167    0.079
     199    0.075    0.044
     200    0.883    0.089
     201    0.328    0.061
     202    0.006    0.013
     203    0.211    0.063
     204    0.663    0.069
     205    0.636    0.095
     206    0.000    0.000
     207    0.792    0.084
     208    1.072    0.088
     209    0.298    0.065
     210    0.140    0.058
     211    0.772    0.083
     212    1.011    0.096
     213    0.052    0.031
     214    0.683    0.100
     215    0.648    0.066
     216    0.176    0.046
     217    0.032    0.030
     218    0.666    0.071
     219    1.197    0.082
     220    0.009    0.015
     221    0.484    0.085
     222    1.355    0.103
     223    1.772    0.118
     224    0.905    0.094
     225    1.382    0.161
     226    0.713    0.075
     227    0.812    0.118
     228    1.717    0.146
     229    1.491    0.244
     230    0.555    0.111
     231    0.058    0.046
     232    0.961    0.093
     233    0.222    0.081
     234    0.116    0.035
     235    1.230    0.112
     236    0.208    0.050
     237    0.077    0.048
     238    0.743    0.094
     239    0.358    0.054
     240    0.067    0.027
     241    0.010    0.017
     242    0.789    0.098
     243    0.240    0.040
     244    0.035    0.039
     245    0.314    0.094
     246    1.106    0.091
     247    0.233    0.087
     248    0.018    0.027
     249    0.172    0.054
     250    0.544    0.075
     251    0.282    0.065
     252    0.006    0.012
     253    0.831    0.094
     254    0.207    0.042
     255    0.192    0.059
     256    0.539    0.092
     257    0.594    0.101
     258    0.536    0.083
     259    0.335    0.084
     260    0.609    0.102
     261    0.540    0.108
     262    0.766    0.128
     263    1.575    0.109
     264    1.500    0.153
     265    0.253    0.074
     266    0.316    0.081
     267    0.938    0.165
     268    1.006    0.077
     269    0.479    0.093
     270    0.835    0.152
     271    0.453    0.075
     272    0.279    0.144
     273    0.187    0.062
     274    2.001    0.121
     275    0.162    0.046
     276    0.546    0.132
     277    0.203    0.052
     278    0.304    0.049
     279    0.302    0.055
     280    0.559    0.105
     281    0.745    0.063
     282    0.149    0.059
     283    0.468    0.071
     284    0.364    0.065
     285    0.737    0.081
     286    0.000    0.000
     287    0.099    0.059
     288    0.401    0.069
     289    0.055    0.039
     290    0.012    0.024
     291    0.182    0.070
     292    0.440    0.062
     293    0.036    0.030
     294    0.094    0.044
     295    0.907    0.087
     296    0.224    0.066
     297    0.173    0.062
     298    0.252    0.073
     299    1.503    0.075
     300    0.273    0.038
     301    0.013    0.019
     302    0.516    0.067
     303    0.563    0.197
     304    0.034    0.029
     305    1.226    0.102
     306    0.898    0.117
     307    0.311    0.058
     308    0.566    0.061
     309    1.146    0.122
     310    0.358    0.065
     311    0.280    0.090
     312    1.362    0.146
     313    1.428    0.141
      19    0.891    0.152
      20    0.251    0.089
      21    1.308    0.113
      22    1.948    0.092
      23    0.745    0.064
      24    0.963    0.071
      25    0.439    0.095
      26    1.114    0.176
      27    1.089    0.133
      28    1.127    0.103
      29    0.138    0.050
      30    0.137    0.058
      31    1.757    0.124
      32    1.140    0.105
      33    0.146    0.050
      34    0.354    0.056
      35    0.869    0.085
      36    0.860    0.089
      37    0.054    0.034
      38    0.627    0.080
      39    1.005    0.088
      40    0.138    0.063
      41    0.420    0.083
      42    0.995    0.108
      43    1.329    0.125
      44    0.003    0.008
      45    0.628    0.102
      46    0.924    0.140
      47    0.070    0.048
      48    0.006    0.013
      49    0.864    0.129
      50    0.456    0.091
      51    0.038    0.040
      52    0.336    0.089
      53    0.744    0.101
      54    0.023    0.038
      55    0.021    0.033
      56    1.084    0.099
      57    1.068    0.106
      58    0.942    0.126
      59    0.517    0.104
      60    2.118    0.132
      61    0.567    0.094
      62    1.683    0.097
      63    0.354    0.066
      64    0.061    0.037
      65    0.168    0.054
      66    0.081    0.041
      67    0.119    0.043
      68    0.013    0.017
      69    0.284    0.085
      70    0.246    0.070
      71    0.315    0.053
      72    0.038    0.031
      73    0.016    0.021
      74    0.595    0.081
      75    0.034    0.022
      76    0.012    0.022
      77    0.194    0.078
      78    0.751    0.105
      79    0.074    0.036
      80    0.001    0.006
      81    0.902    0.116
      82    0.000    0.000
      83    0.001    0.006
      84    0.481    0.045
      85    0.680    0.110
      86    0.275    0.067
      87    0.068    0.030
      88    0.933    0.120
      89    0.566    0.074
      90    0.323    0.062
      91    0.490    0.111
      92    0.490    0.086
      93    0.739    0.124
      94    0.008    0.013
      95    0.906    0.071
      96    0.727    0.117
      97    0.339    0.057
      98    0.677    0.093
      99    0.904    0.069
     100    1.098    0.083
     101    0.000    0.000
     102    0.370    0.068
     103    1.068    0.105
     104    0.248    0.058
     105    0.317    0.073
     106    0.033    0.032
     107    0.485    0.056
     108    0.614    0.110
     109    0.159    0.068
     110    0.204    0.056
     111    0.008    0.015
     112    0.228    0.066
     113    0.037    0.026
     114    0.020    0.021
     115    0.058    0.043
     116    0.010    0.018
     117    0.034    0.033
     118    0.054    0.030
     119    0.001    0.006
     120    0.052    0.029
     121    0.015    0.017
     122    0.005    0.014
     123    0.004    0.010
     124    0.169    0.056
     125    0.042    0.030
     126    0.212    0.110
     127    0.118    0.048
     128    0.056    0.037
     129    0.067    0.061
     130    0.171    0.074
     131    0.326    0.203
     132    0.398    0.357
     133    0.329    0.130
     134    1.204    0.125
     135    1.120    0.231
     136    0.001    0.006
     137    1.099    0.171
     138    1.732    0.173
     139    0.023    0.033
     140    0.428    0.105
     141    0.607    0.064
     142    0.385    0.109
     143    0.976    0.065
     144    0.487    0.090
     145    0.000    0.000
     146    0.690    0.088
     147    0.675    0.123
     148    0.004    0.011
     149    0.150    0.053
     150    0.843    0.084
     151    0.154    0.062
     152    0.004    0.010
     153    1.256    0.189
     154    0.556    0.085
     155    0.008    0.020
     156    0.000    0.000
     157    0.635    0.116
     158    0.259    0.093
     159    0.115    0.049
     160    0.029    0.021
     161    0.405    0.088
     162    0.129    0.051
     163    0.095    0.053
     164    0.283    0.087
     165    0.439    0.109
     166    0.025    0.031
     167    0.070    0.053
     168    1.090    0.151
     169    0.085    0.034
     170    0.637    0.112
     171    1.119    0.091
     172    1.369    0.116
     173    0.624    0.094
     174    1.955    0.148
     175    1.005    0.121
     176    0.601    0.084
     177    0.383    0.082
     178    0.080    0.038
     179    0.557    0.068
     180    0.600    0.120
     181    0.681    0.118
     182    0.162    0.084
     183    0.467    0.096
     184    2.200    0.129
     185    1.074    0.119
     186    0.687    0.134
     187    1.001    0.150
     188    0.630    0.060
     189    0.383    0.102
     190    0.029    0.029
     191    0.485    0.086
     192    0.593    0.074
     193    0.034    0.027
     194    0.284    0.077
     195    0.148    0.048
     196    0.564    0.102
     197    0.213    0.058
     198    0.433    0.082
     199    0.095    0.044
     200    0.214    0.064
     201    0.029    0.025
     202    0.001    0.006
     203    0.216    0.078
     204    0.579    0.073
     205    0.009    0.015
     206    0.009    0.019
     207    0.837    0.126
     208    0.807    0.143
     209    0.079    0.044
     210    0.223    0.091
     211    0.928    0.103
     212    0.740    0.081
     213    0.034    0.031
     214    0.272    0.082
     215    0.569    0.052
     216    0.031    0.035
     217    0.053    0.023
     218    1.351    0.079
     219    1.031    0.107
     220    0.106    0.078
     221    0.352    0.052
     222    1.444    0.125
     223    1.485    0.261
     224    1.232    0.104
     225    0.700    0.208
     226    1.536    0.116
     227    1.007    0.173
     228    1.445    0.161
     229    1.251    0.176
     230    0.976    0.181
     231    0.522    0.088
     232    1.068    0.172
     233    0.063    0.037
     234    0.071    0.039
     235    1.788    0.140
     236    0.117    0.048
     237    0.001    0.006
     238    0.686    0.113
     239    0.396    0.073
     240    0.001    0.006
     241    0.007    0.014
     242    0.645    0.056
     243    0.202    0.053
     244    0.022    0.027
     245    0.287    0.073
     246    1.203    0.096
     247    0.326    0.080
     248    0.067    0.046
     249    0.250    0.077
     250    0.646    0.072
     251    0.506    0.114
     252    0.041    0.029
     253    0.863    0.120
     254    0.202    0.042
     255    0.289    0.069
     256    0.769    0.115
     257    0.964    0.129
     258    0.308    0.083
     259    0.114    0.024
     260    0.984    0.111
     261    0.377    0.090
     262    0.565    0.094
     263    1.209    0.102
     264    1.258    0.125
     265    0.577    0.060
     266    0.374    0.086
     267    1.492    0.084
     268    0.893    0.062
     269    0.358    0.078
     270    0.459    0.067
     271    0.524    0.074
     272    0.048    0.034
     273    0.169    0.056
     274    1.862    0.120
     275    0.269    0.076
     276    0.367    0.141
     277    0.402    0.103
     278    0.413    0.054
     279    0.260    0.045
     280    0.461    0.089
     281    0.916    0.100
     282    0.108    0.041
     283    0.570    0.087
     284    0.132    0.047
     285    0.659    0.068
     286    0.097    0.039
     287    0.074    0.046
     288    0.306    0.068
     289    0.049    0.039
     290    0.001    0.006
     291    0.124    0.047
     292    0.039    0.030
     293    0.056    0.031
     294    0.144    0.047
     295    0.744    0.093
     296    0.170    0.060
     297    0.186    0.073
     298    0.213    0.058
     299    1.545    0.079
     300    0.923    0.114
     301    0.012    0.026
     302    1.041    0.133
     303    0.595    0.133
     304    0.166    0.068
     305    1.200    0.137
     306    0.840    0.079
     307    0.537    0.096
     308    0.435    0.108
     309    1.176    0.105
     310    0.886    0.089
     311    0.568    0.135
     312    1.246    0.136
     313    1.970    0.090
      19    1.619    0.286
      20    0.456    0.119
      21    1.838    0.149
      22    1.249    0.230
      23    1.631    0.099
      24    0.465    0.125
      25    0.402    0.079
      26    0.977    0.155
      27    1.239    0.108
      28    1.167    0.153
      29    0.124    0.050
      30    0.171    0.056
      31    1.881    0.169
      32    1.007    0.079
      33    0.115    0.034
      34    0.017    0.026
      35    0.298    0.060
      36    0.767    0.122
      37    0.077    0.050
      38    0.053    0.041
      39    0.446    0.078
      40    0.336    0.058
      41    0.157    0.055
      42    0.081    0.041
      43    0.679    0.090
      44    0.018    0.025
      45    0.010    0.020
      46    0.143    0.060
      47    0.198    0.050
      48    0.041    0.043
      49    0.044    0.032
      50    0.567    0.107
      51    0.121    0.045
      52    0.024    0.019
      53    0.056    0.035
      54    0.175    0.059
      55    0.016    0.021
      56    0.039    0.037
      57    0.017    0.029
      58    0.079    0.040
      59    0.088    0.043
      60    0.968    0.152
      61    0.551    0.087
      62    1.173    0.103
      63    0.404    0.046
      64    0.044    0.026
      65    0.192    0.042
      66    0.032    0.022
      67    0.155    0.041
      68    0.027    0.023
      69    0.179    0.058
      70    0.299    0.085
      71    0.250    0.057
      72    0.132    0.045
      73    0.088    0.038
      74    0.329    0.080
      75    0.003    0.011
      76    0.036    0.040
      77    0.035    0.032
      78    0.577    0.088
      79    0.005    0.014
      80    0.040    0.030
      81    0.047    0.028
      82    0.000    0.000
      83    0.032    0.035
      84    0.144    0.059
      85    0.049    0.049
      86    0.334    0.085
      87    0.007    0.012
      88    0.040    0.040
      89    0.688    0.104
      90    0.396    0.114
      91    0.108    0.066
      92    0.504    0.111
      93    0.345    0.066
      94    0.057    0.045
      95    0.830    0.138
      96    0.374    0.098
      97    0.428    0.050
      98    0.736    0.096
      99    1.161    0.072
     100    0.204    0.039
     101    0.000    0.000
     102    0.556    0.083
     103    0.876    0.081
     104    0.011    0.019
     105    0.095    0.044
     106    0.035    0.024
     107    0.301    0.063
     108    0.345    0.104
     109    0.419    0.139
     110    0.314    0.079
     111    0.000    0.000
     112    0.089    0.037
     113    0.063    0.063
     114    0.000    0.000
     115    0.016    0.018
     116    0.028    0.031
     117    0.239    0.075
     118    0.000    0.000
     119    0.025    0.024
     120    0.160    0.057
     121    0.344    0.084
     122    0.107    0.028
     123    0.019    0.025
     124    0.629    0.089
     125    0.003    0.008
     126    0.127    0.057
     127    0.476    0.073
     128    0.344    0.075
     129    0.003    0.008
     130    0.030    0.026
     131    0.392    0.081
     132    0.635    0.151
     133    0.166    0.061
     134    1.118    0.103
     135    1.872    0.119
     136    0.178    0.039
     137    0.742    0.130
     138    1.919    0.102
     139    0.434    0.044
     140    0.490    0.098
     141    0.656    0.076
     142    0.622    0.074
     143    1.040    0.072
     144    1.064    0.107
     145    0.000    0.000
     146    0.752    0.075
     147    0.821    0.085
     148    0.286    0.068
     149    0.053    0.025
     150    0.895    0.070
     151    1.043    0.078
     152    0.093    0.034
     153    0.467    0.087
     154    0.882    0.084
     155    0.648    0.081
     156    0.000    0.000
     157    0.598    0.053
     158    1.495    0.104
     159    0.204    0.070
     160    0.006    0.013
     161    0.756    0.090
     162    0.380    0.070
     163    0.072    0.059
     164    0.371    0.096
     165    1.010    0.083
     166    0.608    0.142
     167    0.027    0.025
     168    1.250    0.128
     169    0.126    0.044
     170    0.656    0.141
     171    1.238    0.124
     172    1.753    0.198
     173    0.501    0.056
     174    1.629    0.123
     175    0.985    0.190
     176    0.799    0.089
     177    0.634    0.063
     178    0.115    0.040
     179    0.604    0.071
     180    0.330    0.070
     181    0.866    0.125
     182    0.734    0.083
     183    0.894    0.094
     184    1.881    0.131
     185    0.955    0.096
     186    0.762    0.097
     187    1.059    0.155
     188    1.093    0.110
     189    1.254    0.126
     190    0.410    0.101
     191    0.712    0.111
     192    0.549    0.100
     193    0.746    0.110
     194    0.491    0.140
     195    0.147    0.044
     196    0.781    0.093
     197    0.289    0.056
     198    0.336    0.091
     199    0.078    0.052
     200    0.916    0.069
     201    0.359    0.071
     202    0.007    0.016
     203    0.230    0.073
     204    0.674    0.076
     205    0.635    0.107
     206    0.006    0.012
     207    0.813    0.075
     208    1.068    0.120
     209    0.296    0.069
     210    0.163    0.068
     211    0.783    0.099
     212    1.055    0.074
     213    0.046    0.027
     214    0.696    0.083
     215    0.636    0.058
     216    0.165    0.043
     217    0.034    0.035
     218    0.666    0.103
     219    1.276    0.123
     220    0.024    0.028
     221    0.490    0.060
     222    1.270    0.109
     223    1.735    0.139
     224    1.002    0.091
     225    1.485    0.130
     226    0.748    0.052
     227    0.766    0.089
     228    1.759    0.096
     229    1.302    0.184
     230    0.535    0.088
     231    0.074    0.050
     232    0.984    0.119
     233    0.152    0.084
     234    0.125    0.040
     235    1.263    0.098
     236    0.209    0.063
     237    0.078    0.033
     238    0.719    0.104
     239    0.353    0.063
     240    0.081    0.034
     241    0.011    0.021
     242    0.845    0.088
     243    0.219    0.054
     244    0.025    0.027
     245    0.289    0.080
     246    1.102    0.098
     247    0.193    0.073
     248    0.047    0.036
     249    0.178    0.034
     250    0.556    0.062
     251    0.305    0.092
     252    0.026    0.030
     253    0.869    0.113
     254    0.201    0.058
     255    0.163    0.050
     256    0.459    0.059
     257    0.579    0.102
     258    0.534    0.105
     259    0.218    0.061
     260    0.593    0.103
     261    0.543    0.081
     262    0.668    0.125
     263    1.568    0.154
     264    1.439    0.119
     265    0.268    0.083
     266    0.311    0.087
     267    0.884    0.168
     268    0.984    0.069
     269    0.484    0.090
     270    0.812    0.104
     271    0.463    0.066
     272    0.193    0.154
     273    0.210    0.069
     274    1.965    0.111
     275    0.191    0.049
     276    0.518    0.101
     277    0.252    0.054
     278    0.325    0.046
     279    0.307    0.087
     280    0.477    0.105
     281    0.778    0.062
     282    0.154    0.059
     283    0.520    0.084
     284    0.375    0.080
     285    0.771    0.108
     286    0.000    0.000
     287    0.125    0.045
     288    0.392    0.107
     289    0.033    0.027
     290    0.014    0.023
     291    0.167    0.060
     292    0.533    0.088
     293    0.051    0.034
     294    0.083    0.035
     295    0.941    0.111
     296    0.261    0.076
     297    0.156    0.054
     298    0.287    0.081
     299    1.514    0.094
     300    0.306    0.071
     301    0.010    0.017
     302    0.568    0.071
     303    0.469    0.098
     304    0.087    0.049
     305    1.229    0.131
     306    0.847    0.108
     307    0.287    0.090
     308    0.421    0.070
     309    1.146    0.106
     310    0.488    0.083
     311    0.133    0.073
     312    1.110    0.141
     313    1.288    0.227
      19    0.773    0.164
      20    0.236    0.083
      21    1.354    0.135
      22    1.939    0.125
      23    0.770    0.090
      24    1.013    0.113
      25    0.362    0.082
      26    1.032    0.158
      27    1.109    0.097
      28    1.072    0.117
      29    0.120    0.056
      30    0.148    0.075
      31    1.785    0.124
      32    1.193    0.095
      33    0.169    0.058
      34    0.412    0.097
      35    0.873    0.072
      36    0.852    0.084
      37    0.065    0.038
      38    0.603    0.078
      39    0.933    0.102
      40    0.108    0.066
      41    0.506    0.079
      42    0.965    0.098
      43    1.305    0.103
      44    0.000    0.000
      45    0.739    0.118
      46    0.886    0.098
      47    0.034    0.030
      48    0.011    0.021
      49    0.782    0.117
      50    0.453    0.068
      51    0.043    0.053
      52    0.314    0.052
      53    0.730    0.080
      54    0.023    0.032
      55    0.046    0.042
      56    1.111    0.134
      57    1.055    0.073
      58    0.856    0.215
      59    0.504    0.100
      60    1.949    0.194
      61    0.589    0.076
      62    1.660    0.132
      63    0.359    0.076
      64    0.045    0.034
      65    0.148    0.064
      66    0.061    0.031
      67    0.132    0.040
      68    0.012    0.014
      69    0.310    0.070
      70    0.289    0.088
      71    0.308    0.062
      72    0.037    0.026
      73    0.025    0.024
      74    0.595    0.085
      75    0.034    0.030
      76    0.016    0.023
      77    0.182    0.082
      78    0.743    0.115
      79    0.062    0.039
      80    0.001    0.006
      81    0.888    0.125
      82    0.000    0.000
      83    0.003    0.008
      84    0.442    0.064
      85    0.683    0.122
      86    0.369    0.098
      87    0.060    0.031
      88    0.915    0.115
      89    0.544    0.083
      90    0.364    0.080
      91    0.440    0.075
      92    0.544    0.088
      93    0.801    0.119
      94    0.030    0.038
      95    0.963    0.100
      96    0.870    0.162
      97    0.374    0.056
      98    0.729    0.096
      99    0.910    0.081
     100    1.040    0.108
     101    0.000    0.000
     102    0.364    0.068
     103    1.144    0.121
     104    0.232    0.041
     105    0.237    0.064
     106    0.048    0.031
     107    0.483    0.089
     108    0.618    0.109
     109    0.129    0.043
     110    0.183    0.035
     111    0.011    0.016
     112    0.362    0.081
     113    0.012    0.026
     114    0.022    0.030
     115    0.082    0.039
     116    0.024    0.026
     117    0.017    0.022
     118    0.075    0.032
     119    0.000    0.000
     120    0.051    0.039
     121    0.012    0.020
     122    0.011    0.018
     123    0.001    0.006
     124    0.151    0.069
     125    0.022    0.018
     126    0.286    0.113
     127    0.075    0.043
     128    0.042    0.041
     129    0.071    0.062
     130    0.058    0.039
     131    0.067    0.050
     132    0.793    0.120
     133    0.213    0.102
     134    1.190    0.130
     135    0.946    0.187
     136    0.000    0.000
     137    1.136    0.141
     138    1.733    0.134
     139    0.018    0.017
     140    0.436    0.105
     141    0.584    0.087
     142    0.385    0.090
     143    0.937    0.078
     144    0.466    0.078
     145    0.000    0.000
     146    0.715    0.082
     147    0.663    0.104
     148    0.001    0.006
     149    0.101    0.044
     150    0.801    0.111
     151    0.155    0.053
     152    0.008    0.014
     153    1.227    0.191
     154    0.605    0.089
     155    0.002    0.008
     156    0.000    0.000
     157    0.577    0.085
     158    0.254    0.098
     159    0.092    0.046
     160    0.030    0.026
     161    0.394    0.089
     162    0.144    0.042
     163    0.107    0.056
     164    0.320    0.068
     165    0.442    0.136
     166    0.014    0.023
     167    0.063    0.048
     168    1.095    0.121
     169    0.140    0.057
     170    0.648    0.151
     171    1.213    0.184
     172    1.378    0.120
     173    0.749    0.085
     174    1.915    0.134
     175    0.865    0.160
     176    0.718    0.099
     177    0.335    0.064
     178    0.083    0.043
     179    0.606    0.072
     180    0.546    0.099
     181    0.780    0.158
     182    0.236    0.110
     183    0.469    0.099
     184    2.156    0.160
     185    1.012    0.079
     186    0.804    0.081
     187    1.031    0.119
     188    0.699    0.100
     189    0.449    0.094
     190    0.023    0.028
     191    0.373    0.089
     192    0.620    0.108
     193    0.071    0.035
     194    0.242    0.061
     195    0.219    0.065
     196    0.497    0.083
     197    0.149    0.069
     198    0.497    0.112
     199    0.130    0.048
     200    0.188    0.067
     201    0.011    0.020
     202    0.003    0.008
     203    0.258    0.071
     204    0.533    0.082
     205    0.012    0.022
     206    0.008    0.015
     207    0.894    0.071
     208    0.790    0.102
     209    0.097    0.038
     210    0.249    0.085
     211    0.919    0.100
     212    0.773    0.090
     213    0.066    0.039
     214    0.237    0.051
     215    0.573    0.071
     216    0.027    0.025
     217    0.034    0.022
     218    1.292    0.209
     219    0.945    0.102
     220    0.038    0.042
     221    0.294    0.068
     222    1.508    0.106
     223    1.070    0.185
     224    1.205    0.098
     225    0.611    0.181
     226    1.526    0.143
     227    0.766    0.118
     228    1.594    0.157
     229    1.378    0.165
     230    0.814    0.188
     231    0.591    0.092
     232    0.833    0.186
     233    0.100    0.074
     234    0.055    0.029
     235    1.658    0.076
     236    0.162    0.081
     237    0.027    0.029
     238    0.666    0.098
     239    0.380    0.060
     240    0.004    0.010
     241    0.004    0.011
     242    0.675    0.080
     243    0.201    0.039
     244    0.041    0.034
     245    0.306    0.063
     246    1.170    0.098
     247    0.379    0.087
     248    0.205    0.080
     249    0.190    0.076
     250    0.663    0.076
     251    0.459    0.082
     252    0.031    0.020
     253    0.869    0.086
     254    0.186    0.051
     255    0.223    0.050
     256    0.774    0.077
     257    0.935    0.123
     258    0.414    0.103
     259    0.197    0.064
     260    1.075    0.109
     261    0.406    0.075
     262    0.615    0.088
     263    1.161    0.136
     264    1.389    0.129
     265    0.525    0.079
     266    0.362    0.071
     267    1.383    0.145
     268    0.913    0.060
     269    0.405    0.059
     270    0.518    0.074
     271    0.499    0.057
     272    0.040    0.042
     273    0.251    0.062
     274    1.915    0.084
     275    0.264    0.078
     276    0.377    0.103
     277    0.423    0.062
     278    0.391    0.058
     279    0.255    0.041
     280    0.370    0.069
     281    0.898    0.086
     282    0.128    0.050
     283    0.587    0.082
     284    0.125    0.052
     285    0.676    0.085
     286    0.094    0.032
     287    0.087    0.053
     288    0.292    0.068
     289    0.102    0.060
     290    0.003    0.009
     291    0.131    0.046
     292    0.042    0.042
     293    0.033    0.024
     294    0.190    0.059
     295    0.786    0.102
     296    0.161    0.059
     297    0.189    0.047
     298    0.261    0.069
     299    1.549    0.116
     300    0.811    0.083
     301    0.000    0.000
     302    0.959    0.130
     303    0.583    0.118
     304    0.199    0.071
     305    1.176    0.144
     306    0.851    0.090
     307    0.589    0.133
     308    0.420    0.091
     309    1.210    0.084
     310    0.855    0.119
     311    0.482    0.092
     312    1.337    0.178
     313    1.960    0.126
      19    1.783    0.257
      20    0.457    0.103
      21    1.742    0.154
      22    1.251    0.202
      23    1.643    0.092
      24    0.487    0.097
      25    0.475    0.057
      26    1.085    0.111
      27    1.230    0.096
      28    1.126    0.103
      29    0.141    0.044
      30    0.233    0.081
      31    1.914    0.104
      32    0.990    0.098
      33    0.153    0.033
      34    0.029    0.032
      35    0.351    0.060
      36    0.794    0.093
      37    0.105    0.049
      38    0.042    0.029
      39    0.578    0.099
      40    0.375    0.085
      41    0.140    0.048
      42    0.043    0.042
      43    0.584    0.071
      44    0.011    0.019
      45    0.012    0.022
      46    0.134    0.050
      47    0.151    0.050
      48    0.028    0.045
      49    0.048    0.034
      50    0.608    0.101
      51    0.119    0.053
      52    0.024    0.026
      53    0.034    0.023
      54    0.192    0.065
      55    0.009    0.013
      56    0.019    0.029
      57    0.003    0.010
      58    0.070    0.045
      59    0.095    0.038
      60    0.929    0.130
      61    0.561    0.100
      62    1.202    0.100
      63    0.411    0.048
      64    0.045    0.036
      65    0.170    0.047
      66    0.014    0.020
      67    0.117    0.052
      68    0.030    0.020
      69    0.172    0.052
      70    0.349    0.072
      71    0.252    0.034
      72    0.131    0.048
      73    0.074    0.034
      74    0.308    0.063
      75    0.002    0.007
      76    0.033    0.044
      77    0.033    0.040
      78    0.553    0.049
      79    0.004    0.010
      80    0.027    0.034
      81    0.043    0.028
      82    0.000    0.000
      83    0.034    0.038
      84    0.161    0.052
      85    0.035    0.032
      86    0.362    0.100
      87    0.032    0.039
      88    0.064    0.046
      89    0.667    0.109
      90    0.608    0.130
      91    0.142    0.050
      92    0.461    0.105
      93    0.258    0.090
      94    0.041    0.026
      95    0.793    0.123
      96    0.344    0.075
      97    0.392    0.049
      98    0.675    0.066
      99    1.141    0.090
     100    0.213    0.085
     101    0.000    0.000
     102    0.591    0.079
     103    0.891    0.102
     104    0.014    0.023
     105    0.084    0.043
     106    0.047    0.023
     107    0.298    0.059
     108    0.363    0.079
     109    0.433    0.097
     110    0.382    0.048
     111    0.002    0.007
     112    0.092    0.046
     113    0.102    0.073
     114    0.000    0.000
     115    0.011    0.018
     116    0.011    0.016
     117    0.224    0.062
     118    0.000    0.000
     119    0.008    0.015
     120    0.119    0.045
     121    0.331    0.066
     122    0.085    0.034
     123    0.016    0.016
     124    0.581    0.056
     125    0.000    0.000
     126    0.168    0.065
     127    0.491    0.064
     128    0.327    0.042
     129    0.003    0.008
     130    0.021    0.017
     131    0.425    0.088
     132    0.534    0.110
     133    0.167    0.040
     134    1.165    0.083
     135    1.888    0.135
     136    0.158    0.068
     137    0.854    0.167
     138    1.978    0.171
     139    0.486    0.087
     140    0.490    0.089
     141    0.633    0.069
     142    0.560    0.098
     143    1.031    0.063
     144    1.093    0.124
     145    0.000    0.000
     146    0.670    0.069
     147    0.793    0.083
     148    0.326    0.086
     149    0.023    0.021
     150    0.846    0.076
     151    1.024    0.070
     152    0.114    0.037
     153    0.495    0.105
     154    0.843    0.093
     155    0.650    0.090
     156    0.002    0.007
     157    0.604    0.083
     158    1.516    0.113
     159    0.152    0.038
     160    0.010    0.022
     161    0.813    0.070
     162    0.358    0.074
     163    0.052    0.036
     164    0.354    0.073
     165    0.949    0.093
     166    0.560    0.108
     167    0.026    0.018
     168    1.255    0.121
     169    0.128    0.041
     170    0.507    0.098
     171    1.262    0.150
     172    1.515    0.181
     173    0.490    0.089
     174    1.588    0.135
     175    0.894    0.124
     176    0.843    0.119
     177    0.588    0.155
     178    0.097    0.024
     179    0.550    0.069
     180    0.326    0.093
     181    0.886    0.147
     182    0.738    0.091
     183    0.853    0.063
     184    1.935    0.130
     185    0.902    0.043
     186    0.819    0.077
     187    0.981    0.143
     188    1.055    0.123
     189    1.264    0.129
     190    0.371    0.102
     191    0.654    0.075
     192    0.499    0.073
     193    0.799    0.084
     194    0.472    0.069
     195    0.114    0.063
     196    0.760    0.091
     197    0.261    0.056
     198    0.406    0.098
     199    0.127    0.044
     200    0.907    0.086
     201    0.318    0.078
     202    0.013    0.015
     203    0.234    0.068
     204    0.707    0.082
     205    0.569    0.089
     206    0.001    0.006
     207    0.765    0.084
     208    1.023    0.105
     209    0.254    0.063
     210    0.136    0.063
     211    0.837    0.079
     212    1.094    0.090
     213    0.025    0.024
     214    0.707    0.117
     215    0.694    0.065
     216    0.173    0.050
     217    0.030    0.022
     218    0.652    0.058
     219    1.310    0.105
     220    0.055    0.066
     221    0.471    0.071
     222    1.337    0.091
     223    1.752    0.137
     224    0.958    0.131
     225    1.639    0.233
     226    0.730    0.097
     227    0.759    0.101
     228    1.731    0.122
     229    1.331    0.084
     230    0.575    0.124
     231    0.040    0.029
     232    1.089    0.099
     233    0.157    0.065
     234    0.124    0.037
     235    1.251    0.113
     236    0.173    0.064
     237    0.081    0.027
     238    0.713    0.085
     239    0.401    0.070
     240    0.057    0.037
     241    0.008    0.019
     242    0.861    0.109
     243    0.239    0.061
     244    0.018    0.026
     245    0.334    0.055
     246    1.115    0.122
     247    0.141    0.056
     248    0.062    0.045
     249    0.181    0.048
     250    0.563    0.080
     251    0.310    0.073
     252    0.031    0.022
     253    0.861    0.080
     254    0.237    0.057
     255    0.173    0.054
     256    0.494    0.074
     257    0.539    0.071
     258    0.591    0.070
     259    0.231    0.084
     260    0.626    0.068
     261    0.416    0.097
     262    0.771    0.135
     263    1.631    0.113
     264    1.441    0.083
     265    0.275    0.073
     266    0.293    0.097
     267    0.935    0.170
     268    1.000    0.090
     269    0.427    0.080
     270    0.899    0.105
     271    0.452    0.081
     272    0.245    0.128
     273    0.226    0.077
     274    1.982    0.142
     275    0.181    0.049
     276    0.539    0.084
     277    0.257    0.060
     278    0.345    0.054
     279    0.321    0.072
     280    0.481    0.116
     281    0.802    0.073
     282    0.168    0.044
     283    0.584    0.106
     284    0.408    0.062
     285    0.719    0.101
     286    0.000    0.000
     287    0.178    0.078
     288    0.411    0.087
     289    0.019    0.025
     290    0.007    0.016
     291    0.188    0.066
     292    0.551    0.115
     293    0.059    0.037
     294    0.082    0.037
     295    0.839    0.096
     296    0.243    0.052
     297    0.160    0.057
     298    0.208    0.085
     299    1.471    0.103
     300    0.293    0.038
     301    0.003    0.014
     302    0.516    0.063
     303    0.491    0.066
     304    0.064    0.049
     305    1.253    0.098
     306    0.970    0.096
     307    0.243    0.086
     308    0.554    0.075
     309    1.195    0.095
     310    0.391    0.115
     311    0.117    0.067
     312    1.100    0.204
     313    1.133    0.161
      19    1.000    0.225
      20    0.216    0.103
      21    1.578    0.206
      22    1.945    0.106
      23    0.802    0.115
      24    0.911    0.080
      25    0.375    0.096
      26    0.978    0.105
      27    1.165    0.171
      28    1.119    0.097
      29    0.141    0.040
      30    0.151    0.052
      31    1.862    0.107
      32    1.159    0.110
      33    0.181    0.060
      34    0.411    0.082
      35    0.898    0.069
      36    0.838    0.093
      37    0.054    0.040
      38    0.511    0.064
      39    0.927    0.117
      40    0.112    0.054
      41    0.516    0.076
      42    0.983    0.065
      43    1.301    0.154
      44    0.001    0.006
      45    0.777    0.149
      46    0.937    0.093
      47    0.030    0.023
      48    0.014    0.017
      49    0.829    0.108
      50    0.464    0.094
      51    0.086    0.047
      52    0.291    0.075
      53    0.689    0.102
      54    0.017    0.018
      55    0.074    0.034
      56    1.150    0.120
      57    1.086    0.097
      58    0.762    0.155
      59    0.523    0.070
      60    1.992    0.244
      61    0.552    0.098
      62    1.748    0.137
      63    0.367    0.064
      64    0.062    0.026
      65    0.169    0.095
      66    0.059    0.033
      67    0.142    0.048
      68    0.005    0.011
      69    0.274    0.061
      70    0.292    0.064
      71    0.301    0.067
      72    0.014    0.018
      73    0.023    0.021
      74    0.548    0.068
      75    0.006    0.018
      76    0.022    0.026
      77    0.167    0.063
      78    0.742    0.067
      79    0.051    0.033
      80    0.001    0.006
      81    0.854    0.096
      82    0.000    0.000
      83    0.009    0.017
      84    0.485    0.072
      85    0.578    0.091
      86    0.328    0.083
      87    0.045    0.029
      88    0.896    0.132
      89    0.552    0.099
      90    0.354    0.072
      91    0.442    0.080
      92    0.524    0.062
      93    0.863    0.095
      94    0.059    0.050
      95    1.124    0.156
      96    0.974    0.111
      97    0.426    0.073
      98    0.640    0.088
      99    0.886    0.074
     100    0.942    0.168
     101    0.000    0.000
     102    0.402    0.059
     103    1.091    0.111
     104    0.160    0.062
     105    0.272    0.058
     106    0.054    0.028
     107    0.508    0.077
     108    0.616    0.116
     109    0.117    0.043
     110    0.226    0.042
     111    0.021    0.022
     112    0.336    0.086
     113    0.000    0.000
     114    0.002    0.007
     115    0.075    0.040
     116    0.023    0.021
     117    0.031    0.025
     118    0.016    0.028
     119    0.001    0.006
     120    0.035    0.032
     121    0.020    0.021
     122    0.001    0.006
     123    0.001    0.006
     124    0.127    0.038
     125    0.042    0.036
     126    0.225    0.083
     127    0.079    0.032
     128    0.045    0.028
     129    0.018    0.026
     130    0.022    0.033
     131    0.064    0.049
     132    0.841    0.102
     133    0.113    0.049
     134    1.202    0.143
     135    0.850    0.121
     136    0.000    0.000
     137    1.185    0.143
     138    1.667    0.116
     139    0.014    0.018
     140    0.438    0.120
     141    0.554    0.082
     142    0.410    0.090
     143    0.882    0.095
     144    0.459    0.092
     145    0.000    0.000
     146    0.665    0.075
     147    0.682    0.103
     148    0.011    0.017
     149    0.072    0.029
     150    0.883    0.117
     151    0.260    0.086
     152    0.000    0.000
     153    0.833    0.149
     154    0.683    0.100
     155    0.000    0.000
     156    0.000    0.000
     157    0.643    0.082
     158    0.258    0.077
     159    0.086    0.049
     160    0.039    0.026
     161    0.431    0.077
     162    0.142    0.048
     163    0.096    0.048
     164    0.324    0.057
     165    0.393    0.117
     166    0.015    0.018
     167    0.045    0.036
     168    1.143    0.137
     169    0.182    0.077
     170    0.615    0.218
     171    1.488    0.286
     172    1.404    0.101
     173    0.721    0.079
     174    1.933    0.099
     175    0.870    0.145
     176    0.785    0.133
     177    0.288    0.076
     178    0.071    0.047
     179    0.638    0.084
     180    0.492    0.122
     181    0.809    0.148
     182    0.246    0.097
     183    0.478    0.116
     184    2.142    0.141
     185    0.996    0.087
     186    0.809    0.146
     187    1.025    0.120
     188    0.910    0.162
     189    0.426    0.080
     190    0.027    0.030
     191    0.374    0.079
     192    0.671    0.096
     193    0.051    0.039
     194    0.239    0.057
     195    0.235    0.064
     196    0.475    0.064
     197    0.154    0.051
     198    0.456    0.114
     199    0.125    0.043
     200    0.163    0.061
     201    0.011    0.016
     202    0.004    0.010
     203    0.218    0.095
     204    0.556    0.092
     205    0.008    0.014
     206    0.009    0.023
     207    0.877    0.081
     208    0.835    0.118
     209    0.095    0.034
     210    0.215    0.050
     211    0.965    0.094
     212    0.766    0.085
     213    0.047    0.033
     214    0.257    0.053
     215    0.537    0.055
     216    0.011    0.020
     217    0.023    0.018
     218    1.065    0.096
     219    0.858    0.081
     220    0.023    0.029
     221    0.301    0.064
     222    1.373    0.114
     223    1.152    0.150
     224    0.980    0.159
     225    0.632    0.167
     226    1.517    0.097
     227    0.737    0.122
     228    1.808    0.210
     229    1.546    0.133
     230    0.521    0.069
     231    0.683    0.092
     232    0.804    0.098
     233    0.261    0.105
     234    0.091    0.045
     235    1.686    0.101
     236    0.116    0.079
     237    0.006    0.014
     238    0.646    0.084
     239    0.382    0.065
     240    0.004    0.010
     241    0.007    0.015
     242    0.671    0.063
     243    0.228    0.055
     244    0.022    0.027
     245    0.301    0.047
     246    1.178    0.094
     247    0.340    0.061
     248    0.174    0.087
     249    0.181    0.053
     250    0.649    0.073
     251    0.499    0.067
     252    0.035    0.020
     253    0.845    0.088
     254    0.204    0.046
     255    0.213    0.056
     256    0.788    0.057
     257    0.967    0.094
     258    0.421    0.068
     259    0.238    0.069
     260    1.225    0.152
     261    0.388    0.086
     262    0.796    0.197
     263    1.065    0.235
     264    1.507    0.184
     265    0.498    0.072
     266    0.433    0.137
     267    1.396    0.113
     268    0.889    0.088
     269    0.391    0.101
     270    0.504    0.087
     271    0.457    0.068
     272    0.070    0.032
     273    0.248    0.054
     274    1.851    0.130
     275    0.274    0.058
     276    0.370    0.119
     277    0.432    0.067
     278    0.418    0.050
     279    0.277    0.062
     280    0.346    0.043
     281    0.876    0.084
     282    0.106    0.030
     283    0.630    0.110
     284    0.131    0.048
     285    0.650    0.093
     286    0.145    0.037
     287    0.111    0.056
     288    0.297    0.059
     289    0.088    0.062
     290    0.000    0.000
     291    0.126    0.044
     292    0.041    0.039
     293    0.056    0.037
     294    0.182    0.064
     295    0.766    0.110
     296    0.145    0.052
     297    0.186    0.043
     298    0.251    0.074
     299    1.455    0.115
     300    0.874    0.122
     301    0.009    0.028
     302    0.957    0.097
     303    0.642    0.111
     304    0.173    0.058
     305    1.121    0.092
     306    0.854    0.067
     307    0.580    0.068
     308    0.342    0.061
     309    0.988    0.156
     310    0.978    0.127
     311    0.628    0.089
     312    1.254    0.087
     313    1.966    0.087
      19    1.927    0.232
      20    0.539    0.132
      21    1.787    0.100
      22    1.125    0.145
      23    1.589    0.131
      24    0.734    0.126
      25    0.417    0.092
      26    1.001    0.150
      27    1.286    0.119
      28    1.137    0.105
      29    0.136    0.044
      30    0.179    0.065
      31    1.882    0.113
      32    0.941    0.087
      33    0.137    0.045
      34    0.028    0.034
      35    0.379    0.063
      36    0.810    0.104
      37    0.091    0.060
      38    0.043    0.037
      39    0.606    0.113
      40    0.379    0.085
      41    0.130    0.046
      42    0.036    0.040
      43    0.571    0.090
      44    0.001    0.006
      45    0.002    0.007
      46    0.125    0.054
      47    0.178    0.027
      48    0.012    0.019
      49    0.043    0.036
      50    0.560    0.084
      51    0.104    0.048
      52    0.053    0.040
      53    0.044    0.033
      54    0.179    0.051
      55    0.005    0.011
      56    0.031    0.033
      57    0.006    0.013
      58    0.058    0.033
      59    0.191    0.040
      60    0.767    0.125
      61    0.482    0.065
      62    1.329    0.155
      63    0.432    0.056
      64    0.089    0.047
      65    0.188    0.069
      66    0.032    0.027
      67    0.129    0.057
      68    0.040    0.031
      69    0.200    0.059
      70    0.287    0.058
      71    0.236    0.048
      72    0.155    0.048
      73    0.058    0.038
      74    0.318    0.083
      75    0.002    0.007
      76    0.028    0.040
      77    0.011    0.018
      78    0.569    0.081
      79    0.003    0.008
      80    0.023    0.034
      81    0.042    0.026
      82    0.004    0.010
      83    0.025    0.027
      84    0.162    0.060
      85    0.045    0.055
      86    0.356    0.085
      87    0.024    0.030
      88    0.032    0.035
      89    0.741    0.091
      90    0.379    0.116
      91    0.109    0.066
      92    0.465    0.104
      93    0.291    0.063
      94    0.045    0.040
      95    0.772    0.111
      96    0.341    0.079
      97    0.395    0.054
      98    0.671    0.077
      99    1.176    0.080
     100    0.183    0.056
     101    0.000    0.000
     102    0.539    0.060
     103    0.876    0.089
     104    0.020    0.025
     105    0.113    0.057
     106    0.029    0.028
     107    0.308    0.078
     108    0.350    0.133
     109    0.437    0.105
     110    0.338    0.066
     111    0.005    0.016
     112    0.116    0.068
     113    0.036    0.049
     114    0.000    0.000
     115    0.021    0.023
     116    0.020    0.036
     117    0.214    0.052
     118    0.000    0.000
     119    0.027    0.031
     120    0.114    0.055
     121    0.371    0.060
     122    0.110    0.050
     123    0.021    0.025
     124    0.564    0.076
     125    0.009    0.017
     126    0.247    0.062
     127    0.496    0.070
     128    0.394    0.066
     129    0.006    0.012
     130    0.046    0.017
     131    0.486    0.080
     132    0.565    0.133
     133    0.165    0.060
     134    1.115    0.122
     135    1.876    0.169
     136    0.160    0.047
     137    0.772    0.138
     138    2.024    0.156
     139    0.560    0.121
     140    0.531    0.111
     141    0.662    0.091
     142    0.526    0.085
     143    1.027    0.079
     144    1.073    0.129
     145    0.000    0.000
     146    0.798    0.091
     147    0.770    0.072
     148    0.269    0.062
     149    0.038    0.020
     150    0.849    0.099
     151    1.031    0.085
     152    0.110    0.050
     153    0.478    0.054
     154    0.836    0.097
     155    0.636    0.061
     156    0.000    0.000
     157    0.610    0.083
     158    1.486    0.080
     159    0.149    0.047
     160    0.004    0.010
     161    0.850    0.088
     162    0.390    0.097
     163    0.049    0.041
     164    0.378    0.073
     165    0.995    0.097
     166    0.594    0.083
     167    0.029    0.027
     168    1.174    0.088
     169    0.114    0.048
     170    0.614    0.096
     171    1.116    0.145
     172    1.681    0.217
     173    0.536    0.079
     174    1.533    0.088
     175    0.889    0.087
     176    0.758    0.079
     177    0.632    0.113
     178    0.096    0.044
     179    0.587    0.072
     180    0.332    0.092
     181    0.905    0.118
     182    0.782    0.097
     183    0.890    0.082
     184    1.902    0.109
     185    0.926    0.049
     186    0.777    0.098
     187    1.063    0.105
     188    1.055    0.115
     189    1.197    0.074
     190    0.402    0.069
     191    0.615    0.114
     192    0.522    0.079
     193    0.719    0.117
     194    0.422    0.092
     195    0.137    0.044
     196    0.734    0.081
     197    0.234    0.094
     198    0.286    0.155
     199    0.078    0.036
     200    0.949    0.092
     201    0.260    0.060
     202    0.018    0.022
     203    0.229    0.063
     204    0.733    0.093
     205    0.579    0.089
     206    0.004    0.010
     207    0.838    0.090
     208    0.997    0.134
     209    0.246    0.065
     210    0.121    0.039
     211    0.762    0.088
     212    1.108    0.135
     213    0.050    0.036
     214    0.726    0.114
     215    0.651    0.079
     216    0.199    0.057
     217    0.038    0.031
     218    0.665    0.075
     219    1.278    0.057
     220    0.114    0.069
     221    0.473    0.072
     222    1.418    0.078
     223    1.640    0.108
     224    0.869    0.090
     225    1.853    0.140
     226    0.700    0.074
     227    0.787    0.085
     228    1.720    0.095
     229    1.788    0.198
     230    0.546    0.102
     231    0.047    0.042
     232    0.926    0.094
     233    0.279    0.109
     234    0.106    0.044
     235    1.211    0.080
     236    0.241    0.068
     237    0.083    0.039
     238    0.668    0.089
     239    0.364    0.057
     240    0.073    0.018
     241    0.007    0.014
     242    0.759    0.093
     243    0.225    0.066
     244    0.028    0.033
     245    0.317    0.065
     246    1.148    0.071
     247    0.205    0.099
     248    0.043    0.039
     249    0.174    0.051
     250    0.507    0.058
     251    0.298    0.087
     252    0.008    0.015
     253    0.877    0.082
     254    0.202    0.049
     255    0.176    0.053
     256    0.465    0.084
     257    0.559    0.087
     258    0.546    0.096
     259    0.191    0.082
     260    0.582    0.109
     261    0.558    0.095
     262    0.727    0.109
     263    1.616    0.105
     264    1.448    0.131
     265    0.254    0.095
     266    0.289    0.074
     267    0.971    0.149
     268    1.007    0.078
     269    0.481    0.059
     270    0.707    0.121
     271    0.481    0.069
     272    0.305    0.130
     273    0.204    0.072
     274    1.903    0.122
     275    0.153    0.052
     276    0.607    0.122
     277    0.251    0.057
     278    0.337    0.048
     279    0.297    0.077
     280    0.492    0.089
     281    0.801    0.092
     282    0.144    0.050
     283    0.467    0.114
     284    0.453    0.061
     285    0.774    0.090
     286    0.000    0.000
     287    0.137    0.069
     288    0.332    0.100
     289    0.046    0.032
     290    0.004    0.012
     291    0.199    0.057
     292    0.632    0.107
     293    0.059    0.042
     294    0.092    0.036
     295    0.876    0.090
     296    0.277    0.082
     297    0.163    0.061
     298    0.148    0.066
     299    1.521    0.129
     300    0.268    0.044
     301    0.010    0.018
     302    0.547    0.093
     303    0.655    0.131
     304    0.060    0.038
     305    1.348    0.104
     306    0.915    0.103
     307    0.268    0.111
     308    0.518    0.085
     309    1.114    0.084
     310    0.323    0.093
     311    0.064    0.041
     312    1.002    0.137
     313    0.993    0.112
      19    1.206    0.244
      20    0.164    0.174
      21    1.485    0.163
      22    1.966    0.150
      23    0.694    0.107
      24    0.855    0.109
      25    0.423    0.075
      26    1.193    0.204
      27    1.075    0.093
      28    1.009    0.114
      29    0.136    0.048
      30    0.180    0.061
      31    1.830    0.080
      32    1.187    0.096
      33    0.178    0.055
      34    0.403    0.079
      35    0.902    0.068
      36    0.848    0.105
      37    0.051    0.038
      38    0.495    0.066
      39    1.067    0.162
      40    0.154    0.066
      41    0.491    0.092
      42    1.026    0.103
      43    1.152    0.209
      44    0.000    0.000
      45    0.687    0.167
      46    0.946    0.078
      47    0.032    0.025
      48    0.010    0.019
      49    0.827    0.102
      50    0.476    0.070
      51    0.102    0.047
      52    0.277    0.067
      53    0.699    0.071
      54    0.013    0.019
      55    0.055    0.038
      56    1.025    0.114
      57    0.983    0.104
      58    0.894    0.140
      59    0.555    0.065
      60    2.229    0.133
      61    0.603    0.097
      62    1.627    0.120
      63    0.357    0.063
      64    0.037    0.031
      65    0.139    0.060
      66    0.048    0.039
      67    0.163    0.057
      68    0.024    0.023
      69    0.276    0.071
      70    0.307    0.058
      71    0.333    0.044
      72    0.030    0.024
      73    0.032    0.026
      74    0.582    0.054
      75    0.036    0.025
      76    0.022    0.027
      77    0.106    0.060
      78    0.651    0.116
      79    0.040    0.037
      80    0.000    0.000
      81    0.808    0.100
      82    0.000    0.000
      83    0.001    0.006
      84    0.469    0.051
      85    0.544    0.086
      86    0.318    0.078
      87    0.062    0.038
      88    0.885    0.089
      89    0.578    0.075
      90    0.353    0.065
      91    0.449    0.063
      92    0.770    0.097
      93    0.616    0.104
      94    0.021    0.029
      95    1.022    0.093
      96    0.759    0.151
      97    0.440    0.053
      98    0.674    0.075
      99    0.892    0.079
     100    0.615    0.080
     101    0.000    0.000
     102    0.392    0.091
     103    1.149    0.124
     104    0.144    0.066
     105    0.289    0.050
     106    0.057    0.037
     107    0.525    0.063
     108    0.628    0.104
     109    0.136    0.071
     110    0.232    0.075
     111    0.013    0.023
     112    0.291    0.077
     113    0.008    0.024
     114    0.022    0.031
     115    0.085    0.035
     116    0.046    0.033
     117    0.006    0.012
     118    0.049    0.033
     119    0.006    0.012
     120    0.028    0.025
     121    0.012    0.014
     122    0.001    0.006
     123    0.000    0.000
     124    0.128    0.044
     125    0.043    0.029
     126    0.322    0.094
     127    0.068    0.042
     128    0.051    0.031
     129    0.020    0.021
     130    0.020    0.026
     131    0.056    0.047
     132    0.774    0.134
     133    0.115    0.035
     134    1.226    0.154
     135    0.955    0.105
     136    0.000    0.000
     137    1.127    0.128
     138    1.601    0.110
     139    0.011    0.018
     140    0.363    0.112
     141    0.425    0.115
     142    0.342    0.058
     143    0.916    0.073
     144    0.555    0.063
     145    0.000    0.000
     146    0.673    0.079
     147    0.643    0.121
     148    0.040    0.029
     149    0.113    0.044
     150    0.784    0.071
     151    0.225    0.110
     152    0.013    0.017
     153    1.234    0.245
     154    0.542    0.064
     155    0.003    0.008
     156    0.000    0.000
     157    0.533    0.111
     158    0.290    0.088
     159    0.130    0.038
     160    0.039    0.024
     161    0.445    0.082
     162    0.099    0.051
     163    0.069    0.041
     164    0.457    0.120
     165    0.338    0.110
     166    0.024    0.027
     167    0.056    0.046
     168    1.063    0.187
     169    0.161    0.033
     170    0.696    0.204
     171    1.695    0.330
     172    1.459    0.213
     173    0.538    0.120
     174    1.864    0.138
     175    0.891    0.165
     176    0.881    0.173
     177    0.317    0.094
     178    0.120    0.057
     179    0.638    0.094
     180    0.340    0.114
     181    0.751    0.146
     182    0.213    0.113
     183    0.519    0.141
     184    2.106    0.182
     185    1.001    0.091
     186    0.808    0.160
     187    0.986    0.150
     188    0.940    0.100
     189    0.477    0.065
     190    0.033    0.034
     191    0.578    0.193
     192    0.600    0.070
     193    0.057    0.036
     194    0.307    0.095
     195    0.247    0.071
     196    0.499    0.071
     197    0.192    0.057
     198    0.453    0.112
     199    0.139    0.050
     200    0.151    0.053
     201    0.018    0.023
     202    0.003    0.008
     203    0.190    0.105
     204    0.561    0.071
     205    0.010    0.017
     206    0.001    0.006
     207    0.732    0.129
     208    0.891    0.103
     209    0.109    0.051
     210    0.189    0.066
     211    0.916    0.061
     212    0.805    0.113
     213    0.047    0.042
     214    0.253    0.050
     215    0.583    0.071
     216    0.016    0.019
     217    0.027    0.017
     218    1.081    0.105
     219    0.883    0.107
     220    0.017    0.022
     221    0.280    0.044
     222    1.355    0.086
     223    1.102    0.153
     224    0.847    0.109
     225    0.579    0.087
     226    1.514    0.097
     227    0.868    0.125
     228    1.500    0.126
     229    1.411    0.121
     230    0.487    0.071
     231    0.663    0.095
     232    0.698    0.148
     233    0.274    0.085
     234    0.077    0.034
     235    1.705    0.105
     236    0.145    0.069
     237    0.016    0.021
     238    0.658    0.101
     239    0.392    0.053
     240    0.003    0.008
     241    0.002    0.008
     242    0.649    0.056
     243    0.254    0.058
     244    0.076    0.041
     245    0.473    0.127
     246    1.147    0.081
     247    0.323    0.090
     248    0.201    0.059
     249    0.196    0.060
     250    0.605    0.075
     251    0.466    0.095
     252    0.034    0.029
     253    0.813    0.092
     254    0.174    0.049
     255    0.216    0.072
     256    0.734    0.105
     257    0.916    0.120
     258    0.353    0.088
     259    0.274    0.072
     260    1.316    0.095
     261    0.477    0.090
     262    1.052    0.142
     263    0.957    0.126
     264    1.576    0.174
     265    0.515    0.065
     266    0.605    0.092
     267    1.567    0.108
     268    0.876    0.077
     269    0.443    0.119
     270    0.519    0.079
     271    0.474    0.087
     272    0.110    0.058
     273    0.214    0.043
     274    1.897    0.082
     275    0.260    0.057
     276    0.376    0.129
     277    0.476    0.072
     278    0.394    0.066
     279    0.266    0.067
     280    0.310    0.117
     281    0.886    0.094
     282    0.084    0.029
     283    0.691    0.080
     284    0.128    0.048
     285    0.589    0.095
     286    0.159    0.049
     287    0.071    0.044
     288    0.294    0.058
     289    0.200    0.094
     290    0.000    0.000
     291    0.104    0.063
     292    0.055    0.035
     293    0.061    0.033
     294    0.138    0.072
     295    0.692    0.133
     296    0.154    0.064
     297    0.219    0.069
     298    0.228    0.062
     299    1.484    0.115
     300    0.863    0.131
     301    0.010    0.022
     302    0.966    0.100
     303    0.805    0.132
     304    0.172    0.046
     305    1.040    0.110
     306    0.815    0.102
     307    0.563    0.098
     308    0.325    0.092
     309    1.048    0.102
     310    0.924    0.082
     311    0.660    0.099
     312    1.128    0.125
     313    1.974    0.081
      19    1.769    0.216
      20    0.667    0.159
      21    1.708    0.119
      22    1.087    0.186
      23    1.595    0.125
      24    0.654    0.107
      25    0.445    0.086
      26    0.971    0.154
      27    1.274    0.124
      28    1.111    0.103
      29    0.156    0.068
      30    0.200    0.086
      31    1.812    0.181
      32    0.963    0.090
      33    0.205    0.058
      34    0.016    0.022
      35    0.327    0.078
      36    0.810    0.122
      37    0.073    0.050
      38    0.090    0.046
      39    0.596    0.125
      40    0.329    0.081
      41    0.140    0.049
      42    0.075    0.035
      43    0.595    0.099
      44    0.003    0.008
      45    0.003    0.008
      46    0.151    0.038
      47    0.155    0.036
      48    0.011    0.020
      49    0.044    0.039
      50    0.555    0.087
      51    0.074    0.032
      52    0.064    0.055
      53    0.049    0.034
      54    0.146    0.045
      55    0.004    0.010
      56    0.064    0.051
      57    0.006    0.013
      58    0.057    0.028
      59    0.203    0.072
      60    0.869    0.162
      61    0.532    0.074
      62    1.486    0.129
      63    0.446    0.077
      64    0.100    0.059
      65    0.242    0.057
      66    0.053    0.044
      67    0.125    0.066
      68    0.043    0.028
      69    0.172    0.056
      70    0.240    0.058
      71    0.234    0.047
      72    0.109    0.042
      73    0.035    0.028
      74    0.346    0.099
      75    0.000    0.000
      76    0.006    0.017
      77    0.023    0.040
      78    0.581    0.057
      79    0.003    0.008
      80    0.015    0.026
      81    0.051    0.046
      82    0.006    0.014
      83    0.016    0.024
      84    0.155    0.064
      85    0.041    0.027
      86    0.413    0.084
      87    0.038    0.037
      88    0.049    0.027
      89    0.679    0.106
      90    0.577    0.185
      91    0.157    0.064
      92    0.411    0.104
      93    0.205    0.100
      94    0.029    0.026
      95    0.681    0.133
      96    0.241    0.088
      97    0.346    0.064
      98    0.662    0.080
      99    1.196    0.058
     100    0.171    0.045
     101    0.000    0.000
     102    0.502    0.081
     103    0.843    0.125
     104    0.015    0.020
     105    0.211    0.086
     106    0.030    0.027
     107    0.316    0.065
     108    0.260    0.084
     109    0.362    0.108
     110    0.315    0.082
     111    0.003    0.010
     112    0.068    0.050
     113    0.001    0.006
     114    0.000    0.000
     115    0.021    0.023
     116    0.004    0.010
     117    0.185    0.087
     118    0.000    0.000
     119    0.009    0.013
     120    0.102    0.053
     121    0.329    0.062
     122    0.140    0.043
     123    0.020    0.024
     124    0.589    0.069
     125    0.030    0.022
     126    0.269    0.079
     127    0.486    0.059
     128    0.444    0.066
     129    0.024    0.033
     130    0.046    0.025
     131    0.507    0.051
     132    0.549    0.102
     133    0.169    0.050
     134    1.138    0.128
     135    1.861    0.116
     136    0.168    0.046
     137    0.906    0.117
     138    2.056    0.107
     139    0.688    0.136
     140    0.527    0.102
     141    0.694    0.080
     142    0.560    0.105
     143    1.043    0.083
     144    1.102    0.126
     145    0.000    0.000
     146    0.733    0.065
     147    0.752    0.072
     148    0.239    0.052
     149    0.022    0.024
     150    0.868    0.070
     151    0.978    0.088
     152    0.102    0.040
     153    0.441    0.091
     154    0.886    0.122
     155    0.615    0.061
     156    0.000    0.000
     157    0.541    0.083
     158    1.492    0.115
     159    0.135    0.030
     160    0.009    0.016
     161    0.856    0.093
     162    0.463    0.087
     163    0.091    0.050
     164    0.408    0.095
     165    0.976    0.107
     166    0.577    0.126
     167    0.052    0.017
     168    1.235    0.113
     169    0.081    0.040
     170    0.522    0.158
     171    1.235    0.158
     172    1.581    0.153
     173    0.475    0.070
     174    1.635    0.135
     175    1.017    0.152
     176    0.660    0.109
     177    0.507    0.083
     178    0.099    0.038
     179    0.539    0.107
     180    0.383    0.186
     181    1.019    0.152
     182    0.738    0.119
     183    0.900    0.060
     184    1.938    0.174
     185    0.924    0.049
     186    0.814    0.111
     187    0.931    0.232
     188    1.064    0.118
     189    1.282    0.142
     190    0.416    0.102
     191    0.741    0.171
     192    0.523    0.146
     193    0.758    0.132
     194    0.383    0.094
     195    0.129    0.078
     196    0.682    0.116
     197    0.163    0.060
     198    0.130    0.059
     199    0.098    0.051
     200    0.883    0.105
     201    0.316    0.098
     202    0.008    0.015
     203    0.232    0.068
     204    0.733    0.082
     205    0.585    0.084
     206    0.000    0.000
     207    0.873    0.093
     208    1.118    0.111
     209    0.248    0.057
     210    0.137    0.039
     211    0.734    0.103
     212    1.112    0.076
     213    0.054    0.026
     214    0.740    0.117
     215    0.602    0.074
     216    0.197    0.041
     217    0.033    0.024
     218    0.660    0.109
     219    1.256    0.081
     220    0.108    0.055
     221    0.554    0.080
     222    1.348    0.113
     223    1.660    0.134
     224    0.923    0.077
     225    1.802    0.127
     226    0.748    0.105
     227    0.804    0.106
     228    1.724    0.130
     229    1.867    0.187
     230    0.530    0.140
     231    0.059    0.047
     232    0.848    0.105
     233    0.366    0.084
     234    0.116    0.044
     235    1.286    0.088
     236    0.233    0.058
     237    0.084    0.041
     238    0.711    0.088
     239    0.377    0.048
     240    0.079    0.033
     241    0.008    0.013
     242    0.797    0.097
     243    0.238    0.067
     244    0.028    0.032
     245    0.327    0.077
     246    1.099    0.114
     247    0.260    0.054
     248    0.016    0.029
     249    0.151    0.047
     250    0.523    0.080
     251    0.234    0.072
     252    0.005    0.011
     253    0.825    0.100
     254    0.234    0.042
     255    0.190    0.063
     256    0.578    0.084
     257    0.631    0.098
     258    0.466    0.117
     259    0.168    0.069
     260    0.782    0.197
     261    0.625    0.104
     262    0.620    0.116
     263    1.885    0.177
     264    1.647    0.100
     265    0.267    0.056
     266    0.401    0.090
     267    0.797    0.130
     268    0.999    0.113
     269    0.436    0.055
     270    0.708    0.067
     271    0.485    0.069
     272    0.340    0.085
     273    0.231    0.091
     274    1.916    0.132
     275    0.153    0.041
     276    0.574    0.125
     277    0.271    0.062
     278    0.306    0.049
     279    0.277    0.062
     280    0.493    0.145
     281    0.807    0.067
     282    0.163    0.057
     283    0.408    0.059
     284    0.426    0.073
     285    0.767    0.095
     286    0.000    0.000
     287    0.089    0.044
     288    0.335    0.074
     289    0.018    0.018
     290    0.002    0.009
     291    0.194    0.046
     292    0.625    0.096
     293    0.046    0.034
     294    0.070    0.032
     295    0.872    0.094
     296    0.281    0.064
     297    0.136    0.041
     298    0.166    0.057
     299    1.567    0.132
     300    0.267    0.061
     301    0.008    0.019
     302    0.538    0.085
     303    0.732    0.119
     304    0.071    0.049
     305    1.297    0.094
     306    0.953    0.091
     307    0.274    0.086
     308    0.517    0.080
     309    1.139    0.073
     310    0.277    0.113
     311    0.079    0.043
     312    0.978    0.098
     313    0.979    0.073
      19    1.322    0.256
      20    0.288    0.092
      21    1.577    0.223
      22    1.959    0.090
      23    0.746    0.101
      24    0.906    0.130
      25    0.343    0.050
      26    1.288    0.176
      27    1.020    0.102
      28    1.018    0.109
      29    0.127    0.063
      30    0.201    0.095
      31    1.795    0.120
      32    1.124    0.103
      33    0.183    0.051
      34    0.354    0.091
      35    0.885    0.052
      36    0.826    0.076
      37    0.051    0.038
      38    0.477    0.118
      39    1.193    0.117
      40    0.142    0.047
      41    0.437    0.076
      42    1.040    0.070
      43    0.944    0.102
      44    0.000    0.000
      45    0.605    0.118
      46    0.848    0.117
      47    0.023    0.025
      48    0.008    0.017
      49    0.793    0.097
      50    0.542    0.117
      51    0.097    0.051
      52    0.305    0.062
      53    0.692    0.086
      54    0.021    0.024
      55    0.086    0.044
      56    1.051    0.085
      57    0.994    0.122
      58    0.698    0.154
      59    0.482    0.095
      60    2.058    0.193
      61    0.592    0.082
      62    1.525    0.138
      63    0.384    0.073
      64    0.027    0.024
      65    0.272    0.053
      66    0.048    0.039
      67    0.146    0.056
      68    0.016    0.013
      69    0.258    0.052
      70    0.335    0.049
      71    0.326    0.070
      72    0.023    0.026
      73    0.027    0.017
      74    0.638    0.072
      75    0.039    0.019
      76    0.035    0.027
      77    0.112    0.078
      78    0.728    0.114
      79    0.068    0.037
      80    0.000    0.000
      81    0.802    0.116
      82    0.000    0.000
      83    0.000    0.000
      84    0.450    0.093
      85    0.534    0.101
      86    0.289    0.091
      87    0.060    0.023
      88    0.893    0.106
      89    0.590    0.083
      90    0.306    0.098
      91    0.479    0.103
      92    0.773    0.071
      93    0.584    0.134
      94    0.012    0.018
      95    0.989    0.112
      96    0.724    0.124
      97    0.384    0.074
      98    0.652    0.107
      99    0.926    0.082
     100    0.688    0.119
     101    0.000    0.000
     102    0.376    0.076
     103    1.026    0.111
     104    0.149    0.059
     105    0.275    0.076
     106    0.029    0.024
     107    0.506    0.071
     108    0.660    0.137
     109    0.099    0.055
     110    0.156    0.046
     111    0.011    0.016
     112    0.290    0.090
     113    0.008    0.017
     114    0.036    0.031
     115    0.096    0.042
     116    0.047    0.032
     117    0.035    0.033
     118    0.056    0.028
     119    0.001    0.006
     120    0.070    0.036
     121    0.021    0.023
     122    0.001    0.006
     123    0.000    0.000
     124    0.149    0.068
     125    0.049    0.035
     126    0.216    0.060
     127    0.058    0.043
     128    0.038    0.027
     129    0.027    0.029
     130    0.032    0.029
     131    0.094    0.062
     132    0.825    0.112
     133    0.114    0.052
     134    1.075    0.105
     135    0.812    0.158
     136    0.000    0.000
     137    1.168    0.095
     138    1.596    0.118
     139    0.006    0.012
     140    0.400    0.067
     141    0.322    0.086
     142    0.453    0.101
     143    0.889    0.072
     144    0.530    0.065
     145    0.000    0.000
     146    0.705    0.078
     147    0.636    0.092
     148    0.001    0.006
     149    0.130    0.052
     150    0.786    0.077
     151    0.130    0.052
     152    0.011    0.013
     153    1.216    0.129
     154    0.507    0.107
     155    0.006    0.017
     156    0.000    0.000
     157    0.455    0.080
     158    0.261    0.078
     159    0.118    0.052
     160    0.043    0.027
     161    0.442    0.087
     162    0.114    0.053
     163    0.083    0.044
     164    0.410    0.092
     165    0.396    0.124
     166    0.099    0.084
     167    0.027    0.035
     168    1.111    0.113
     169    0.127    0.061
     170    0.865    0.120
     171    1.423    0.276
     172    1.456    0.212
     173    0.586    0.114
     174    1.885    0.159
     175    0.921    0.192
     176    0.825    0.141
     177    0.389    0.112
     178    0.118    0.043
     179    0.665    0.078
     180    0.373    0.115
     181    0.779    0.130
     182    0.120    0.062
     183    0.702    0.101
     184    2.168    0.168
     185    1.053    0.095
     186    0.742    0.198
     187    0.832    0.168
     188    0.786    0.152
     189    0.541    0.101
     190    0.094    0.053
     191    0.631    0.088
     192    0.355    0.117
     193    0.059    0.060
     194    0.282    0.081
     195    0.190    0.066
     196    0.472    0.078
     197    0.212    0.058
     198    0.415    0.072
     199    0.115    0.053
     200    0.153    0.055
     201    0.011    0.018
     202    0.000    0.000
     203    0.198    0.077
     204    0.582    0.092
     205    0.008    0.015
     206    0.007    0.019
     207    0.721    0.105
     208    0.843    0.085
     209    0.091    0.042
     210    0.183    0.049
     211    0.898    0.059
     212    0.875    0.069
     213    0.069    0.023
     214    0.242    0.059
     215    0.546    0.061
     216    0.014    0.019
     217    0.031    0.017
     218    1.082    0.085
     219    0.912    0.115
     220    0.019    0.023
     221    0.332    0.079
     222    1.420    0.084
     223    0.936    0.142
     224    1.174    0.099
     225    0.881    0.302
     226    1.447    0.116
     227    0.648    0.167
     228    1.531    0.158
     229    1.503    0.137
     230    0.600    0.128
     231    0.798    0.107
     232    0.904    0.175
     233    0.382    0.073
     234    0.090    0.027
     235    1.790    0.124
     236    0.196    0.076
     237    0.010    0.020
     238    0.810    0.101
     239    0.429    0.108
     240    0.003    0.008
     241    0.003    0.008
     242    0.728    0.144
     243    0.253    0.062
     244    0.082    0.037
     245    0.607    0.098
     246    1.084    0.104
     247    0.299    0.063
     248    0.209    0.037
     249    0.201    0.043
     250    0.604    0.089
     251    0.493    0.079
     252    0.039    0.027
     253    0.859    0.079
     254    0.215    0.041
     255    0.221    0.041
     256    0.756    0.066
     257    0.911    0.086
     258    0.406    0.126
     259    0.207    0.061
     260    1.328    0.128
     261    0.494    0.089
     262    0.806    0.130
     263    1.236    0.147
     264    1.631    0.139
     265    0.535    0.091
     266    0.581    0.072
     267    1.497    0.085
     268    0.938    0.062
     269    0.398    0.060
     270    0.517    0.079
     271    0.525    0.083
     272    0.075    0.069
     273    0.190    0.070
     274    1.866    0.107
     275    0.231    0.056
     276    0.552    0.187
     277    0.400    0.062
     278    0.398    0.073
     279    0.247    0.061
     280    0.319    0.127
     281    0.915    0.097
     282    0.113    0.039
     283    0.643    0.076
     284    0.139    0.046
     285    0.641    0.076
     286    0.176    0.046
     287    0.073    0.042
     288    0.324    0.058
     289    0.222    0.090
     290    0.000    0.000
     291    0.081    0.044
     292    0.052    0.031
     293    0.050    0.025
     294    0.086    0.054
     295    0.611    0.063
     296    0.114    0.067
     297    0.223    0.066
     298    0.189    0.047
     299    1.348    0.102
     300    0.896    0.086
     301    0.020    0.028
     302    1.087    0.102
     303    0.798    0.110
     304    0.190    0.057
     305    1.161    0.128
     306    0.857    0.114
     307    0.577    0.101
     308    0.304    0.098
     309    1.045    0.091
     310    0.837    0.133
     311    0.648    0.063
     312    1.045    0.130
     313    1.968    0.102
      19    1.823    0.265
      20    0.577    0.127
      21    1.864    0.152
      22    1.077    0.148
      23    1.600    0.129
      24    0.589    0.110
      25    0.597    0.157
      26    0.846    0.124
      27    1.383    0.080
      28    0.947    0.114
      29    0.133    0.059
      30    0.198    0.066
      31    1.500    0.171
      32    0.998    0.106
      33    0.216    0.066
      34    0.018    0.025
      35    0.303    0.083
      36    0.926    0.109
      37    0.136    0.070
      38    0.077    0.047
      39    0.559    0.074
      40    0.356    0.064
      41    0.155    0.039
      42    0.053    0.034
      43    0.567    0.073
      44    0.003    0.008
      45    0.009    0.027
      46    0.202    0.045
      47    0.149    0.048
      48    0.006    0.013
      49    0.053    0.039
      50    0.654    0.104
      51    0.087    0.029
      52    0.011    0.017
      53    0.041    0.023
      54    0.164    0.043
      55    0.004    0.010
      56    0.030    0.040
      57    0.003    0.015
      58    0.054    0.021
      59    0.203    0.076
      60    0.757    0.119
      61    0.502    0.073
      62    1.401    0.134
      63    0.406    0.058
      64    0.079    0.034
      65    0.326    0.073
      66    0.046    0.024
      67    0.094    0.043
      68    0.050    0.033
      69    0.131    0.059
      70    0.250    0.071
      71    0.229    0.047
      72    0.112    0.048
      73    0.054    0.042
      74    0.316    0.083
      75    0.002    0.007
      76    0.008    0.014
      77    0.014    0.026
      78    0.550    0.067
      79    0.004    0.010
      80    0.017    0.030
      81    0.035    0.033
      82    0.003    0.008
      83    0.015    0.023
      84    0.131    0.067
      85    0.035    0.031
      86    0.388    0.097
      87    0.070    0.049
      88    0.081    0.054
      89    0.670    0.106
      90    0.635    0.141
      91    0.178    0.081
      92    0.376    0.091
      93    0.336    0.272
      94    0.029    0.031
      95    0.732    0.132
      96    0.251    0.071
      97    0.384    0.080
      98    0.636    0.076
      99    1.105    0.084
     100    0.203    0.049
     101    0.000    0.000
     102    0.464    0.054
     103    0.908    0.067
     104    0.006    0.019
     105    0.169    0.069
     106    0.030    0.031
     107    0.310    0.074
     108    0.312    0.055
     109    0.342    0.090
     110    0.325    0.043
     111    0.002    0.007
     112    0.084    0.044
     113    0.006    0.019
     114    0.000    0.000
     115    0.017    0.019
     116    0.005    0.011
     117    0.205    0.081
     118    0.000    0.000
     119    0.018    0.017
     120    0.109    0.047
     121    0.338    0.065
     122    0.121    0.048
     123    0.025    0.023
     124    0.606    0.072
     125    0.021    0.016
     126    0.230    0.063
     127    0.515    0.081
     128    0.406    0.092
     129    0.021    0.035
     130    0.045    0.019
     131    0.504    0.066
     132    0.642    0.098
     133    0.198    0.051
     134    1.139    0.129
     135    1.705    0.164
     136    0.190    0.064
     137    0.901    0.112
     138    1.854    0.199
     139    0.612    0.082
     140    0.488    0.125
     141    0.677    0.078
     142    0.636    0.121
     143    1.033    0.074
     144    0.921    0.097
     145    0.000    0.000
     146    0.677    0.080
     147    0.748    0.081
     148    0.224    0.049
     149    0.025    0.024
     150    0.878    0.086
     151    0.992    0.093
     152    0.084    0.031
     153    0.446    0.101
     154    0.914    0.088
     155    0.623    0.068
     156    0.000    0.000
     157    0.561    0.073
     158    1.442    0.109
     159    0.127    0.029
     160    0.005    0.011
     161    0.914    0.100
     162    0.431    0.088
     163    0.059    0.046
     164    0.384    0.084
     165    1.015    0.125
     166    0.341    0.149
     167    0.059    0.027
     168    1.258    0.111
     169    0.123    0.049
     170    0.414    0.105
     171    1.228    0.084
     172    1.573    0.126
     173    0.471    0.053
     174    1.695    0.112
     175    0.997    0.150
     176    0.727    0.126
     177    0.477    0.100
     178    0.101    0.040
     179    0.430    0.095
     180    0.207    0.075
     181    1.049    0.123
     182    0.664    0.105
     183    0.916    0.080
     184    1.978    0.214
     185    0.914    0.069
     186    0.917    0.170
     187    0.637    0.164
     188    1.000    0.143
     189    1.360    0.157
     190    0.498    0.103
     191    1.079    0.208
     192    0.676    0.096
     193    0.838    0.139
     194    0.311    0.073
     195    0.103    0.070
     196    0.710    0.114
     197    0.148    0.058
     198    0.162    0.054
     199    0.110    0.051
     200    0.893    0.098
     201    0.307    0.070
     202    0.015    0.023
     203    0.263    0.047
     204    0.764    0.085
     205    0.615    0.114
     206    0.000    0.000
     207    0.830    0.083
     208    1.048    0.117
     209    0.244    0.045
     210    0.138    0.052
     211    0.763    0.084
     212    1.077    0.133
     213    0.057    0.036
     214    0.687    0.085
     215    0.611    0.067
     216    0.201    0.036
     217    0.032    0.025
     218    0.660    0.062
     219    1.333    0.110
     220    0.132    0.054
     221    0.546    0.074
     222    1.356    0.090
     223    1.800    0.148
     224    0.877    0.096
     225    1.845    0.148
     226    0.703    0.085
     227    0.797    0.146
     228    1.814    0.153
     229    1.663    0.281
     230    0.597    0.116
     231    0.077    0.043
     232    0.936    0.138
     233    0.321    0.134
     234    0.114    0.033
     235    1.250    0.105
     236    0.237    0.065
     237    0.106    0.035
     238    0.705    0.065
     239    0.359    0.055
     240    0.071    0.035
     241    0.003    0.008
     242    0.795    0.086
     243    0.217    0.043
     244    0.030    0.023
     245    0.388    0.080
     246    1.126    0.079
     247    0.244    0.047
     248    0.038    0.045
     249    0.159    0.039
     250    0.509    0.068
     251    0.303    0.063
     252    0.006    0.012
     253    0.830    0.096
     254    0.207    0.060
     255    0.175    0.060
     256    0.679    0.112
     257    0.686    0.114
     258    0.460    0.098
     259    0.426    0.073
     260    1.017    0.123
     261    0.687    0.112
     262    0.555    0.150
     263    1.830    0.155
     264    1.721    0.105
     265    0.270    0.066
     266    0.459    0.059
     267    0.726    0.196
     268    1.021    0.062
     269    0.443    0.071
     270    0.697    0.106
     271    0.465    0.095
     272    0.273    0.099
     273    0.242    0.084
     274    2.002    0.100
     275    0.185    0.068
     276    0.581    0.118
     277    0.248    0.079
     278    0.318    0.062
     279    0.335    0.089
     280    0.426    0.148
     281    0.823    0.049
     282    0.135    0.043
     283    0.542    0.148
     284    0.361    0.060
     285    0.731    0.077
     286    0.000    0.000
     287    0.129    0.054
     288    0.434    0.077
     289    0.024    0.027
     290    0.004    0.012
     291    0.207    0.073
     292    0.477    0.091
     293    0.046    0.033
     294    0.082    0.047
     295    0.947    0.128
     296    0.253    0.064
     297    0.177    0.052
     298    0.248    0.077
     299    1.496    0.113
     300    0.311    0.070
     301    0.014    0.029
     302    0.600    0.093
     303    0.698    0.125
     304    0.057    0.038
     305    1.363    0.117
     306    1.010    0.091
     307    0.394    0.080
     308    0.469    0.075
     309    1.140    0.129
     310    0.418    0.090
     311    0.059    0.046
     312    0.943    0.108
     313    1.013    0.072
      19    1.224    0.200
      20    0.135    0.069
      21    1.504    0.196
      22    1.990    0.119
      23    0.649    0.072
      24    0.965    0.113
      25    0.376    0.065
      26    1.008    0.211
      27    1.094    0.153
      28    1.063    0.102
      29    0.121    0.041
      30    0.152    0.058
      31    1.729    0.112
      32    1.070    0.110
      33    0.179    0.055
      34    0.335    0.072
      35    0.873    0.069
      36    0.839    0.082
      37    0.038    0.029
      38    0.527    0.072
      39    1.166    0.119
      40    0.128    0.069
      41    0.460    0.094
      42    0.991    0.087
      43    0.932    0.147
      44    0.001    0.006
      45    0.753    0.130
      46    0.936    0.084
      47    0.028    0.024
      48    0.013    0.024
      49    0.787    0.091
      50    0.464    0.054
      51    0.068    0.038
      52    0.316    0.069
      53    0.707    0.072
      54    0.019    0.025
      55    0.094    0.054
      56    1.108    0.100
      57    0.948    0.101
      58    0.543    0.117
      59    0.442    0.073
      60    1.801    0.145
      61    0.672    0.086
      62    1.450    0.117
      63    0.333    0.081
      64    0.021    0.016
      65    0.255    0.057
      66    0.040    0.042
      67    0.143    0.055
      68    0.016    0.013
      69    0.239    0.054
      70    0.328    0.084
      71    0.340    0.062
      72    0.033    0.024
      73    0.014    0.016
      74    0.591    0.069
      75    0.065    0.043
      76    0.027    0.029
      77    0.265    0.062
      78    0.739    0.163
      79    0.059    0.043
      80    0.001    0.006
      81    0.932    0.138
      82    0.001    0.006
      83    0.003    0.014
      84    0.483    0.067
      85    0.613    0.108
      86    0.256    0.104
      87    0.077    0.029
      88    0.918    0.111
      89    0.502    0.081
      90    0.186    0.099
      91    0.479    0.063
      92    0.728    0.090
      93    0.597    0.081
      94    0.016    0.022
      95    1.030    0.097
      96    0.635    0.086
      97    0.367    0.066
      98    0.690    0.101
      99    0.874    0.075
     100    0.971    0.110
     101    0.000    0.000
     102    0.380    0.079
     103    1.143    0.076
     104    0.218    0.067
     105    0.244    0.075
     106    0.035    0.020
     107    0.495    0.054
     108    0.521    0.083
     109    0.114    0.054
     110    0.162    0.062
     111    0.022    0.021
     112    0.336    0.083
     113    0.006    0.014
     114    0.030    0.035
     115    0.094    0.044
     116    0.032    0.030
     117    0.022    0.024
     118    0.073    0.020
     119    0.003    0.008
     120    0.058    0.032
     121    0.023    0.023
     122    0.004    0.010
     123    0.000    0.000
     124    0.121    0.043
     125    0.043    0.031
     126    0.195    0.047
     127    0.062    0.040
     128    0.039    0.028
     129    0.027    0.035
     130    0.018    0.027
     131    0.089    0.049
     132    0.768    0.096
     133    0.153    0.097
     134    1.162    0.131
     135    0.773    0.160
     136    0.000    0.000
     137    1.167    0.117
     138    1.647    0.131
     139    0.016    0.018
     140    0.430    0.099
     141    0.511    0.090
     142    0.418    0.076
     143    0.909    0.083
     144    0.555    0.067
     145    0.000    0.000
     146    0.675    0.069
     147    0.661    0.098
     148    0.004    0.013
     149    0.104    0.039
     150    0.814    0.083
     151    0.171    0.061
     152    0.013    0.016
     153    1.248    0.185
     154    0.612    0.073
     155    0.003    0.010
     156    0.000    0.000
     157    0.568    0.097
     158    0.280    0.070
     159    0.096    0.044
     160    0.016    0.023
     161    0.392    0.108
     162    0.197    0.050
     163    0.137    0.056
     164    0.395    0.055
     165    0.569    0.104
     166    0.263    0.105
     167    0.037    0.033
     168    1.113    0.125
     169    0.141    0.052
     170    0.688    0.188
     171    1.347    0.262
     172    1.349    0.189
     173    0.713    0.098
     174    1.808    0.150
     175    0.616    0.131
     176    0.825    0.119
     177    0.313    0.111
     178    0.089    0.045
     179    0.620    0.079
     180    0.433    0.135
     181    0.611    0.135
     182    0.161    0.107
     183    0.634    0.116
     184    2.170    0.116
     185    1.059    0.079
     186    0.865    0.185
     187    0.916    0.144
     188    0.784    0.115
     189    0.554    0.130
     190    0.121    0.089
     191    0.473    0.085
     192    0.521    0.079
     193    0.080    0.050
     194    0.187    0.075
     195    0.158    0.054
     196    0.532    0.115
     197    0.216    0.072
     198    0.430    0.092
     199    0.111    0.038
     200    0.163    0.046
     201    0.016    0.020
     202    0.001    0.006
     203    0.207    0.083
     204    0.609    0.074
     205    0.008    0.013
     206    0.000    0.000
     207    0.687    0.085
     208    0.873    0.064
     209    0.086    0.035
     210    0.165    0.055
     211    0.905    0.074
     212    0.858    0.136
     213    0.050    0.041
     214    0.264    0.062
     215    0.564    0.058
     216    0.019    0.020
     217    0.029    0.014
     218    1.113    0.094
     219    0.879    0.094
     220    0.019    0.022
     221    0.324    0.107
     222    1.489    0.111
     223    0.968    0.134
     224    1.204    0.116
     225    0.750    0.202
     226    1.452    0.106
     227    0.729    0.135
     228    1.553    0.190
     229    1.596    0.216
     230    0.661    0.127
     231    0.768    0.111
     232    0.790    0.157
     233    0.373    0.077
     234    0.081    0.027
     235    1.743    0.107
     236    0.144    0.070
     237    0.000    0.000
     238    0.825    0.078
     239    0.476    0.048
     240    0.003    0.008
     241    0.000    0.000
     242    0.608    0.093
     243    0.249    0.056
     244    0.062    0.045
     245    0.485    0.102
     246    1.144    0.074
     247    0.318    0.075
     248    0.216    0.058
     249    0.185    0.051
     250    0.618    0.086
     251    0.502    0.113
     252    0.029    0.023
     253    0.806    0.086
     254    0.176    0.041
     255    0.212    0.090
     256    0.747    0.088
     257    0.894    0.109
     258    0.374    0.064
     259    0.194    0.076
     260    1.193    0.121
     261    0.474    0.082
     262    0.755    0.146
     263    1.005    0.125
     264    1.360    0.137
     265    0.651    0.078
     266    0.524    0.102
     267    1.540    0.095
     268    0.954    0.071
     269    0.404    0.111
     270    0.470    0.067
     271    0.514    0.083
     272    0.075    0.060
     273    0.142    0.047
     274    1.849    0.098
     275    0.245    0.055
     276    0.500    0.138
     277    0.431    0.075
     278    0.421    0.080
     279    0.279    0.068
     280    0.397    0.093
     281    0.901    0.104
     282    0.076    0.031
     283    0.603    0.088
     284    0.081    0.035
     285    0.648    0.106
     286    0.160    0.055
     287    0.046    0.042
     288    0.280    0.061
     289    0.207    0.065
     290    0.001    0.006
     291    0.090    0.057
     292    0.048    0.031
     293    0.047    0.026
     294    0.095    0.048
     295    0.616    0.077
     296    0.152    0.044
     297    0.195    0.053
     298    0.186    0.050
     299    1.395    0.135
     300    0.907    0.081
     301    0.015    0.025
     302    0.945    0.131
     303    0.677    0.092
     304    0.187    0.065
     305    1.227    0.113
     306    0.816    0.109
     307    0.592    0.102
     308    0.404    0.094
     309    1.089    0.075
     310    0.886    0.087
     311    0.674    0.074
     312    1.053    0.108
     313    1.935    0.110
      19    1.730    0.217
      20    0.493    0.088
      21    1.875    0.141
      22    1.136    0.188
      23    1.541    0.101
      24    0.551    0.072
      25    0.755    0.116
      26    0.777    0.121
      27    1.241    0.081
      28    1.003    0.139
      29    0.110    0.038
      30    0.177    0.061
      31    1.428    0.180
      32    0.965    0.098
      33    0.205    0.047
      34    0.021    0.019
      35    0.277    0.065
      36    0.988    0.109
      37    0.142    0.056
      38    0.044    0.036
      39    0.515    0.098
      40    0.397    0.074
      41    0.162    0.055
      42    0.042    0.034
      43    0.589    0.100
      44    0.032    0.039
      45    0.012    0.019
      46    0.177    0.045
      47    0.201    0.058
      48    0.068    0.061
      49    0.063    0.040
      50    0.608    0.070
      51    0.152    0.046
      52    0.016    0.025
      53    0.038    0.025
      54    0.174    0.037
      55    0.005    0.011
      56    0.043    0.040
      57    0.000    0.000
      58    0.072    0.031
      59    0.161    0.052
      60    0.752    0.137
      61    0.565    0.081
      62    1.441    0.119
      63    0.427    0.064
      64    0.124    0.051
      65    0.308    0.072
      66    0.029    0.024
      67    0.098    0.050
      68    0.037    0.034
      69    0.144    0.052
      70    0.315    0.049
      71    0.242    0.061
      72    0.065    0.036
      73    0.074    0.043
      74    0.342    0.048
      75    0.002    0.008
      76    0.047    0.034
      77    0.039    0.028
      78    0.555    0.088
      79    0.003    0.010
      80    0.041    0.036
      81    0.068    0.038
      82    0.004    0.010
      83    0.017    0.018
      84    0.215    0.052
      85    0.100    0.052
      86    0.344    0.107
      87    0.085    0.053
      88    0.187    0.061
      89    0.629    0.105
      90    0.645    0.136
      91    0.175    0.067
      92    0.461    0.095
      93    0.725    0.152
      94    0.058    0.049
      95    0.884    0.141
      96    0.305    0.067
      97    0.423    0.070
      98    0.786    0.138
      99    1.143    0.064
     100    0.185    0.045
     101    0.000    0.000
     102    0.530    0.066
     103    0.892    0.106
     104    0.016    0.027
     105    0.140    0.053
     106    0.030    0.021
     107    0.329    0.071
     108    0.302    0.083
     109    0.285    0.076
     110    0.323    0.063
     111    0.003    0.010
     112    0.064    0.038
     113    0.009    0.021
     114    0.000    0.000
     115    0.030    0.021
     116    0.004    0.010
     117    0.241    0.058
     118    0.000    0.000
     119    0.016    0.019
     120    0.096    0.044
     121    0.342    0.068
     122    0.028    0.034
     123    0.018    0.023
     124    0.583    0.064
     125    0.010    0.022
     126    0.273    0.068
     127    0.527    0.077
     128    0.432    0.080
     129    0.011    0.020
     130    0.041    0.026
     131    0.509    0.078
     132    0.599    0.084
     133    0.198    0.104
     134    1.046    0.100
     135    1.781    0.086
     136    0.189    0.071
     137    0.871    0.135
     138    1.889    0.148
     139    0.639    0.083
     140    0.506    0.093
     141    0.646    0.100
     142    0.627    0.062
     143    1.035    0.059
     144    1.091    0.156
     145    0.000    0.000
     146    0.707    0.064
     147    0.737    0.067
     148    0.256    0.051
     149    0.032    0.029
     150    0.901    0.096
     151    0.976    0.091
     152    0.111    0.047
     153    0.507    0.062
     154    0.912    0.080
     155    0.626    0.075
     156    0.000    0.000
     157    0.579    0.080
     158    1.495    0.123
     159    0.152    0.036
     160    0.012    0.016
     161    0.884    0.093
     162    0.434    0.091
     163    0.075    0.064
     164    0.353    0.073
     165    1.072    0.122
     166    0.385    0.098
     167    0.069    0.031
     168    1.194    0.112
     169    0.128    0.036
     170    0.481    0.141
     171    1.158    0.104
     172    1.648    0.242
     173    0.502    0.076
     174    1.614    0.094
     175    1.088    0.100
     176    0.788    0.110
     177    0.483    0.096
     178    0.097    0.050
     179    0.472    0.075
     180    0.212    0.096
     181    0.916    0.173
     182    0.667    0.117
     183    0.879    0.088
     184    2.024    0.200
     185    0.946    0.127
     186    1.075    0.098
     187    0.465    0.149
     188    0.930    0.134
     189    1.425    0.150
     190    0.637    0.183
     191    0.860    0.160
     192    0.653    0.099
     193    0.830    0.118
     194    0.313    0.076
     195    0.048    0.042
     196    0.644    0.126
     197    0.190    0.067
     198    0.176    0.080
     199    0.074    0.042
     200    0.872    0.091
     201    0.302    0.053
     202    0.011    0.017
     203    0.211    0.072
     204    0.752    0.069
     205    0.557    0.089
     206    0.000    0.000
     207    0.830    0.076
     208    1.075    0.131
     209    0.251    0.056
     210    0.125    0.041
     211    0.762    0.081
     212    1.049    0.105
     213    0.039    0.035
     214    0.684    0.078
     215    0.618    0.066
     216    0.177    0.034
     217    0.038    0.030
     218    0.723    0.098
     219    1.289    0.119
     220    0.161    0.056
     221    0.569    0.074
     222    1.354    0.067
     223    1.797    0.127
     224    0.930    0.092
     225    1.881    0.134
     226    0.769    0.101
     227    0.833    0.126
     228    1.838    0.170
     229    1.753    0.130
     230    0.638    0.136
     231    0.111    0.032
     232    0.993    0.173
     233    0.354    0.109
     234    0.107    0.050
     235    1.231    0.096
     236    0.154    0.088
     237    0.049    0.033
     238    0.681    0.101
     239    0.336    0.057
     240    0.038    0.031
     241    0.000    0.000
     242    0.765    0.070
     243    0.208    0.040
     244    0.021    0.022
     245    0.383    0.062
     246    1.086    0.091
     247    0.227    0.041
     248    0.051    0.041
     249    0.187    0.045
     250    0.493    0.052
     251    0.296    0.087
     252    0.006    0.012
     253    0.882    0.085
     254    0.217    0.051
     255    0.189    0.066
     256    0.569    0.169
     257    0.721    0.070
     258    0.426    0.076
     259    0.312    0.092
     260    1.033    0.132
     261    0.684    0.097
     262    0.590    0.128
     263    1.749    0.149
     264    1.703    0.097
     265    0.249    0.059
     266    0.449    0.063
     267    0.743    0.180
     268    1.026    0.075
     269    0.476    0.076
     270    0.744    0.133
     271    0.433    0.067
     272    0.214    0.118
     273    0.163    0.060
     274    1.959    0.104
     275    0.174    0.046
     276    0.531    0.099
     277    0.239    0.046
     278    0.352    0.046
     279    0.371    0.077
     280    0.207    0.054
     281    0.846    0.073
     282    0.129    0.046
     283    0.655    0.105
     284    0.316    0.055
     285    0.689    0.070
     286    0.000    0.000
     287    0.149    0.061
     288    0.443    0.073
     289    0.031    0.030
     290    0.024    0.024
     291    0.233    0.087
     292    0.447    0.088
     293    0.075    0.054
     294    0.121    0.064
     295    0.979    0.105
     296    0.219    0.064
     297    0.140    0.038
     298    0.262    0.044
     299    1.467    0.144
     300    0.292    0.083
     301    0.013    0.016
     302    0.667    0.076
     303    0.728    0.157
     304    0.032    0.027
     305    1.322    0.149
     306    0.968    0.085
     307    0.441    0.085
     308    0.461    0.094
     309    1.051    0.096
     310    0.411    0.093
     311    0.052    0.028
     312    1.010    0.121
     313    1.059    0.092
      19    1.204    0.199
      20    0.102    0.047
      21    1.666    0.129
      22    1.965    0.119
      23    0.640    0.073
      24    0.930    0.104
      25    0.379    0.086
      26    0.818    0.113
      27    1.035    0.136
      28    1.114    0.118
      29    0.110    0.050
      30    0.118    0.041
      31    1.717    0.094
      32    1.122    0.118
      33    0.188    0.067
      34    0.337    0.102
      35    0.876    0.058
      36    0.779    0.113
      37    0.046    0.033
      38    0.502    0.078
      39    1.239    0.075
      40    0.125    0.062
      41    0.492    0.099
      42    1.033    0.101
      43    1.020    0.118
      44    0.001    0.006
      45    0.774    0.118
      46    0.965    0.087
      47    0.035    0.029
      48    0.006    0.014
      49    0.687    0.136
      50    0.515    0.072
      51    0.098    0.047
      52    0.270    0.055
      53    0.830    0.108
      54    0.031    0.034
      55    0.191    0.122
      56    1.157    0.123
      57    0.878    0.077
      58    0.653    0.137
      59    0.412    0.090
      60    1.884    0.180
      61    0.716    0.108
      62    1.611    0.108
      63    0.342    0.079
      64    0.039    0.030
      65    0.242    0.051
      66    0.066    0.049
      67    0.139    0.044
      68    0.011    0.018
      69    0.279    0.068
      70    0.346    0.080
      71    0.227    0.063
      72    0.031    0.034
      73    0.011    0.013
      74    0.660    0.077
      75    0.091    0.045
      76    0.056    0.036
      77    0.292    0.087
      78    0.843    0.157
      79    0.042    0.039
      80    0.000    0.000
      81    0.894    0.098
      82    0.000    0.000
      83    0.000    0.000
      84    0.479    0.078
      85    0.632    0.107
      86    0.239    0.063
      87    0.070    0.031
      88    0.862    0.078
      89    0.503    0.079
      90    0.124    0.052
      91    0.484    0.064
      92    0.656    0.067
      93    0.561    0.097
      94    0.011    0.019
      95    0.975    0.080
      96    0.742    0.145
      97    0.366    0.048
      98    0.672    0.082
      99    0.886    0.086
     100    0.989    0.112
     101    0.000    0.000
     102    0.366    0.056
     103    1.101    0.090
     104    0.230    0.053
     105    0.225    0.079
     106    0.029    0.022
     107    0.538    0.072
     108    0.604    0.092
     109    0.131    0.046
     110    0.179    0.086
     111    0.037    0.033
     112    0.290    0.078
     113    0.009    0.023
     114    0.046    0.034
     115    0.100    0.039
     116    0.004    0.010
     117    0.043    0.040
     118    0.061    0.027
     119    0.005    0.011
     120    0.071    0.032
     121    0.024    0.029
     122    0.006    0.016
     123    0.000    0.000
     124    0.131    0.074
     125    0.057    0.030
     126    0.113    0.075
     127    0.079    0.040
     128    0.042    0.022
     129    0.034    0.038
     130    0.019    0.022
     131    0.042    0.042
     132    0.806    0.089
     133    0.080    0.042
     134    1.219    0.117
     135    0.925    0.093
     136    0.000    0.000
     137    1.096    0.122
     138    1.720    0.154
     139    0.019    0.019
     140    0.418    0.086
     141    0.558    0.059
     142    0.368    0.070
     143    0.868    0.079
     144    0.543    0.081
     145    0.000    0.000
     146    0.688    0.085
     147    0.624    0.076
     148    0.000    0.000
     149    0.122    0.052
     150    0.852    0.091
     151    0.194    0.081
     152    0.013    0.021
     153    1.297    0.204
     154    0.604    0.107
     155    0.005    0.012
     156    0.003    0.010
     157    0.583    0.091
     158    0.240    0.093
     159    0.142    0.056
     160    0.043    0.030
     161    0.459    0.069
     162    0.217    0.079
     163    0.160    0.059
     164    0.435    0.093
     165    0.632    0.110
     166    0.289    0.093
     167    0.039    0.052
     168    1.288    0.135
     169    0.135    0.062
     170    0.453    0.120
     171    1.292    0.212
     172    1.560    0.177
     173    0.730    0.074
     174    1.816    0.152
     175    0.564    0.123
     176    0.839    0.084
     177    0.336    0.058
     178    0.139    0.070
     179    0.585    0.073
     180    0.427    0.116
     181    0.783    0.206
     182    0.162    0.102
     183    0.714    0.131
     184    2.135    0.203
     185    1.062    0.094
     186    0.858    0.169
     187    0.938    0.121
     188    0.814    0.174
     189    0.522    0.125
     190    0.145    0.086
     191    0.442    0.103
     192    0.571    0.096
     193    0.070    0.056
     194    0.266    0.111
     195    0.153    0.057
     196    0.498    0.093
     197    0.287    0.091
     198    0.364    0.054
     199    0.167    0.044
     200    0.171    0.044
     201    0.023    0.019
     202    0.001    0.006
     203    0.300    0.071
     204    0.605    0.070
     205    0.008    0.016
     206    0.000    0.000
     207    0.806    0.094
     208    0.795    0.096
     209    0.105    0.042
     210    0.199    0.058
     211    0.905    0.051
     212    0.761    0.095
     213    0.040    0.039
     214    0.284    0.050
     215    0.552    0.063
     216    0.029    0.033
     217    0.034    0.022
     218    1.171    0.165
     219    0.902    0.104
     220    0.027    0.028
     221    0.322    0.111
     222    1.473    0.095
     223    1.017    0.121
     224    1.148    0.138
     225    0.633    0.158
     226    1.476    0.141
     227    0.670    0.088
     228    1.832    0.252
     229    1.516    0.124
     230    0.549    0.097
     231    0.683    0.122
     232    0.673    0.106
     233    0.288    0.088
     234    0.074    0.045
     235    1.770    0.095
     236    0.126    0.059
     237    0.003    0.010
     238    0.866    0.069
     239    0.473    0.040
     240    0.011    0.016
     241    0.000    0.000
     242    0.609    0.061
     243    0.269    0.056
     244    0.060    0.040
     245    0.390    0.072
     246    1.048    0.084
     247    0.356    0.046
     248    0.241    0.072
     249    0.086    0.042
     250    0.580    0.090
     251    0.565    0.087
     252    0.015    0.020
     253    0.775    0.076
     254    0.212    0.059
     255    0.195    0.079
     256    0.748    0.081
     257    0.965    0.064
     258    0.330    0.086
     259    0.169    0.049
     260    1.194    0.118
     261    0.444    0.079
     262    0.716    0.082
     263    1.230    0.178
     264    1.421    0.172
     265    0.449    0.156
     266    0.516    0.069
     267    1.533    0.102
     268    0.912    0.075
     269    0.327    0.085
     270    0.451    0.057
     271    0.505    0.054
     272    0.071    0.056
     273    0.146    0.044
     274    1.830    0.097
     275    0.254    0.041
     276    0.525    0.130
     277    0.452    0.071
     278    0.410    0.070
     279    0.285    0.102
     280    0.444    0.100
     281    0.886    0.089
     282    0.095    0.033
     283    0.641    0.119
     284    0.093    0.048
     285    0.665    0.106
     286    0.191    0.054
     287    0.071    0.050
     288    0.289    0.072
     289    0.215    0.076
     290    0.002    0.007
     291    0.133    0.059
     292    0.055    0.033
     293    0.049    0.038
     294    0.077    0.048
     295    0.632    0.065
     296    0.183    0.056
     297    0.185    0.062
     298    0.230    0.052
     299    1.484    0.123
     300    0.854    0.083
     301    0.000    0.000
     302    0.965    0.105
     303    0.722    0.115
     304    0.183    0.057
     305    1.154    0.110
     306    0.797    0.082
     307    0.552    0.073
     308    0.390    0.097
     309    1.100    0.075
     310    0.935    0.074
     311    0.716    0.108
     312    1.211    0.115
     313    1.947    0.118
      19    1.700    0.216
      20    0.429    0.079
      21    1.833    0.130
      22    1.288    0.165
      23    1.670    0.126
      24    0.471    0.102
      25    0.726    0.117
      26    0.771    0.129
      27    1.155    0.115
      28    1.023    0.106
      29    0.093    0.046
      30    0.179    0.065
      31    1.391    0.112
      32    0.951    0.086
      33    0.196    0.082
      34    0.020    0.026
      35    0.294    0.075
      36    0.838    0.122
      37    0.168    0.070
      38    0.061    0.044
      39    0.487    0.093
      40    0.490    0.105
      41    0.158    0.051
      42    0.071    0.038
      43    0.613    0.123
      44    0.085    0.052
      45    0.014    0.021
      46    0.177    0.066
      47    0.240    0.040
      48    0.116    0.050
      49    0.074    0.041
      50    0.657    0.087
      51    0.146    0.044
      52    0.026    0.031
      53    0.038    0.027
      54    0.186    0.054
      55    0.006    0.014
      56    0.055    0.036
      57    0.002    0.007
      58    0.072    0.028
      59    0.103    0.056
      60    0.903    0.122
      61    0.557    0.071
      62    1.510    0.158
      63    0.397    0.065
      64    0.121    0.034
      65    0.255    0.069
      66    0.041    0.018
      67    0.098    0.037
      68    0.037    0.025
      69    0.165    0.063
      70    0.305    0.052
      71    0.227    0.039
      72    0.094    0.042
      73    0.068    0.036
      74    0.362    0.071
      75    0.000    0.000
      76    0.078    0.047
      77    0.030    0.031
      78    0.580    0.067
      79    0.011    0.016
      80    0.054    0.034
      81    0.048    0.027
      82    0.005    0.011
      83    0.014    0.020
      84    0.140    0.042
      85    0.113    0.053
      86    0.317    0.100
      87    0.091    0.048
      88    0.195    0.071
      89    0.602    0.079
      90    0.617    0.182
      91    0.122    0.047
      92    0.469    0.141
      93    0.765    0.267
      94    0.086    0.040
      95    0.883    0.147
      96    0.274    0.060
      97    0.434    0.075
      98    0.832    0.097
      99    1.146    0.051
     100    0.163    0.034
     101    0.000    0.000
     102    0.613    0.070
     103    0.864    0.103
     104    0.009    0.014
     105    0.075    0.049
     106    0.018    0.021
     107    0.300    0.079
     108    0.320    0.127
     109    0.239    0.074
     110    0.316    0.060
     111    0.006    0.013
     112    0.098    0.054
     113    0.004    0.015
     114    0.000    0.000
     115    0.033    0.025
     116    0.003    0.008
     117    0.222    0.063
     118    0.000    0.000
     119    0.013    0.014
     120    0.125    0.051
     121    0.341    0.080
     122    0.033    0.032
     123    0.029    0.026
     124    0.602    0.068
     125    0.011    0.018
     126    0.280    0.051
     127    0.481    0.077
     128    0.435    0.084
     129    0.017    0.028
     130    0.065    0.034
     131    0.505    0.086
     132    0.546    0.075
     133    0.169    0.080
     134    1.176    0.177
     135    1.878    0.105
     136    0.155    0.078
     137    0.931    0.191
     138    2.101    0.128
     139    0.686    0.092
     140    0.495    0.134
     141    0.645    0.100
     142    0.564    0.097
     143    1.028    0.084
     144    1.066    0.164
     145    0.000    0.000
     146    0.677    0.054
     147    0.814    0.084
     148    0.234    0.048
     149    0.024    0.020
     150    0.909    0.074
     151    1.001    0.119
     152    0.084    0.048
     153    0.486    0.068
     154    0.938    0.094
     155    0.648    0.074
     156    0.000    0.000
     157    0.567    0.072
     158    1.526    0.122
     159    0.145    0.050
     160    0.006    0.017
     161    0.856    0.108
     162    0.403    0.106
     163    0.073    0.056
     164    0.393    0.088
     165    1.164    0.117
     166    0.501    0.143
     167    0.053    0.025
     168    1.227    0.089
     169    0.136    0.059
     170    0.594    0.130
     171    1.168    0.126
     172    1.825    0.110
     173    0.469    0.069
     174    1.681    0.079
     175    1.178    0.137
     176    0.630    0.132
     177    0.649    0.096
     178    0.061    0.040
     179    0.475    0.071
     180    0.205    0.064
     181    0.726    0.129
     182    0.581    0.115
     183    0.877    0.088
     184    2.079    0.170
     185    0.930    0.121
     186    1.105    0.082
     187    0.602    0.138
     188    0.991    0.127
     189    1.350    0.155
     190    0.597    0.118
     191    0.838    0.116
     192    0.496    0.067
     193    0.827    0.067
     194    0.311    0.073
     195    0.006    0.015
     196    0.830    0.123
     197    0.204    0.052
     198    0.173    0.081
     199    0.077    0.040
     200    0.806    0.081
     201    0.314    0.055
     202    0.008    0.015
     203    0.259    0.066
     204    0.647    0.094
     205    0.585    0.085
     206    0.000    0.000
     207    0.838    0.101
     208    1.073    0.100
     209    0.249    0.048
     210    0.133    0.047
     211    0.727    0.081
     212    1.120    0.071
     213    0.042    0.028
     214    0.704    0.085
     215    0.644    0.052
     216    0.176    0.038
     217    0.033    0.025
     218    0.749    0.082
     219    1.276    0.088
     220    0.143    0.060
     221    0.564    0.103
     222    1.326    0.094
     223    1.814    0.105
     224    0.942    0.093
     225    1.878    0.132
     226    0.851    0.130
     227    0.771    0.142
     228    2.042    0.189
     229    1.590    0.341
     230    0.817    0.153
     231    0.099    0.032
     232    1.026    0.091
     233    0.372    0.101
     234    0.112    0.061
     235    1.171    0.098
     236    0.175    0.081
     237    0.038    0.025
     238    0.684    0.110
     239    0.340    0.056
     240    0.075    0.036
     241    0.000    0.000
     242    0.814    0.070
     243    0.198    0.045
     244    0.018    0.020
     245    0.324    0.040
     246    1.112    0.101
     247    0.243    0.051
     248    0.060    0.054
     249    0.184    0.034
     250    0.543    0.082
     251    0.288    0.080
     252    0.010    0.015
     253    0.882    0.090
     254    0.193    0.054
     255    0.224    0.079
     256    0.602    0.121
     257    0.634    0.104
     258    0.432    0.089
     259    0.240    0.060
     260    0.741    0.135
     261    0.748    0.108
     262    0.624    0.129
     263    1.800    0.151
     264    1.630    0.103
     265    0.301    0.121
     266    0.424    0.107
     267    0.776    0.135
     268    1.020    0.081
     269    0.457    0.078
     270    0.851    0.101
     271    0.456    0.074
     272    0.192    0.131
     273    0.193    0.054
     274    1.966    0.113
     275    0.170    0.049
     276    0.461    0.121
     277    0.261    0.058
     278    0.371    0.066
     279    0.311    0.088
     280    0.237    0.059
     281    0.820    0.079
     282    0.127    0.042
     283    0.571    0.088
     284    0.327    0.063
     285    0.721    0.098
     286    0.000    0.000
     287    0.120    0.071
     288    0.446    0.061
     289    0.072    0.032
     290    0.040    0.020
     291    0.208    0.067
     292    0.550    0.060
     293    0.128    0.064
     294    0.147    0.054
     295    1.117    0.082
     296    0.169    0.046
     297    0.161    0.054
     298    0.304    0.090
     299    1.414    0.088
     300    0.279    0.054
     301    0.033    0.028
     302    0.599    0.112
     303    0.671    0.172
     304    0.067    0.041
     305    1.284    0.089
     306    1.032    0.100
     307    0.479    0.098
     308    0.432    0.099
     309    1.166    0.070
     310    0.294    0.060
     311    0.064    0.045
     312    1.123    0.131
     313    1.061    0.117
      19    1.188    0.119
      20    0.152    0.043
      21    1.621    0.172
      22    1.956    0.110
      23    0.573    0.048
      24    0.984    0.133
      25    0.418    0.056
      26    0.832    0.199
      27    1.003    0.157
      28    1.152    0.112
      29    0.156    0.048
      30    0.099    0.041
      31    1.716    0.093
      32    1.124    0.104
      33    0.162    0.048
      34    0.363    0.079
      35    0.865    0.081
      36    0.848    0.086
      37    0.057    0.045
      38    0.610    0.075
      39    1.218    0.096
      40    0.155    0.059
      41    0.436    0.088
      42    0.972    0.059
      43    1.032    0.112
      44    0.003    0.008
      45    0.814    0.136
      46    0.926    0.081
      47    0.031    0.020
      48    0.013    0.019
      49    0.619    0.100
      50    0.505    0.079
      51    0.112    0.037
      52    0.226    0.052
      53    0.785    0.090
      54    0.043    0.029
      55    0.287    0.065
      56    1.281    0.079
      57    0.870    0.094
      58    0.713    0.119
      59    0.416    0.080
      60    1.793    0.172
      61    0.694    0.096
      62    1.588    0.100
      63    0.253    0.038
      64    0.018    0.039
      65    0.227    0.038
      66    0.073    0.034
      67    0.138    0.052
      68    0.000    0.000
      69    0.315    0.053
      70    0.369    0.052
      71    0.209    0.049
      72    0.033    0.031
      73    0.024    0.017
      74    0.691    0.098
      75    0.117    0.037
      76    0.038    0.027
      77    0.257    0.069
      78    0.960    0.096
      79    0.049    0.039
      80    0.000    0.000
      81    0.868    0.112
      82    0.001    0.006
      83    0.003    0.008
      84    0.469    0.082
      85    0.598    0.082
      86    0.230    0.070
      87    0.067    0.037
      88    0.861    0.066
      89    0.517    0.058
      90    0.117    0.065
      91    0.443    0.089
      92    0.661    0.100
      93    0.625    0.086
      94    0.011    0.017
      95    0.951    0.105
      96    0.730    0.103
      97    0.406    0.070
      98    0.686    0.123
      99    0.858    0.088
     100    1.006    0.084
     101    0.000    0.000
     102    0.343    0.055
     103    1.148    0.066
     104    0.208    0.056
     105    0.230    0.061
     106    0.039    0.031
     107    0.597    0.069
     108    0.607    0.099
     109    0.157    0.067
     110    0.264    0.078
     111    0.037    0.039
     112    0.343    0.075
     113    0.008    0.012
     114    0.076    0.037
     115    0.088    0.028
     116    0.001    0.006
     117    0.025    0.023
     118    0.056    0.034
     119    0.004    0.010
     120    0.051    0.040
     121    0.014    0.023
     122    0.004    0.010
     123    0.000    0.000
     124    0.150    0.054
     125    0.020    0.027
     126    0.048    0.035
     127    0.071    0.062
     128    0.019    0.022
     129    0.021    0.026
     130    0.016    0.018
     131    0.021    0.033
     132    0.731    0.101
     133    0.064    0.038
     134    1.042    0.072
     135    1.079    0.211
     136    0.005    0.011
     137    1.007    0.185
     138    1.793    0.158
     139    0.042    0.044
     140    0.439    0.096
     141    0.464    0.086
     142    0.386    0.069
     143    0.819    0.098
     144    0.480    0.095
     145    0.000    0.000
     146    0.653    0.082
     147    0.534    0.085
     148    0.004    0.010
     149    0.140    0.043
     150    0.786    0.071
     151    0.177    0.051
     152    0.005    0.014
     153    1.453    0.100
     154    0.580    0.114
     155    0.001    0.006
     156    0.002    0.008
     157    0.649    0.081
     158    0.252    0.069
     159    0.151    0.047
     160    0.034    0.029
     161    0.448    0.083
     162    0.216    0.060
     163    0.158    0.075
     164    0.513    0.086
     165    0.527    0.130
     166    0.319    0.070
     167    0.011    0.021
     168    1.024    0.173
     169    0.178    0.064
     170    0.524    0.118
     171    1.393    0.201
     172    1.690    0.177
     173    0.608    0.127
     174    1.830    0.225
     175    0.724    0.262
     176    0.877    0.108
     177    0.329    0.110
     178    0.163    0.052
     179    0.541    0.064
     180    0.338    0.102
     181    0.680    0.165
     182    0.187    0.074
     183    0.640    0.132
     184    1.883    0.216
     185    1.077    0.098
     186    0.901    0.163
     187    1.044    0.174
     188    0.810    0.127
     189    0.485    0.119
     190    0.116    0.061
     191    0.391    0.124
     192    0.620    0.087
     193    0.050    0.032
     194    0.387    0.124
     195    0.147    0.049
     196    0.551    0.108
     197    0.289    0.069
     198    0.292    0.104
     199    0.194    0.069
     200    0.153    0.032
     201    0.033    0.028
     202    0.000    0.000
     203    0.266    0.085
     204    0.626    0.087
     205    0.011    0.022
     206    0.000    0.000
     207    0.832    0.100
     208    0.847    0.096
     209    0.106    0.030
     210    0.162    0.046
     211    0.926    0.063
     212    0.781    0.082
     213    0.041    0.037
     214    0.305    0.038
     215    0.582    0.088
     216    0.030    0.038
     217    0.066    0.023
     218    1.216    0.099
     219    0.993    0.120
     220    0.022    0.026
     221    0.376    0.070
     222    1.429    0.108
     223    1.053    0.122
     224    1.165    0.121
     225    0.511    0.071
     226    1.441    0.156
     227    0.621    0.133
     228    1.895    0.157
     229    1.435    0.127
     230    0.483    0.078
     231    0.631    0.071
     232    0.649    0.117
     233    0.238    0.063
     234    0.037    0.023
     235    1.835    0.121
     236    0.113    0.063
     237    0.003    0.010
     238    0.803    0.090
     239    0.496    0.037
     240    0.009    0.015
     241    0.000    0.000
     242    0.638    0.095
     243    0.242    0.066
     244    0.059    0.038
     245    0.367    0.060
     246    1.029    0.097
     247    0.308    0.066
     248    0.224    0.071
     249    0.122    0.052
     250    0.562    0.086
     251    0.591    0.082
     252    0.021    0.028
     253    0.773    0.058
     254    0.188    0.056
     255    0.238    0.055
     256    0.749    0.064
     257    0.948    0.085
     258    0.276    0.091
     259    0.162    0.054
     260    1.175    0.110
     261    0.459    0.068
     262    0.723    0.092
     263    1.211    0.080
     264    1.473    0.168
     265    0.369    0.073
     266    0.515    0.085
     267    1.597    0.111
     268    0.871    0.065
     269    0.339    0.074
     270    0.430    0.088
     271    0.472    0.056
     272    0.050    0.043
     273    0.138    0.045
     274    1.792    0.089
     275    0.256    0.060
     276    0.423    0.082
     277    0.485    0.086
     278    0.430    0.087
     279    0.311    0.089
     280    0.426    0.123
     281    0.902    0.087
     282    0.114    0.037
     283    0.633    0.105
     284    0.128    0.072
     285    0.648    0.144
     286    0.169    0.041
     287    0.067    0.058
     288    0.293    0.031
     289    0.215    0.087
     290    0.006    0.012
     291    0.093    0.051
     292    0.067    0.043
     293    0.050    0.029
     294    0.082    0.062
     295    0.598    0.103
     296    0.202    0.050
     297    0.115    0.054
     298    0.231    0.048
     299    1.406    0.108
     300    0.884    0.096
     301    0.003    0.010
     302    0.879    0.079
     303    0.649    0.119
     304    0.194    0.065
     305    1.174    0.111
     306    0.745    0.080
     307    0.585    0.104
     308    0.392    0.082
     309    1.108    0.117
     310    0.874    0.114
     311    0.755    0.087
     312    1.161    0.128
     313    1.952    0.127
      19    1.688    0.198
      20    0.481    0.087
      21    1.845    0.136
      22    1.321    0.118
      23    1.672    0.134
      24    0.542    0.091
      25    0.652    0.078
      26    0.796    0.114
      27    1.157    0.154
      28    0.985    0.140
      29    0.106    0.048
      30    0.259    0.089
      31    1.492    0.129
      32    0.951    0.106
      33    0.249    0.048
      34    0.032    0.033
      35    0.185    0.050
      36    0.732    0.093
      37    0.192    0.067
      38    0.098    0.060
      39    0.530    0.109
      40    0.464    0.106
      41    0.169    0.050
      42    0.065    0.047
      43    0.658    0.137
      44    0.031    0.035
      45    0.006    0.013
      46    0.147    0.055
      47    0.204    0.058
      48    0.069    0.055
      49    0.036    0.028
      50    0.591    0.129
      51    0.145    0.054
      52    0.004    0.010
      53    0.018    0.021
      54    0.167    0.052
      55    0.006    0.014
      56    0.051    0.050
      57    0.006    0.015
      58    0.073    0.043
      59    0.114    0.074
      60    0.882    0.266
      61    0.568    0.108
      62    1.515    0.209
      63    0.368    0.059
      64    0.071    0.044
      65    0.179    0.067
      66    0.057    0.026
      67    0.133    0.059
      68    0.025    0.020
      69    0.146    0.064
      70    0.325    0.055
      71    0.246    0.049
      72    0.052    0.037
      73    0.063    0.035
      74    0.340    0.058
      75    0.005    0.013
      76    0.059    0.038
      77    0.013    0.020
      78    0.566    0.082
      79    0.014    0.020
      80    0.037    0.030
      81    0.048    0.034
      82    0.003    0.008
      83    0.019    0.025
      84    0.114    0.041
      85    0.088    0.045
      86    0.415    0.087
      87    0.111    0.046
      88    0.180    0.069
      89    0.656    0.112
      90    0.786    0.091
      91    0.183    0.081
      92    0.420    0.131
      93    0.704    0.173
      94    0.047    0.039
      95    0.912    0.155
      96    0.238    0.089
      97    0.434    0.063
      98    0.839    0.118
      99    1.169    0.084
     100    0.173    0.065
     101    0.000    0.000
     102    0.591    0.090
     103    0.900    0.106
     104    0.006    0.014
     105    0.101    0.049
     106    0.027    0.021
     107    0.272    0.060
     108    0.411    0.075
     109    0.279    0.059
     110    0.299    0.065
     111    0.003    0.010
     112    0.080    0.051
     113    0.007    0.018
     114    0.000    0.000
     115    0.034    0.025
     116    0.008    0.015
     117    0.214    0.077
     118    0.000    0.000
     119    0.030    0.028
     120    0.104    0.031
     121    0.334    0.074
     122    0.043    0.042
     123    0.030    0.033
     124    0.578    0.074
     125    0.022    0.023
     126    0.248    0.044
     127    0.426    0.043
     128    0.300    0.073
     129    0.003    0.010
     130    0.111    0.038
     131    0.504    0.083
     132    0.546    0.072
     133    0.113    0.060
     134    1.245    0.122
     135    1.912    0.097
     136    0.198    0.052
     137    1.017    0.106
     138    2.050    0.115
     139    0.391    0.112
     140    0.499    0.061
     141    0.670    0.089
     142    0.599    0.099
     143    1.036    0.077
     144    0.961    0.093
     145    0.000    0.000
     146    0.695    0.081
     147    0.761    0.091
     148    0.269    0.074
     149    0.026    0.029
     150    0.916    0.078
     151    0.989    0.102
     152    0.106    0.050
     153    0.505    0.069
     154    0.928    0.068
     155    0.651    0.080
     156    0.000    0.000
     157    0.591    0.100
     158    1.487    0.120
     159    0.149    0.052
     160    0.000    0.000
     161    0.855    0.118
     162    0.446    0.136
     163    0.137    0.049
     164    0.406    0.068
     165    1.136    0.095
     166    0.794    0.165
     167    0.052    0.028
     168    1.156    0.089
     169    0.127    0.039
     170    0.521    0.133
     171    1.148    0.142
     172    1.779    0.150
     173    0.479    0.074
     174    1.648    0.114
     175    1.069    0.162
     176    0.771    0.121
     177    0.635    0.082
     178    0.094    0.042
     179    0.428    0.097
     180    0.179    0.060
     181    0.834    0.145
     182    0.450    0.154
     183    0.956    0.101
     184    2.064    0.232
     185    0.855    0.069
     186    1.128    0.124
     187    0.636    0.143
     188    0.793    0.143
     189    1.430    0.106
     190    0.870    0.199
     191    0.734    0.167
     192    0.506    0.080
     193    0.888    0.133
     194    0.361    0.055
     195    0.050    0.031
     196    0.887    0.089
     197    0.215    0.089
     198    0.154    0.062
     199    0.081    0.044
     200    0.796    0.082
     201    0.345    0.073
     202    0.012    0.023
     203    0.242    0.055
     204    0.648    0.078
     205    0.592    0.077
     206    0.000    0.000
     207    0.824    0.095
     208    0.966    0.087
     209    0.179    0.050
     210    0.166    0.045
     211    0.750    0.064
     212    1.011    0.096
     213    0.030    0.025
     214    0.810    0.154
     215    0.616    0.059
     216    0.180    0.047
     217    0.070    0.056
     218    0.715    0.086
     219    1.280    0.128
     220    0.152    0.045
     221    0.666    0.109
     222    1.284    0.094
     223    1.793    0.113
     224    1.055    0.133
     225    1.714    0.174
     226    1.047    0.130
     227    0.723    0.118
     228    2.112    0.108
     229    1.052    0.156
     230    0.859    0.171
     231    0.125    0.050
     232    0.989    0.131
     233    0.192    0.081
     234    0.167    0.055
     235    1.244    0.126
     236    0.161    0.083
     237    0.047    0.031
     238    0.791    0.134
     239    0.332    0.044
     240    0.076    0.070
     241    0.003    0.008
     242    0.827    0.093
     243    0.237    0.055
     244    0.032    0.025
     245    0.312    0.050
     246    1.096    0.105
     247    0.227    0.077
     248    0.059    0.038
     249    0.184    0.034
     250    0.530    0.072
     251    0.296    0.097
     252    0.010    0.017
     253    0.824    0.105
     254    0.209    0.049
     255    0.262    0.095
     256    0.623    0.115
     257    0.627    0.081
     258    0.481    0.104
     259    0.138    0.059
     260    0.728    0.103
     261    0.655    0.115
     262    0.617    0.096
     263    1.903    0.151
     264    1.573    0.081
     265    0.271    0.093
     266    0.420    0.082
     267    0.764    0.161
     268    0.994    0.094
     269    0.423    0.066
     270    0.896    0.083
     271    0.476    0.069
     272    0.221    0.103
     273    0.269    0.055
     274    2.022    0.127
     275    0.168    0.046
     276    0.498    0.079
     277    0.256    0.065
     278    0.345    0.057
     279    0.312    0.072
     280    0.288    0.079
     281    0.774    0.059
     282    0.148    0.060
     283    0.623    0.121
     284    0.300    0.079
     285    0.738    0.081
     286    0.000    0.000
     287    0.182    0.065
     288    0.420    0.068
     289    0.084    0.052
     290    0.014    0.017
     291    0.160    0.059
     292    0.528    0.089
     293    0.119    0.070
     294    0.110    0.049
     295    1.019    0.097
     296    0.226    0.054
     297    0.122    0.056
     298    0.302    0.054
     299    1.476    0.092
     300    0.329    0.056
     301    0.024    0.031
     302    0.652    0.137
     303    0.526    0.100
     304    0.030    0.026
     305    1.331    0.107
     306    0.979    0.111
     307    0.384    0.105
     308    0.487    0.097
     309    1.160    0.132
     310    0.290    0.061
     311    0.102    0.042
     312    1.014    0.184
     313    1.190    0.126
      19    1.224    0.104
      20    0.174    0.040
      21    1.670    0.182
      22    2.015    0.129
      23    0.616    0.093
      24    0.969    0.120
      25    0.407    0.082
      26    0.881    0.166
      27    0.936    0.123
      28    1.140    0.103
      29    0.117    0.053
      30    0.116    0.042
      31    1.784    0.106
      32    1.158    0.091
      33    0.172    0.052
      34    0.321    0.069
      35    0.849    0.107
      36    0.880    0.088
      37    0.050    0.035
      38    0.463    0.053
      39    1.200    0.130
      40    0.147    0.055
      41    0.533    0.106
      42    1.030    0.109
      43    1.025    0.102
      44    0.000    0.000
      45    0.758    0.128
      46    0.939    0.079
      47    0.039    0.035
      48    0.009    0.015
      49    0.680    0.080
      50    0.412    0.102
      51    0.137    0.043
      52    0.222    0.082
      53    0.775    0.141
      54    0.038    0.037
      55    0.213    0.079
      56    1.259    0.092
      57    0.874    0.079
      58    0.837    0.178
      59    0.465    0.097
      60    1.771    0.157
      61    0.623    0.101
      62    1.552    0.107
      63    0.237    0.037
      64    0.018    0.030
      65    0.240    0.057
      66    0.055    0.045
      67    0.150    0.042
      68    0.003    0.008
      69    0.344    0.088
      70    0.414    0.070
      71    0.229    0.048
      72    0.038    0.034
      73    0.027    0.026
      74    0.630    0.102
      75    0.119    0.030
      76    0.037    0.028
      77    0.211    0.077
      78    0.954    0.086
      79    0.040    0.018
      80    0.001    0.006
      81    0.754    0.100
      82    0.000    0.000
      83    0.000    0.000
      84    0.468    0.105
      85    0.652    0.123
      86    0.145    0.067
      87    0.072    0.027
      88    0.919    0.109
      89    0.518    0.094
      90    0.166    0.086
      91    0.439    0.066
      92    0.633    0.081
      93    0.608    0.098
      94    0.022    0.027
      95    0.997    0.087
      96    0.925    0.183
      97    0.393    0.034
      98    0.693    0.150
      99    0.884    0.105
     100    0.888    0.145
     101    0.000    0.000
     102    0.279    0.057
     103    1.122    0.105
     104    0.196    0.065
     105    0.221    0.061
     106    0.025    0.024
     107    0.593    0.073
     108    0.581    0.081
     109    0.134    0.064
     110    0.214    0.055
     111    0.033    0.034
     112    0.287    0.078
     113    0.004    0.013
     114    0.067    0.041
     115    0.073    0.029
     116    0.004    0.010
     117    0.042    0.026
     118    0.061    0.034
     119    0.001    0.006
     120    0.056    0.032
     121    0.028    0.027
     122    0.000    0.000
     123    0.000    0.000
     124    0.186    0.082
     125    0.035    0.027
     126    0.080    0.077
     127    0.069    0.048
     128    0.034    0.028
     129    0.031    0.028
     130    0.018    0.023
     131    0.043    0.047
     132    0.766    0.108
     133    0.036    0.021
     134    1.085    0.070
     135    1.254    0.212
     136    0.013    0.020
     137    0.968    0.133
     138    1.639    0.152
     139    0.019    0.026
     140    0.354    0.111
     141    0.456    0.123
     142    0.447    0.086
     143    0.857    0.085
     144    0.391    0.083
     145    0.000    0.000
     146    0.667    0.054
     147    0.619    0.089
     148    0.004    0.013
     149    0.142    0.041
     150    0.816    0.107
     151    0.200    0.064
     152    0.006    0.012
     153    1.396    0.089
     154    0.622    0.082
     155    0.005    0.012
     156    0.003    0.010
     157    0.647    0.091
     158    0.295    0.071
     159    0.117    0.052
     160    0.037    0.028
     161    0.514    0.070
     162    0.311    0.088
     163    0.091    0.062
     164    0.463    0.095
     165    0.725    0.174
     166    0.279    0.085
     167    0.041    0.050
     168    1.021    0.146
     169    0.157    0.096
     170    0.452    0.153
     171    1.595    0.223
     172    1.540    0.257
     173    0.499    0.136
     174    1.882    0.168
     175    0.775    0.206
     176    1.053    0.137
     177    0.337    0.081
     178    0.093    0.041
     179    0.539    0.082
     180    0.304    0.107
     181    0.649    0.193
     182    0.467    0.120
     183    0.530    0.090
     184    1.821    0.259
     185    1.049    0.109
     186    0.897    0.204
     187    0.875    0.125
     188    0.978    0.218
     189    0.331    0.157
     190    0.259    0.104
     191    0.391    0.095
     192    0.685    0.084
     193    0.089    0.061
     194    0.368    0.105
     195    0.167    0.063
     196    0.454    0.082
     197    0.291    0.091
     198    0.225    0.076
     199    0.151    0.042
     200    0.127    0.051
     201    0.046    0.025
     202    0.000    0.000
     203    0.270    0.093
     204    0.576    0.096
     205    0.012    0.020
     206    0.000    0.000
     207    0.799    0.081
     208    0.860    0.073
     209    0.098    0.036
     210    0.179    0.047
     211    0.917    0.076
     212    0.829    0.087
     213    0.052    0.052
     214    0.270    0.054
     215    0.585    0.065
     216    0.018    0.024
     217    0.060    0.021
     218    1.248    0.109
     219    1.030    0.115
     220    0.014    0.024
     221    0.408    0.056
     222    1.442    0.111
     223    0.993    0.115
     224    1.151    0.094
     225    0.457    0.101
     226    1.490    0.089
     227    0.580    0.073
     228    1.587    0.246
     229    1.432    0.095
     230    0.508    0.087
     231    0.599    0.072
     232    0.742    0.121
     233    0.197    0.060
     234    0.038    0.023
     235    1.837    0.134
     236    0.072    0.055
     237    0.000    0.000
     238    0.804    0.078
     239    0.464    0.068
     240    0.006    0.012
     241    0.000    0.000
     242    0.692    0.086
     243    0.241    0.057
     244    0.036    0.030
     245    0.445    0.077
     246    1.050    0.076
     247    0.287    0.057
     248    0.180    0.068
     249    0.137    0.044
     250    0.528    0.070
     251    0.541    0.108
     252    0.015    0.017
     253    0.763    0.086
     254    0.196    0.048
     255    0.242    0.070
     256    0.659    0.069
     257    0.919    0.087
     258    0.304    0.081
     259    0.214    0.062
     260    1.129    0.115
     261    0.465    0.066
     262    0.769    0.149
     263    1.410    0.234
     264    1.513    0.151
     265    0.361    0.071
     266    0.564    0.093
     267    1.585    0.123
     268    0.881    0.084
     269    0.398    0.086
     270    0.432    0.080
     271    0.478    0.061
     272    0.056    0.045
     273    0.125    0.048
     274    1.824    0.111
     275    0.266    0.054
     276    0.399    0.059
     277    0.456    0.075
     278    0.409    0.086
     279    0.320    0.084
     280    0.356    0.120
     281    0.878    0.066
     282    0.108    0.050
     283    0.651    0.112
     284    0.118    0.056
     285    0.582    0.088
     286    0.188    0.035
     287    0.078    0.041
     288    0.298    0.054
     289    0.140    0.080
     290    0.002    0.007
     291    0.105    0.052
     292    0.062    0.038
     293    0.073    0.037
     294    0.071    0.039
     295    0.593    0.084
     296    0.162    0.050
     297    0.146    0.048
     298    0.219    0.058
     299    1.485    0.093
     300    0.875    0.139
     301    0.002    0.007
     302    0.874    0.091
     303    0.644    0.122
     304    0.195    0.055
     305    1.183    0.122
     306    0.844    0.086
     307    0.657    0.098
     308    0.457    0.100
     309    1.088    0.106
     310    0.768    0.098
     311    0.568    0.100
     312    1.337    0.096
     313    1.899    0.145
      19    1.639    0.162
      20    0.409    0.063
      21    1.919    0.119
      22    1.394    0.084
      23    1.662    0.085
      24    0.556    0.095
      25    0.642    0.086
      26    0.804    0.102
      27    1.171    0.119
      28    0.953    0.105
      29    0.099    0.032
      30    0.210    0.115
      31    1.498    0.126
      32    0.944    0.110
      33    0.262    0.063
      34    0.015    0.022
      35    0.190    0.031
      36    0.717    0.083
      37    0.249    0.086
      38    0.115    0.057
      39    0.542    0.081
      40    0.484    0.088
      41    0.164    0.044
      42    0.091    0.037
      43    0.524    0.149
      44    0.046    0.042
      45    0.003    0.008
      46    0.169    0.058
      47    0.161    0.048
      48    0.015    0.029
      49    0.061    0.043
      50    0.561    0.061
      51    0.116    0.046
      52    0.020    0.021
      53    0.038    0.039
      54    0.191    0.059
      55    0.000    0.000
      56    0.080    0.052
      57    0.017    0.027
      58    0.127    0.060
      59    0.191    0.098
      60    0.862    0.098
      61    0.556    0.092
      62    1.448    0.222
      63    0.383    0.064
      64    0.064    0.026
      65    0.238    0.059
      66    0.030    0.028
      67    0.154    0.055
      68    0.032    0.030
      69    0.172    0.050
      70    0.325    0.046
      71    0.221    0.057
      72    0.041    0.020
      73    0.037    0.028
      74    0.389    0.063
      75    0.000    0.000
      76    0.035    0.039
      77    0.036    0.034
      78    0.623    0.085
      79    0.005    0.014
      80    0.021    0.027
      81    0.062    0.039
      82    0.005    0.011
      83    0.025    0.018
      84    0.130    0.043
      85    0.069    0.041
      86    0.404    0.087
      87    0.076    0.041
      88    0.203    0.083
      89    0.601    0.050
      90    0.714    0.145
      91    0.142    0.067
      92    0.415    0.108
      93    0.655    0.162
      94    0.056    0.030
      95    1.006    0.118
      96    0.283    0.083
      97    0.443    0.056
      98    0.801    0.085
      99    1.173    0.067
     100    0.145    0.049
     101    0.000    0.000
     102    0.572    0.058
     103    0.843    0.121
     104    0.004    0.013
     105    0.071    0.037
     106    0.032    0.016
     107    0.259    0.047
     108    0.371    0.064
     109    0.280    0.057
     110    0.289    0.065
     111    0.002    0.007
     112    0.056    0.047
     113    0.004    0.010
     114    0.000    0.000
     115    0.020    0.020
     116    0.001    0.006
     117    0.293    0.082
     118    0.000    0.000
     119    0.044    0.043
     120    0.091    0.040
     121    0.334    0.069
     122    0.090    0.040
     123    0.016    0.024
     124    0.594    0.073
     125    0.027    0.022
     126    0.233    0.070
     127    0.438    0.058
     128    0.297    0.080
     129    0.002    0.007
     130    0.115    0.025
     131    0.486    0.090
     132    0.564    0.113
     133    0.117    0.054
     134    1.247    0.121
     135    1.875    0.155
     136    0.212    0.063
     137    1.072    0.121
     138    2.082    0.112
     139    0.351    0.112
     140    0.566    0.100
     141    0.658    0.088
     142    0.610    0.070
     143    0.991    0.089
     144    0.928    0.098
     145    0.000    0.000
     146    0.678    0.052
     147    0.757    0.065
     148    0.223    0.056
     149    0.028    0.026
     150    0.902    0.078
     151    0.987    0.062
     152    0.092    0.043
     153    0.467    0.075
     154    0.970    0.101
     155    0.593    0.108
     156    0.000    0.000
     157    0.613    0.100
     158    1.543    0.123
     159    0.157    0.041
     160    0.000    0.000
     161    0.775    0.093
     162    0.386    0.131
     163    0.070    0.051
     164    0.428    0.068
     165    1.067    0.089
     166    0.790    0.190
     167    0.027    0.020
     168    1.202    0.118
     169    0.135    0.035
     170    0.549    0.111
     171    1.121    0.126
     172    1.829    0.136
     173    0.534    0.075
     174    1.536    0.122
     175    1.043    0.158
     176    0.756    0.108
     177    0.646    0.096
     178    0.051    0.038
     179    0.534    0.092
     180    0.173    0.065
     181    0.722    0.162
     182    0.376    0.191
     183    0.898    0.114
     184    1.907    0.195
     185    0.913    0.079
     186    1.112    0.183
     187    0.650    0.189
     188    0.822    0.151
     189    1.443    0.122
     190    0.768    0.102
     191    0.666    0.116
     192    0.489    0.069
     193    0.965    0.088
     194    0.374    0.057
     195    0.051    0.029
     196    0.883    0.101
     197    0.237    0.069
     198    0.099    0.043
     199    0.083    0.048
     200    0.784    0.081
     201    0.339    0.061
     202    0.009    0.018
     203    0.298    0.073
     204    0.664    0.097
     205    0.606    0.088
     206    0.001    0.006
     207    0.845    0.107
     208    1.033    0.088
     209    0.259    0.053
     210    0.174    0.054
     211    0.774    0.103
     212    0.983    0.073
     213    0.038    0.037
     214    0.758    0.095
     215    0.600    0.070
     216    0.165    0.053
     217    0.050    0.036
     218    0.709    0.081
     219    1.191    0.077
     220    0.190    0.056
     221    0.696    0.118
     222    1.192    0.073
     223    1.726    0.130
     224    1.077    0.092
     225    1.775    0.126
     226    1.148    0.119
     227    0.764    0.119
     228    2.044    0.123
     229    0.954    0.119
     230    0.750    0.129
     231    0.133    0.054
     232    0.897    0.090
     233    0.117    0.061
     234    0.155    0.038
     235    1.376    0.071
     236    0.203    0.075
     237    0.085    0.033
     238    0.807    0.080
     239    0.358    0.063
     240    0.075    0.038
     241    0.013    0.025
     242    0.848    0.099
     243    0.266    0.065
     244    0.034    0.025
     245    0.280    0.070
     246    1.131    0.122
     247    0.195    0.066
     248    0.069    0.040
     249    0.196    0.053
     250    0.523    0.062
     251    0.277    0.087
     252    0.006    0.015
     253    0.860    0.131
     254    0.176    0.063
     255    0.299    0.103
     256    0.559    0.136
     257    0.671    0.097
     258    0.438    0.100
     259    0.170    0.062
     260    0.657    0.109
     261    0.830    0.091
     262    0.727    0.114
     263    1.810    0.169
     264    1.606    0.174
     265    0.341    0.045
     266    0.398    0.076
     267    0.932    0.097
     268    0.785    0.146
     269    0.458    0.061
     270    0.831    0.093
     271    0.362    0.085
     272    0.118    0.081
     273    0.294    0.058
     274    2.053    0.099
     275    0.155    0.052
     276    0.451    0.122
     277    0.278    0.045
     278    0.333    0.066
     279    0.369    0.072
     280    0.266    0.090
     281    0.797    0.080
     282    0.141    0.035
     283    0.640    0.139
     284    0.296    0.062
     285    0.695    0.073
     286    0.001    0.006
     287    0.172    0.075
     288    0.414    0.066
     289    0.063    0.049
     290    0.002    0.009
     291    0.176    0.065
     292    0.582    0.085
     293    0.104    0.054
     294    0.094    0.038
     295    0.881    0.080
     296    0.251    0.053
     297    0.099    0.068
     298    0.191    0.067
     299    1.486    0.152
     300    0.357    0.061
     301    0.017    0.019
     302    0.807    0.112
     303    0.433    0.106
     304    0.053    0.042
     305    1.331    0.115
     306    0.982    0.093
     307    0.449    0.130
     308    0.481    0.091
     309    1.113    0.108
     310    0.272    0.062
     311    0.098    0.045
     312    0.957    0.153
     313    1.078    0.097
      19    1.270    0.129
      20    0.191    0.062
      21    1.737    0.179
      22    2.006    0.103
      23    0.616    0.103
      24    1.028    0.142
      25    0.364    0.067
      26    0.778    0.153
      27    1.022    0.086
      28    1.102    0.108
      29    0.134    0.056
      30    0.136    0.023
      31    1.750    0.077
      32    1.102    0.065
      33    0.172    0.065
      34    0.287    0.085
      35    0.874    0.061
      36    0.784    0.096
      37    0.043    0.018
      38    0.504    0.070
      39    1.216    0.116
      40    0.119    0.047
      41    0.427    0.069
      42    0.999    0.101
      43    0.981    0.143
      44    0.002    0.007
      45    0.695    0.152
      46    0.883    0.098
      47    0.036    0.037
      48    0.020    0.026
      49    0.624    0.109
      50    0.450    0.127
      51    0.128    0.043
      52    0.232    0.083
      53    0.765    0.112
      54    0.036    0.029
      55    0.270    0.107
      56    1.225    0.082
      57    0.891    0.113
      58    0.862    0.161
      59    0.451    0.063
      60    1.763    0.134
      61    0.578    0.103
      62    1.571    0.140
      63    0.271    0.055
      64    0.018    0.022
      65    0.213    0.052
      66    0.086    0.058
      67    0.148    0.051
      68    0.006    0.013
      69    0.421    0.107
      70    0.501    0.056
      71    0.251    0.073
      72    0.057    0.045
      73    0.044    0.037
      74    0.585    0.065
      75    0.066    0.034
      76    0.040    0.038
      77    0.222    0.074
      78    0.733    0.134
      79    0.021    0.021
      80    0.000    0.000
      81    0.807    0.155
      82    0.000    0.000
      83    0.000    0.000
      84    0.457    0.089
      85    0.583    0.111
      86    0.220    0.084
      87    0.059    0.023
      88    0.951    0.163
      89    0.496    0.082
      90    0.136    0.052
      91    0.413    0.091
      92    0.589    0.126
      93    0.636    0.119
      94    0.030    0.031
      95    1.007    0.104
      96    0.941    0.125
      97    0.430    0.062
      98    0.658    0.126
      99    0.911    0.074
     100    0.614    0.100
     101    0.000    0.000
     102    0.329    0.081
     103    1.095    0.106
     104    0.160    0.061
     105    0.116    0.060
     106    0.040    0.026
     107    0.523    0.077
     108    0.464    0.100
     109    0.236    0.106
     110    0.218    0.071
     111    0.012    0.019
     112    0.218    0.091
     113    0.046    0.034
     114    0.038    0.035
     115    0.086    0.030
     116    0.006    0.012
     117    0.043    0.027
     118    0.081    0.042
     119    0.003    0.008
     120    0.082    0.045
     121    0.044    0.035
     122    0.001    0.006
     123    0.000    0.000
     124    0.212    0.072
     125    0.050    0.048
     126    0.139    0.075
     127    0.060    0.047
     128    0.035    0.028
     129    0.041    0.036
     130    0.027    0.029
     131    0.075    0.049
     132    0.774    0.084
     133    0.061    0.036
     134    1.151    0.107
     135    1.411    0.129
     136    0.023    0.026
     137    0.918    0.120
     138    1.607    0.149
     139    0.006    0.012
     140    0.312    0.115
     141    0.432    0.107
     142    0.421    0.066
     143    0.909    0.084
     144    0.361    0.094
     145    0.000    0.000
     146    0.678    0.088
     147    0.647    0.116
     148    0.005    0.011
     149    0.132    0.040
     150    0.810    0.073
     151    0.235    0.049
     152    0.004    0.010
     153    1.230    0.141
     154    0.615    0.102
     155    0.006    0.015
     156    0.003    0.008
     157    0.621    0.102
     158    0.314    0.092
     159    0.187    0.058
     160    0.043    0.031
     161    0.436    0.087
     162    0.200    0.088
     163    0.099    0.054
     164    0.453    0.105
     165    0.688    0.117
     166    0.205    0.071
     167    0.100    0.053
     168    0.968    0.224
     169    0.275    0.086
     170    0.371    0.119
     171    1.818    0.187
     172    1.332    0.206
     173    0.628    0.125
     174    1.983    0.125
     175    0.840    0.191
     176    1.240    0.175
     177    0.292    0.084
     178    0.101    0.032
     179    0.483    0.118
     180    0.315    0.081
     181    0.682    0.214
     182    0.491    0.125
     183    0.526    0.127
     184    1.819    0.204
     185    1.088    0.113
     186    0.696    0.193
     187    0.898    0.155
     188    1.157    0.147
     189    0.185    0.070
     190    0.276    0.069
     191    0.485    0.188
     192    0.713    0.102
     193    0.035    0.039
     194    0.372    0.076
     195    0.179    0.032
     196    0.456    0.114
     197    0.324    0.077
     198    0.212    0.103
     199    0.157    0.060
     200    0.041    0.034
     201    0.145    0.034
     202    0.000    0.000
     203    0.281    0.058
     204    0.574    0.084
     205    0.013    0.019
     206    0.000    0.000
     207    0.835    0.103
     208    0.812    0.068
     209    0.116    0.038
     210    0.208    0.057
     211    0.887    0.072
     212    0.821    0.092
     213    0.057    0.050
     214    0.290    0.057
     215    0.614    0.054
     216    0.023    0.031
     217    0.030    0.023
     218    1.144    0.118
     219    0.982    0.122
     220    0.025    0.028
     221    0.336    0.119
     222    1.520    0.100
     223    1.064    0.188
     224    1.252    0.092
     225    0.633    0.153
     226    1.571    0.097
     227    0.672    0.111
     228    1.685    0.211
     229    1.400    0.125
     230    0.486    0.127
     231    0.613    0.097
     232    0.741    0.120
     233    0.228    0.089
     234    0.060    0.037
     235    1.788    0.091
     236    0.157    0.084
     237    0.016    0.020
     238    0.825    0.097
     239    0.462    0.057
     240    0.016    0.029
     241    0.005    0.018
     242    0.714    0.093
     243    0.237    0.061
     244    0.049    0.036
     245    0.386    0.061
     246    1.012    0.080
     247    0.315    0.071
     248    0.177    0.076
     249    0.134    0.050
     250    0.508    0.083
     251    0.524    0.090
     252    0.024    0.019
     253    0.750    0.087
     254    0.209    0.048
     255    0.216    0.052
     256    0.658    0.080
     257    0.943    0.112
     258    0.283    0.101
     259    0.255    0.099
     260    1.175    0.105
     261    0.560    0.108
     262    0.765    0.131
     263    1.489    0.197
     264    1.489    0.121
     265    0.355    0.087
     266    0.569    0.101
     267    1.613    0.080
     268    0.880    0.071
     269    0.425    0.068
     270    0.424    0.073
     271    0.524    0.070
     272    0.067    0.049
     273    0.127    0.043
     274    1.838    0.102
     275    0.276    0.067
     276    0.428    0.085
     277    0.541    0.084
     278    0.430    0.055
     279    0.289    0.052
     280    0.516    0.110
     281    0.892    0.090
     282    0.136    0.038
     283    0.647    0.088
     284    0.112    0.048
     285    0.594    0.060
     286    0.144    0.060
     287    0.106    0.049
     288    0.293    0.067
     289    0.116    0.065
     290    0.002    0.007
     291    0.095    0.048
     292    0.036    0.029
     293    0.109    0.067
     294    0.097    0.050
     295    0.627    0.085
     296    0.224    0.060
     297    0.186    0.046
     298    0.179    0.093
     299    1.479    0.104
     300    0.917    0.100
     301    0.012    0.025
     302    0.889    0.105
     303    0.583    0.184
     304    0.207    0.083
     305    1.289    0.240
     306    0.819    0.121
     307    0.555    0.131
     308    0.508    0.089
     309    1.125    0.095
     310    0.800    0.094
     311    0.512    0.120
     312    1.304    0.173
     313    1.898    0.123
      19    1.715    0.181
      20    0.494    0.090
      21    1.845    0.131
      22    1.279    0.139
      23    1.676    0.121
      24    0.571    0.074
      25    0.711    0.101
      26    0.702    0.108
      27    1.182    0.146
      28    0.966    0.111
      29    0.079    0.056
      30    0.138    0.068
      31    1.416    0.132
      32    0.935    0.084
      33    0.163    0.092
      34    0.002    0.008
      35    0.181    0.040
      36    0.725    0.068
      37    0.263    0.076
      38    0.075    0.055
      39    0.455    0.094
      40    0.483    0.086
      41    0.125    0.052
      42    0.063    0.021
      43    0.626    0.120
      44    0.061    0.033
      45    0.004    0.014
      46    0.197    0.064
      47    0.176    0.042
      48    0.019    0.021
      49    0.057    0.031
      50    0.654    0.101
      51    0.095    0.045
      52    0.019    0.021
      53    0.079    0.057
      54    0.191    0.075
      55    0.004    0.010
      56    0.101    0.050
      57    0.023    0.031
      58    0.155    0.084
      59    0.308    0.051
      60    0.888    0.196
      61    0.537    0.085
      62    1.594    0.113
      63    0.418    0.064
      64    0.140    0.039
      65    0.222    0.059
      66    0.052    0.037
      67    0.130    0.052
      68    0.054    0.028
      69    0.177    0.060
      70    0.297    0.050
      71    0.213    0.065
      72    0.060    0.032
      73    0.049    0.040
      74    0.395    0.086
      75    0.000    0.000
      76    0.039    0.045
      77    0.023    0.035
      78    0.545    0.069
      79    0.015    0.025
      80    0.018    0.022
      81    0.055    0.032
      82    0.005    0.011
      83    0.023    0.028
      84    0.135    0.043
      85    0.037    0.029
      86    0.382    0.124
      87    0.013    0.019
      88    0.140    0.059
      89    0.658    0.095
      90    0.455    0.141
      91    0.079    0.042
      92    0.466    0.133
      93    0.483    0.122
      94    0.057    0.036
      95    0.992    0.122
      96    0.320    0.117
      97    0.430    0.053
      98    0.817    0.067
      99    1.136    0.055
     100    0.177    0.067
     101    0.000    0.000
     102    0.577    0.076
     103    0.859    0.109
     104    0.010    0.018
     105    0.072    0.033
     106    0.025    0.021
     107    0.309    0.081
     108    0.300    0.085
     109    0.285    0.066
     110    0.298    0.060
     111    0.003    0.010
     112    0.056    0.048
     113    0.004    0.010
     114    0.000    0.000
     115    0.035    0.021
     116    0.012    0.023
     117    0.267    0.082
     118    0.000    0.000
     119    0.030    0.017
     120    0.110    0.048
     121    0.357    0.055
     122    0.068    0.042
     123    0.013    0.014
     124    0.601    0.055
     125    0.021    0.019
     126    0.213    0.058
     127    0.456    0.057
     128    0.456    0.053
     129    0.000    0.000
     130    0.078    0.037
     131    0.462    0.090
     132    0.592    0.115
     133    0.188    0.087
     134    1.287    0.173
     135    1.911    0.136
     136    0.190    0.053
     137    0.792    0.274
     138    2.075    0.114
     139    0.755    0.117
     140    0.428    0.067
     141    0.743    0.121
     142    0.639    0.111
     143    0.989    0.069
     144    1.068    0.122
     145    0.000    0.000
     146    0.694    0.089
     147    0.717    0.085
     148    0.196    0.045
     149    0.022    0.017
     150    0.923    0.082
     151    0.952    0.098
     152    0.104    0.033
     153    0.520    0.082
     154    0.953    0.067
     155    0.629    0.086
     156    0.000    0.000
     157    0.623    0.068
     158    1.449    0.094
     159    0.148    0.032
     160    0.000    0.000
     161    0.798    0.105
     162    0.283    0.083
     163    0.063    0.046
     164    0.472    0.085
     165    1.096    0.101
     166    0.359    0.148
     167    0.029    0.022
     168    1.156    0.132
     169    0.123    0.044
     170    0.542    0.164
     171    1.101    0.120
     172    1.777    0.180
     173    0.499    0.067
     174    1.588    0.115
     175    1.074    0.133
     176    0.774    0.092
     177    0.660    0.094
     178    0.046    0.034
     179    0.526    0.098
     180    0.196    0.077
     181    0.677    0.099
     182    0.725    0.092
     183    0.865    0.073
     184    1.916    0.159
     185    0.938    0.063
     186    1.160    0.105
     187    0.369    0.087
     188    0.760    0.094
     189    1.436    0.108
     190    0.781    0.113
     191    0.721    0.097
     192    0.504    0.050
     193    1.048    0.131
     194    0.321    0.085
     195    0.023    0.024
     196    0.878    0.098
     197    0.202    0.060
     198    0.072    0.047
     199    0.093    0.040
     200    0.833    0.093
     201    0.385    0.073
     202    0.012    0.016
     203    0.301    0.073
     204    0.599    0.061
     205    0.575    0.095
     206    0.000    0.000
     207    0.802    0.071
     208    1.016    0.083
     209    0.251    0.044
     210    0.154    0.047
     211    0.799    0.099
     212    0.989    0.086
     213    0.028    0.022
     214    0.674    0.134
     215    0.624    0.067
     216    0.184    0.054
     217    0.047    0.038
     218    0.725    0.101
     219    1.379    0.098
     220    0.205    0.061
     221    0.681    0.098
     222    1.279    0.069
     223    1.727    0.116
     224    1.054    0.103
     225    1.789    0.174
     226    1.106    0.170
     227    0.713    0.088
     228    2.000    0.126
     229    0.973    0.104
     230    0.644    0.157
     231    0.151    0.034
     232    0.951    0.115
     233    0.099    0.047
     234    0.143    0.040
     235    1.310    0.141
     236    0.167    0.070
     237    0.075    0.044
     238    0.860    0.137
     239    0.351    0.062
     240    0.066    0.043
     241    0.003    0.008
     242    0.848    0.066
     243    0.289    0.066
     244    0.045    0.031
     245    0.319    0.080
     246    1.139    0.094
     247    0.217    0.065
     248    0.039    0.030
     249    0.176    0.033
     250    0.518    0.082
     251    0.218    0.089
     252    0.003    0.008
     253    0.780    0.092
     254    0.148    0.037
     255    0.290    0.112
     256    0.526    0.104
     257    0.593    0.100
     258    0.416    0.082
     259    0.222    0.044
     260    0.669    0.075
     261    0.734    0.084
     262    0.686    0.139
     263    1.788    0.143
     264    1.538    0.100
     265    0.329    0.067
     266    0.407    0.094
     267    0.926    0.130
     268    0.944    0.171
     269    0.356    0.066
     270    0.792    0.128
     271    0.399    0.066
     272    0.228    0.126
     273    0.292    0.070
     274    2.063    0.101
     275    0.126    0.041
     276    0.488    0.108
     277    0.280    0.054
     278    0.371    0.059
     279    0.407    0.088
     280    0.220    0.078
     281    0.796    0.047
     282    0.136    0.041
     283    0.634    0.135
     284    0.266    0.040
     285    0.674    0.101
     286    0.006    0.014
     287    0.124    0.070
     288    0.457    0.058
     289    0.065    0.033
     290    0.005    0.012
     291    0.237    0.059
     292    0.605    0.089
     293    0.101    0.052
     294    0.072    0.029
     295    0.873    0.095
     296    0.176    0.080
     297    0.086    0.050
     298    0.196    0.059
     299    1.497    0.113
     300    0.359    0.084
     301    0.027    0.031
     302    0.686    0.106
     303    0.321    0.073
     304    0.083    0.056
     305    1.323    0.140
     306    0.957    0.095
     307    0.599    0.130
     308    0.496    0.069
     309    1.140    0.096
     310    0.305    0.072
     311    0.114    0.074
     312    0.969    0.146
     313    0.953    0.150
      19    1.362    0.222
      20    0.181    0.091
      21    1.687    0.196
      22    1.954    0.100
      23    0.717    0.082
      24    1.109    0.126
      25    0.344    0.081
      26    0.683    0.158
      27    1.069    0.133
      28    1.068    0.091
      29    0.162    0.042
      30    0.139    0.045
      31    1.744    0.132
      32    1.109    0.089
      33    0.175    0.039
      34    0.353    0.069
      35    0.871    0.095
      36    0.728    0.083
      37    0.078    0.042
      38    0.519    0.086
      39    1.237    0.089
      40    0.077    0.044
      41    0.467    0.105
      42    1.013    0.125
      43    0.972    0.106
      44    0.000    0.000
      45    0.624    0.160
      46    0.916    0.093
      47    0.043    0.034
      48    0.018    0.023
      49    0.698    0.103
      50    0.412    0.112
      51    0.124    0.053
      52    0.286    0.082
      53    0.734    0.107
      54    0.034    0.030
      55    0.313    0.087
      56    1.245    0.100
      57    0.829    0.089
      58    0.879    0.089
      59    0.435    0.124
      60    1.685    0.109
      61    0.652    0.065
      62    1.688    0.110
      63    0.231    0.054
      64    0.013    0.036
      65    0.131    0.041
      66    0.116    0.047
      67    0.129    0.048
      68    0.007    0.016
      69    0.464    0.103
      70    0.463    0.075
      71    0.235    0.068
      72    0.094    0.051
      73    0.066    0.038
      74    0.612    0.068
      75    0.043    0.025
      76    0.035    0.031
      77    0.126    0.054
      78    0.813    0.132
      79    0.026    0.034
      80    0.000    0.000
      81    0.883    0.115
      82    0.001    0.006
      83    0.003    0.008
      84    0.522    0.075
      85    0.656    0.102
      86    0.235    0.084
      87    0.082    0.053
      88    0.803    0.106
      89    0.513    0.086
      90    0.118    0.039
      91    0.394    0.059
      92    0.526    0.084
      93    0.589    0.104
      94    0.039    0.034
      95    0.997    0.094
      96    0.895    0.127
      97    0.374    0.053
      98    0.643    0.075
      99    0.892    0.075
     100    0.872    0.152
     101    0.000    0.000
     102    0.316    0.081
     103    1.128    0.093
     104    0.241    0.059
     105    0.170    0.073
     106    0.027    0.022
     107    0.571    0.060
     108    0.526    0.134
     109    0.256    0.091
     110    0.249    0.065
     111    0.016    0.022
     112    0.338    0.146
     113    0.042    0.031
     114    0.052    0.033
     115    0.106    0.033
     116    0.014    0.019
     117    0.033    0.033
     118    0.078    0.031
     119    0.000    0.000
     120    0.073    0.053
     121    0.027    0.027
     122    0.004    0.013
     123    0.000    0.000
     124    0.204    0.047
     125    0.003    0.013
     126    0.222    0.079
     127    0.088    0.050
     128    0.033    0.037
     129    0.001    0.006
     130    0.029    0.015
     131    0.072    0.062
     132    0.756    0.151
     133    0.042    0.030
     134    1.179    0.119
     135    1.385    0.160
     136    0.042    0.040
     137    0.914    0.111
     138    1.691    0.100
     139    0.014    0.018
     140    0.247    0.070
     141    0.475    0.116
     142    0.485    0.066
     143    0.888    0.106
     144    0.272    0.079
     145    0.000    0.000
     146    0.676    0.066
     147    0.569    0.102
     148    0.004    0.010
     149    0.161    0.038
     150    0.818    0.063
     151    0.170    0.053
     152    0.006    0.012
     153    1.334    0.123
     154    0.539    0.075
     155    0.003    0.012
     156    0.002    0.008
     157    0.587    0.110
     158    0.240    0.081
     159    0.176    0.047
     160    0.027    0.034
     161    0.415    0.062
     162    0.134    0.057
     163    0.123    0.071
     164    0.355    0.058
     165    0.538    0.091
     166    0.141    0.057
     167    0.036    0.041
     168    0.750    0.100
     169    0.110    0.051
     170    0.529    0.122
     171    1.541    0.243
     172    1.350    0.186
     173    0.651    0.075
     174    1.947    0.177
     175    0.746    0.155
     176    0.791    0.269
     177    0.315    0.078
     178    0.077    0.034
     179    0.445    0.064
     180    0.288    0.098
     181    0.555    0.123
     182    0.524    0.113
     183    0.427    0.079
     184    1.958    0.202
     185    1.125    0.108
     186    0.622    0.124
     187    0.851    0.123
     188    0.865    0.137
     189    0.205    0.067
     190    0.183    0.073
     191    0.460    0.084
     192    0.723    0.086
     193    0.020    0.023
     194    0.357    0.102
     195    0.178    0.060
     196    0.552    0.071
     197    0.286    0.093
     198    0.264    0.159
     199    0.154    0.060
     200    0.043    0.032
     201    0.134    0.075
     202    0.003    0.008
     203    0.274    0.045
     204    0.603    0.098
     205    0.015    0.022
     206    0.000    0.000
     207    0.871    0.086
     208    0.767    0.090
     209    0.130    0.043
     210    0.224    0.058
     211    0.934    0.073
     212    0.745    0.077
     213    0.041    0.040
     214    0.253    0.054
     215    0.528    0.082
     216    0.033    0.032
     217    0.018    0.017
     218    1.138    0.131
     219    0.939    0.124
     220    0.050    0.037
     221    0.253    0.098
     222    1.467    0.082
     223    1.266    0.142
     224    1.151    0.149
     225    0.705    0.141
     226    1.543    0.116
     227    0.660    0.121
     228    1.797    0.174
     229    1.481    0.116
     230    0.428    0.070
     231    0.750    0.148
     232    0.900    0.121
     233    0.245    0.089
     234    0.124    0.038
     235    1.805    0.145
     236    0.201    0.113
     237    0.025    0.020
     238    0.883    0.100
     239    0.377    0.062
     240    0.046    0.038
     241    0.000    0.000
     242    0.656    0.133
     243    0.237    0.074
     244    0.065    0.044
     245    0.381    0.065
     246    0.997    0.134
     247    0.309    0.079
     248    0.214    0.096
     249    0.089    0.034
     250    0.518    0.062
     251    0.448    0.081
     252    0.030    0.024
     253    0.805    0.081
     254    0.220    0.057
     255    0.179    0.061
     256    0.757    0.140
     257    0.861    0.091
     258    0.457    0.096
     259    0.293    0.061
     260    1.177    0.108
     261    0.571    0.069
     262    0.740    0.067
     263    1.668    0.123
     264    1.480    0.144
     265    0.351    0.074
     266    0.635    0.127
     267    1.571    0.173
     268    0.859    0.077
     269    0.397    0.080
     270    0.437    0.081
     271    0.522    0.059
     272    0.121    0.076
     273    0.157    0.058
     274    1.842    0.083
     275    0.324    0.065
     276    0.616    0.157
     277    0.489    0.059
     278    0.433    0.066
     279    0.226    0.069
     280    0.571    0.093
     281    0.936    0.086
     282    0.120    0.043
     283    0.745    0.117
     284    0.105    0.035
     285    0.625    0.108
     286    0.173    0.066
     287    0.155    0.043
     288    0.304    0.078
     289    0.136    0.077
     290    0.000    0.000
     291    0.147    0.049
     292    0.053    0.043
     293    0.171    0.049
     294    0.109    0.041
     295    0.699    0.096
     296    0.243    0.056
     297    0.246    0.089
     298    0.108    0.060
     299    1.539    0.107
     300    0.734    0.112
     301    0.064    0.041
     302    0.985    0.122
     303    0.597    0.161
     304    0.183    0.083
     305    1.779    0.249
     306    0.858    0.133
     307    0.272    0.128
     308    0.491    0.084
     309    1.117    0.077
     310    0.797    0.122
     311    0.661    0.186
     312    1.333    0.158
     313    1.961    0.118
      19    1.771    0.216
      20    0.530    0.123
      21    1.812    0.167
      22    1.192    0.188
      23    1.615    0.104
      24    0.632    0.079
      25    0.608    0.091
      26    0.652    0.089
      27    1.184    0.116
      28    0.928    0.102
      29    0.086    0.046
      30    0.190    0.089
      31    1.358    0.122
      32    0.900    0.084
      33    0.096    0.064
      34    0.003    0.008
      35    0.202    0.052
      36    0.701    0.067
      37    0.212    0.065
      38    0.078    0.040
      39    0.412    0.083
      40    0.446    0.090
      41    0.071    0.031
      42    0.071    0.027
      43    0.713    0.112
      44    0.051    0.049
      45    0.005    0.012
      46    0.226    0.071
      47    0.148    0.040
      48    0.015    0.029
      49    0.048    0.047
      50    0.616    0.100
      51    0.096    0.047
      52    0.018    0.031
      53    0.073    0.058
      54    0.195    0.043
      55    0.006    0.012
      56    0.109    0.048
      57    0.016    0.017
      58    0.169    0.116
      59    0.200    0.068
      60    1.000    0.112
      61    0.587    0.086
      62    1.674    0.143
      63    0.382    0.053
      64    0.177    0.048
      65    0.163    0.075
      66    0.048    0.023
      67    0.190    0.071
      68    0.053    0.033
      69    0.117    0.052
      70    0.301    0.053
      71    0.215    0.038
      72    0.095    0.055
      73    0.064    0.032
      74    0.423    0.087
      75    0.002    0.008
      76    0.007    0.017
      77    0.027    0.021
      78    0.601    0.085
      79    0.003    0.008
      80    0.008    0.015
      81    0.059    0.032
      82    0.004    0.010
      83    0.010    0.016
      84    0.100    0.040
      85    0.015    0.020
      86    0.304    0.108
      87    0.014    0.020
      88    0.093    0.044
      89    0.604    0.064
      90    0.296    0.083
      91    0.068    0.037
      92    0.349    0.091
      93    0.434    0.121
      94    0.044    0.034
      95    0.886    0.104
      96    0.274    0.058
      97    0.441    0.060
      98    0.812    0.079
      99    1.186    0.073
     100    0.161    0.043
     101    0.000    0.000
     102    0.599    0.065
     103    0.894    0.122
     104    0.015    0.020
     105    0.079    0.032
     106    0.030    0.024
     107    0.293    0.082
     108    0.295    0.068
     109    0.305    0.054
     110    0.328    0.063
     111    0.000    0.000
     112    0.055    0.047
     113    0.001    0.006
     114    0.000    0.000
     115    0.036    0.025
     116    0.008    0.015
     117    0.283    0.077
     118    0.000    0.000
     119    0.013    0.014
     120    0.105    0.032
     121    0.351    0.085
     122    0.038    0.035
     123    0.006    0.012
     124    0.648    0.064
     125    0.020    0.023
     126    0.189    0.049
     127    0.443    0.063
     128    0.479    0.081
     129    0.000    0.000
     130    0.057    0.022
     131    0.394    0.076
     132    0.646    0.119
     133    0.200    0.088
     134    1.289    0.109
     135    1.858    0.116
     136    0.111    0.045
     137    0.787    0.133
     138    2.000    0.100
     139    0.806    0.087
     140    0.448    0.088
     141    0.728    0.062
     142    0.629    0.106
     143    1.011    0.102
     144    1.059    0.110
     145    0.000    0.000
     146    0.780    0.101
     147    0.711    0.074
     148    0.205    0.048
     149    0.043    0.025
     150    0.932    0.092
     151    0.916    0.089
     152    0.084    0.034
     153    0.487    0.064
     154    0.944    0.082
     155    0.627    0.080
     156    0.000    0.000
     157    0.622    0.075
     158    1.526    0.094
     159    0.149    0.040
     160    0.000    0.000
     161    0.813    0.115
     162    0.253    0.068
     163    0.105    0.073
     164    0.443    0.068
     165    1.125    0.092
     166    0.381    0.143
     167    0.045    0.027
     168    1.215    0.123
     169    0.139    0.038
     170    0.468    0.108
     171    1.160    0.106
     172    1.646    0.128
     173    0.478    0.087
     174    1.651    0.153
     175    1.039    0.149
     176    0.847    0.102
     177    0.579    0.104
     178    0.065    0.036
     179    0.557    0.076
     180    0.212    0.059
     181    0.714    0.128
     182    0.692    0.083
     183    0.863    0.086
     184    1.883    0.178
     185    0.862    0.089
     186    1.156    0.101
     187    0.378    0.096
     188    0.678    0.096
     189    1.534    0.138
     190    0.721    0.072
     191    0.736    0.145
     192    0.562    0.070
     193    1.067    0.125
     194    0.334    0.072
     195    0.024    0.026
     196    0.878    0.080
     197    0.198    0.064
     198    0.073    0.050
     199    0.106    0.045
     200    0.839    0.109
     201    0.390    0.076
     202    0.005    0.012
     203    0.277    0.083
     204    0.650    0.078
     205    0.586    0.082
     206    0.000    0.000
     207    0.825    0.076
     208    1.008    0.095
     209    0.236    0.053
     210    0.150    0.041
     211    0.794    0.100
     212    0.970    0.101
     213    0.038    0.032
     214    0.636    0.068
     215    0.638    0.048
     216    0.145    0.038
     217    0.020    0.026
     218    0.713    0.077
     219    1.380    0.071
     220    0.158    0.049
     221    0.560    0.068
     222    1.281    0.103
     223    1.617    0.220
     224    1.042    0.150
     225    1.747    0.197
     226    1.042    0.122
     227    0.751    0.094
     228    2.095    0.154
     229    0.951    0.081
     230    0.627    0.144
     231    0.123    0.048
     232    1.018    0.151
     233    0.130    0.064
     234    0.179    0.060
     235    1.190    0.113
     236    0.156    0.061
     237    0.036    0.039
     238    0.814    0.099
     239    0.359    0.059
     240    0.052    0.040
     241    0.003    0.008
     242    0.860    0.092
     243    0.253    0.043
     244    0.041    0.028
     245    0.266    0.060
     246    1.077    0.116
     247    0.187    0.054
     248    0.058    0.047
     249    0.184    0.042
     250    0.571    0.074
     251    0.260    0.083
     252    0.007    0.013
     253    0.771    0.114
     254    0.156    0.055
     255    0.354    0.141
     256    0.576    0.098
     257    0.593    0.095
     258    0.467    0.109
     259    0.210    0.039
     260    0.627    0.094
     261    0.747    0.061
     262    0.716    0.103
     263    1.746    0.118
     264    1.551    0.119
     265    0.315    0.044
     266    0.419    0.092
     267    0.952    0.162
     268    0.988    0.122
     269    0.423    0.073
     270    0.645    0.163
     271    0.388    0.078
     272    0.289    0.129
     273    0.240    0.063
     274    2.006    0.140
     275    0.140    0.044
     276    0.599    0.099
     277    0.273    0.052
     278    0.312    0.057
     279    0.448    0.062
     280    0.171    0.060
     281    0.796    0.090
     282    0.112    0.052
     283    0.460    0.103
     284    0.256    0.061
     285    0.647    0.083
     286    0.001    0.006
     287    0.050    0.041
     288    0.374    0.052
     289    0.065    0.042
     290    0.005    0.013
     291    0.194    0.078
     292    0.632    0.072
     293    0.053    0.024
     294    0.071    0.026
     295    0.820    0.077
     296    0.145    0.060
     297    0.108    0.057
     298    0.216    0.067
     299    1.498    0.115
     300    0.197    0.069
     301    0.048    0.026
     302    0.561    0.098
     303    0.395    0.118
     304    0.085    0.049
     305    1.212    0.109
     306    0.975    0.105
     307    0.537    0.111
     308    0.645    0.095
     309    1.107    0.108
     310    0.275    0.067
     311    0.123    0.061
     312    1.046    0.159
     313    0.881    0.119
      19    1.265    0.262
      20    0.216    0.091
      21    1.359    0.235
      22    1.864    0.113
      23    0.887    0.098
      24    1.084    0.126
      25    0.305    0.057
      26    0.636    0.186
      27    1.114    0.172
      28    1.094    0.114
      29    0.140    0.053
      30    0.132    0.045
      31    1.732    0.099
      32    1.106    0.088
      33    0.176    0.041
      34    0.342    0.071
      35    0.819    0.073
      36    0.753    0.111
      37    0.093    0.044
      38    0.508    0.072
      39    1.236    0.112
      40    0.099    0.070
      41    0.499    0.099
      42    1.043    0.105
      43    1.004    0.140
      44    0.001    0.006
      45    0.646    0.078
      46    0.929    0.103
      47    0.051    0.024
      48    0.015    0.020
      49    0.737    0.136
      50    0.361    0.115
      51    0.130    0.061
      52    0.256    0.081
      53    0.601    0.061
      54    0.034    0.041
      55    0.331    0.078
      56    1.221    0.076
      57    0.849    0.079
      58    0.948    0.134
      59    0.521    0.135
      60    1.786    0.117
      61    0.640    0.097
      62    1.565    0.099
      63    0.234    0.070
      64    0.008    0.012
      65    0.211    0.053
      66    0.081    0.050
      67    0.122    0.042
      68    0.002    0.007
      69    0.561    0.100
      70    0.414    0.071
      71    0.263    0.056
      72    0.109    0.090
      73    0.042    0.026
      74    0.609    0.061
      75    0.050    0.033
      76    0.055    0.042
      77    0.181    0.076
      78    0.759    0.122
      79    0.036    0.031
      80    0.003    0.010
      81    0.854    0.080
      82    0.001    0.006
[truncated: 6,864,103 more chars]
