# Supplementary material for: Structural basis of dimerization of chemokine receptors CCR5 and CXCR4
Source: Nat Commun. 2023 Oct 13;14:6439. doi: 10.1038/s41467-023-42082-z (PMC10575954; doi:10.1038/s41467-023-42082-z)
Supplement: Supplementary file 6 — Source Data [file 41467_2023_42082_MOESM6_ESM.zip › Supplementary Figure 5/Panel B/Surface_Area_Protomer1.dat]

      19    0.741    0.181
      20    0.194    0.073
      21    1.084    0.336
      22    1.868    0.234
      23    0.765    0.082
      24    1.008    0.087
      25    0.501    0.111
      26    0.664    0.140
      27    1.126    0.326
      28    1.339    0.103
      29    0.219    0.095
      30    0.141    0.099
      31    2.032    0.151
      32    1.186    0.099
      33    0.143    0.057
      34    0.443    0.129
      35    0.916    0.085
      36    0.800    0.085
      37    0.023    0.027
      38    0.498    0.071
      39    1.172    0.146
      40    0.255    0.046
      41    0.446    0.070
      42    1.005    0.111
      43    1.080    0.212
      44    0.001    0.006
      45    0.597    0.104
      46    0.918    0.106
      47    0.101    0.050
      48    0.005    0.012
      49    0.859    0.073
      50    0.396    0.092
      51    0.096    0.050
      52    0.273    0.065
      53    0.763    0.093
      54    0.018    0.022
      55    0.106    0.047
      56    0.920    0.158
      57    0.970    0.075
      58    1.051    0.165
      59    0.823    0.097
      60    1.541    0.125
      61    0.547    0.060
      62    1.672    0.129
      63    0.124    0.053
      64    0.168    0.052
      65    0.080    0.032
      66    0.248    0.056
      67    0.154    0.054
      68    0.029    0.024
      69    0.301    0.074
      70    0.298    0.081
      71    0.119    0.070
      72    0.032    0.039
      73    0.019    0.022
      74    0.581    0.096
      75    0.005    0.011
      76    0.006    0.013
      77    0.152    0.060
      78    0.851    0.137
      79    0.038    0.029
      80    0.003    0.008
      81    0.867    0.071
      82    0.006    0.012
      83    0.004    0.013
      84    0.499    0.099
      85    0.624    0.100
      86    0.191    0.077
      87    0.045    0.028
      88    0.672    0.123
      89    0.513    0.086
      90    0.195    0.117
      91    0.200    0.118
      92    0.508    0.088
      93    0.613    0.079
      94    0.043    0.038
      95    0.964    0.103
      96    0.869    0.124
      97    0.374    0.059
      98    0.778    0.055
      99    0.879    0.094
     100    0.955    0.076
     101    0.000    0.000
     102    0.401    0.104
     103    1.223    0.093
     104    0.294    0.060
     105    0.292    0.057
     106    0.064    0.023
     107    0.595    0.050
     108    0.410    0.090
     109    0.183    0.053
     110    0.306    0.087
     111    0.009    0.018
     112    0.173    0.069
     113    0.150    0.064
     114    0.002    0.007
     115    0.005    0.014
     116    0.007    0.015
     117    0.681    0.138
     118    0.000    0.000
     119    0.001    0.006
     120    0.143    0.072
     121    0.280    0.066
     122    0.003    0.008
     123    0.010    0.021
     124    0.674    0.099
     125    0.004    0.013
     126    0.448    0.102
     127    0.525    0.074
     128    0.467    0.060
     129    0.355    0.112
     130    0.219    0.126
     131    0.592    0.107
     132    0.899    0.134
     133    0.499    0.097
     134    1.026    0.105
     135    1.874    0.144
     136    0.186    0.092
     137    1.049    0.126
     138    1.934    0.105
     139    0.523    0.104
     140    0.697    0.134
     141    0.497    0.095
     142    0.473    0.060
     143    0.867    0.084
     144    1.023    0.138
     145    0.000    0.000
     146    0.677    0.078
     147    0.768    0.064
     148    0.481    0.077
     149    0.049    0.038
     150    0.835    0.086
     151    1.065    0.099
     152    0.114    0.080
     153    0.739    0.148
     154    0.720    0.081
     155    0.675    0.083
     156    0.001    0.006
     157    0.684    0.074
     158    1.339    0.132
     159    0.295    0.048
     160    0.052    0.022
     161    1.078    0.115
     162    0.674    0.081
     163    0.152    0.060
     164    0.448    0.087
     165    1.226    0.126
     166    0.180    0.053
     167    0.047    0.039
     168    0.943    0.254
     169    0.217    0.077
     170    0.624    0.132
     171    1.299    0.184
     172    0.879    0.404
     173    0.559    0.110
     174    1.809    0.127
     175    0.455    0.137
     176    0.902    0.118
     177    0.138    0.085
     178    0.061    0.032
     179    0.470    0.060
     180    0.241    0.062
     181    0.197    0.059
     182    0.685    0.083
     183    0.880    0.091
     184    1.993    0.245
     185    1.054    0.100
     186    0.929    0.115
     187    0.513    0.206
     188    0.380    0.125
     189    1.117    0.217
     190    0.759    0.146
     191    0.444    0.124
     192    0.588    0.078
     193    0.869    0.103
     194    0.226    0.065
     195    0.081    0.035
     196    1.049    0.128
     197    0.631    0.121
     198    0.300    0.093
     199    0.139    0.044
     200    0.748    0.074
     201    0.400    0.169
     202    0.004    0.015
     203    0.146    0.089
     204    0.707    0.107
     205    0.942    0.091
     206    0.058    0.051
     207    0.601    0.078
     208    1.043    0.089
     209    0.540    0.074
     210    0.099    0.042
     211    0.821    0.096
     212    1.065    0.089
     213    0.101    0.055
     214    0.199    0.045
     215    0.434    0.056
     216    0.166    0.063
     217    0.083    0.039
     218    1.105    0.113
     219    1.178    0.127
     220    0.132    0.062
     221    0.869    0.132
     222    1.262    0.094
     223    1.307    0.092
     224    1.271    0.089
     225    1.157    0.125
     226    1.601    0.104
     227    1.058    0.213
     228    1.309    0.386
     229    1.529    0.207
     230    1.475    0.224
     231    0.181    0.074
     232    1.474    0.235
     233    0.372    0.129
     234    0.019    0.043
     235    1.739    0.149
     236    0.238    0.090
     237    0.023    0.029
     238    0.758    0.109
     239    0.374    0.076
     240    0.000    0.000
     241    0.001    0.006
     242    0.694    0.110
     243    0.259    0.060
     244    0.003    0.009
     245    0.213    0.069
     246    1.178    0.106
     247    0.386    0.078
     248    0.042    0.027
     249    0.289    0.056
     250    0.600    0.078
     251    0.302    0.077
     252    0.025    0.036
     253    0.700    0.076
     254    0.188    0.035
     255    0.359    0.116
     256    0.556    0.067
     257    0.714    0.097
     258    0.190    0.058
     259    0.086    0.054
     260    1.207    0.073
     261    0.549    0.059
     262    0.248    0.103
     263    1.191    0.160
     264    1.521    0.111
     265    0.450    0.055
     266    0.183    0.063
     267    1.096    0.084
     268    0.928    0.083
     269    0.402    0.097
     270    0.473    0.087
     271    0.376    0.096
     272    0.016    0.021
     273    0.165    0.079
     274    1.912    0.132
     275    0.286    0.068
     276    0.435    0.142
     277    0.554    0.098
     278    0.497    0.063
     279    0.267    0.084
     280    0.350    0.083
     281    1.000    0.087
     282    0.157    0.059
     283    0.406    0.070
     284    0.145    0.055
     285    0.679    0.138
     286    0.042    0.027
     287    0.061    0.040
     288    0.209    0.065
     289    0.003    0.008
     290    0.002    0.009
     291    0.089    0.028
     292    0.060    0.109
     293    0.060    0.038
     294    0.100    0.048
     295    0.676    0.119
     296    0.160    0.096
     297    0.203    0.066
     298    0.240    0.069
     299    1.336    0.142
     300    0.813    0.125
     301    0.021    0.023
     302    1.127    0.228
     303    0.890    0.127
     304    0.199    0.078
     305    1.292    0.115
     306    0.897    0.062
     307    0.550    0.169
     308    0.363    0.094
     309    1.275    0.112
     310    0.734    0.130
     311    0.672    0.186
     312    1.514    0.168
     313    1.991    0.121
      19    1.072    0.175
      20    0.113    0.055
      21    1.523    0.137
      22    1.923    0.083
      23    0.739    0.089
      24    1.186    0.155
      25    0.555    0.137
      26    0.921    0.147
      27    1.259    0.165
      28    1.117    0.144
      29    0.141    0.050
      30    0.273    0.040
      31    1.873    0.181
      32    1.182    0.089
      33    0.150    0.056
      34    0.486    0.068
      35    0.899    0.069
      36    0.822    0.088
      37    0.014    0.024
      38    0.556    0.083
      39    1.248    0.098
      40    0.264    0.076
      41    0.439    0.068
      42    1.025    0.103
      43    0.943    0.137
      44    0.000    0.000
      45    0.625    0.129
      46    0.928    0.083
      47    0.073    0.045
      48    0.007    0.014
      49    0.830    0.095
      50    0.418    0.083
      51    0.110    0.047
      52    0.228    0.087
      53    0.768    0.103
      54    0.025    0.023
      55    0.086    0.043
      56    1.127    0.131
      57    1.015    0.083
      58    0.956    0.081
      59    0.609    0.120
      60    1.670    0.133
      61    0.591    0.093
      62    1.737    0.123
      63    0.112    0.039
      64    0.174    0.060
      65    0.062    0.040
      66    0.188    0.048
      67    0.164    0.041
      68    0.029    0.024
      69    0.275    0.063
      70    0.366    0.073
      71    0.239    0.076
      72    0.022    0.025
      73    0.023    0.021
      74    0.573    0.088
      75    0.010    0.023
      76    0.002    0.007
      77    0.112    0.073
      78    0.768    0.126
      79    0.031    0.020
      80    0.007    0.021
      81    0.857    0.102
      82    0.003    0.008
      83    0.009    0.017
      84    0.480    0.075
      85    0.583    0.099
      86    0.219    0.070
      87    0.047    0.035
      88    0.688    0.098
      89    0.491    0.077
      90    0.215    0.083
      91    0.175    0.066
      92    0.458    0.065
      93    0.604    0.091
      94    0.032    0.032
      95    1.005    0.124
      96    0.919    0.122
      97    0.398    0.053
      98    0.750    0.089
      99    0.931    0.101
     100    0.709    0.163
     101    0.000    0.000
     102    0.426    0.075
     103    1.143    0.117
     104    0.167    0.074
     105    0.271    0.060
     106    0.042    0.018
     107    0.546    0.077
     108    0.499    0.110
     109    0.149    0.070
     110    0.195    0.060
     111    0.002    0.007
     112    0.150    0.069
     113    0.214    0.054
     114    0.000    0.000
     115    0.001    0.006
     116    0.003    0.008
     117    0.651    0.120
     118    0.003    0.008
     119    0.001    0.006
     120    0.155    0.077
     121    0.319    0.053
     122    0.000    0.000
     123    0.010    0.020
     124    0.628    0.059
     125    0.003    0.010
     126    0.332    0.076
     127    0.508    0.043
     128    0.536    0.052
     129    0.307    0.117
     130    0.287    0.105
     131    0.515    0.077
     132    0.787    0.088
     133    0.466    0.074
     134    1.159    0.083
     135    1.799    0.126
     136    0.159    0.066
     137    1.112    0.124
     138    1.970    0.130
     139    0.513    0.070
     140    0.730    0.124
     141    0.551    0.104
     142    0.430    0.090
     143    0.817    0.083
     144    1.025    0.104
     145    0.000    0.000
     146    0.606    0.079
     147    0.764    0.066
     148    0.523    0.080
     149    0.034    0.017
     150    0.759    0.093
     151    1.040    0.098
     152    0.143    0.060
     153    0.879    0.155
     154    0.701    0.121
     155    0.689    0.064
     156    0.002    0.008
     157    0.510    0.113
     158    1.412    0.134
     159    0.290    0.035
     160    0.026    0.023
     161    0.988    0.098
     162    0.613    0.102
     163    0.089    0.037
     164    0.427    0.063
     165    1.309    0.110
     166    0.250    0.096
     167    0.023    0.031
     168    0.915    0.115
     169    0.168    0.052
     170    0.669    0.166
     171    1.405    0.144
     172    1.079    0.185
     173    0.667    0.076
     174    1.798    0.165
     175    0.567    0.127
     176    0.943    0.103
     177    0.117    0.046
     178    0.065    0.036
     179    0.533    0.087
     180    0.293    0.088
     181    0.207    0.084
     182    0.632    0.077
     183    0.828    0.091
     184    1.987    0.210
     185    1.090    0.098
     186    0.911    0.087
     187    0.586    0.160
     188    0.465    0.102
     189    1.373    0.117
     190    0.658    0.085
     191    0.558    0.119
     192    0.645    0.071
     193    0.888    0.080
     194    0.478    0.134
     195    0.078    0.035
     196    1.138    0.086
     197    0.514    0.078
     198    0.200    0.079
     199    0.144    0.046
     200    0.723    0.062
     201    0.160    0.073
     202    0.000    0.000
     203    0.235    0.110
     204    0.748    0.091
     205    0.954    0.100
     206    0.056    0.055
     207    0.595    0.090
     208    1.114    0.077
     209    0.530    0.081
     210    0.080    0.039
     211    0.838    0.064
     212    1.086    0.100
     213    0.159    0.053
     214    0.179    0.039
     215    0.463    0.065
     216    0.212    0.084
     217    0.088    0.029
     218    1.130    0.111
     219    1.323    0.125
     220    0.223    0.151
     221    0.860    0.156
     222    1.261    0.109
     223    1.387    0.130
     224    1.305    0.094
     225    1.305    0.242
     226    1.513    0.110
     227    1.041    0.186
     228    1.466    0.377
     229    1.433    0.124
     230    1.602    0.281
     231    0.241    0.077
     232    1.507    0.161
     233    0.384    0.091
     234    0.018    0.021
     235    1.740    0.106
     236    0.236    0.062
     237    0.019    0.030
     238    0.768    0.108
     239    0.384    0.085
     240    0.000    0.000
     241    0.000    0.000
     242    0.701    0.082
     243    0.225    0.058
     244    0.000    0.000
     245    0.196    0.074
     246    1.137    0.092
     247    0.420    0.071
     248    0.051    0.029
     249    0.265    0.061
     250    0.640    0.100
     251    0.332    0.072
     252    0.049    0.031
     253    0.647    0.083
     254    0.211    0.056
     255    0.347    0.084
     256    0.566    0.113
     257    0.774    0.079
     258    0.213    0.110
     259    0.075    0.036
     260    1.264    0.096
     261    0.592    0.057
     262    0.413    0.082
     263    1.218    0.124
     264    1.478    0.134
     265    0.518    0.082
     266    0.251    0.076
     267    1.084    0.089
     268    0.948    0.069
     269    0.384    0.089
     270    0.447    0.089
     271    0.372    0.087
     272    0.090    0.068
     273    0.220    0.042
     274    1.834    0.090
     275    0.214    0.073
     276    0.480    0.096
     277    0.635    0.065
     278    0.448    0.055
     279    0.271    0.067
     280    0.406    0.072
     281    0.987    0.108
     282    0.152    0.044
     283    0.407    0.089
     284    0.124    0.055
     285    0.745    0.093
     286    0.031    0.024
     287    0.079    0.032
     288    0.184    0.045
     289    0.001    0.006
     290    0.000    0.000
     291    0.078    0.027
     292    0.006    0.012
     293    0.042    0.026
     294    0.080    0.029
     295    0.647    0.127
     296    0.114    0.049
     297    0.213    0.044
     298    0.249    0.050
     299    1.366    0.106
     300    0.857    0.112
     301    0.034    0.028
     302    1.161    0.159
     303    0.883    0.137
     304    0.259    0.059
     305    1.205    0.109
     306    0.841    0.125
     307    0.606    0.073
     308    0.330    0.058
     309    1.254    0.106
     310    0.700    0.129
     311    0.513    0.109
     312    1.433    0.114
     313    2.036    0.115
      19    1.214    0.108
      20    0.116    0.047
      21    1.611    0.154
      22    1.959    0.153
      23    0.695    0.078
      24    1.261    0.092
      25    0.548    0.091
      26    0.904    0.100
      27    1.189    0.129
      28    1.007    0.112
      29    0.146    0.054
      30    0.299    0.070
      31    1.761    0.103
      32    1.184    0.096
      33    0.190    0.059
      34    0.486    0.083
      35    0.915    0.106
      36    0.839    0.086
      37    0.004    0.011
      38    0.585    0.075
      39    1.275    0.106
      40    0.294    0.068
      41    0.391    0.078
      42    1.039    0.080
      43    0.807    0.106
      44    0.000    0.000
      45    0.552    0.132
      46    0.905    0.081
      47    0.070    0.039
      48    0.006    0.013
      49    0.907    0.106
      50    0.443    0.110
      51    0.166    0.054
      52    0.233    0.062
      53    0.750    0.084
      54    0.021    0.018
      55    0.078    0.044
      56    1.232    0.125
      57    1.058    0.096
      58    0.952    0.128
      59    0.542    0.092
      60    1.861    0.203
      61    0.674    0.122
      62    1.635    0.153
      63    0.144    0.086
      64    0.227    0.073
      65    0.046    0.023
      66    0.127    0.048
      67    0.142    0.062
      68    0.050    0.026
      69    0.280    0.084
      70    0.463    0.093
      71    0.211    0.069
      72    0.020    0.022
      73    0.023    0.021
      74    0.588    0.054
      75    0.011    0.024
      76    0.000    0.000
      77    0.105    0.051
      78    0.782    0.106
      79    0.029    0.031
      80    0.006    0.016
      81    0.854    0.078
      82    0.008    0.015
      83    0.004    0.014
      84    0.535    0.082
      85    0.610    0.162
      86    0.173    0.074
      87    0.054    0.027
      88    0.799    0.111
      89    0.472    0.078
      90    0.123    0.059
      91    0.181    0.079
      92    0.454    0.089
      93    0.612    0.100
      94    0.023    0.025
      95    1.052    0.091
      96    0.857    0.125
      97    0.433    0.055
      98    0.767    0.081
      99    0.871    0.080
     100    0.863    0.173
     101    0.000    0.000
     102    0.407    0.071
     103    1.096    0.097
     104    0.176    0.074
     105    0.208    0.072
     106    0.037    0.024
     107    0.527    0.074
     108    0.529    0.106
     109    0.095    0.028
     110    0.205    0.062
     111    0.000    0.000
     112    0.167    0.072
     113    0.230    0.062
     114    0.002    0.007
     115    0.000    0.000
     116    0.011    0.017
     117    0.630    0.096
     118    0.000    0.000
     119    0.001    0.006
     120    0.165    0.041
     121    0.344    0.064
     122    0.004    0.013
     123    0.000    0.000
     124    0.691    0.098
     125    0.017    0.022
     126    0.369    0.098
     127    0.453    0.053
     128    0.635    0.112
     129    0.203    0.070
     130    0.171    0.041
     131    0.474    0.084
     132    0.770    0.072
     133    0.451    0.077
     134    1.174    0.111
     135    1.850    0.139
     136    0.213    0.094
     137    1.156    0.204
     138    2.035    0.165
     139    0.551    0.119
     140    0.720    0.226
     141    0.569    0.072
     142    0.401    0.050
     143    0.881    0.101
     144    1.034    0.116
     145    0.000    0.000
     146    0.624    0.084
     147    0.797    0.056
     148    0.533    0.057
     149    0.026    0.016
     150    0.757    0.070
     151    1.031    0.065
     152    0.158    0.048
     153    0.929    0.231
     154    0.805    0.083
     155    0.729    0.087
     156    0.000    0.000
     157    0.546    0.073
     158    1.540    0.109
     159    0.281    0.056
     160    0.020    0.018
     161    1.005    0.078
     162    0.637    0.102
     163    0.079    0.029
     164    0.383    0.077
     165    1.305    0.123
     166    0.250    0.103
     167    0.031    0.033
     168    0.878    0.078
     169    0.173    0.039
     170    0.584    0.116
     171    1.305    0.175
     172    1.128    0.141
     173    0.596    0.111
     174    1.798    0.126
     175    0.641    0.096
     176    0.952    0.143
     177    0.135    0.058
     178    0.049    0.029
     179    0.548    0.040
     180    0.263    0.073
     181    0.216    0.096
     182    0.695    0.075
     183    0.779    0.062
     184    1.718    0.203
     185    1.055    0.063
     186    0.930    0.102
     187    0.449    0.091
     188    0.405    0.072
     189    1.364    0.106
     190    0.738    0.076
     191    0.464    0.089
     192    0.633    0.064
     193    0.819    0.102
     194    0.450    0.134
     195    0.074    0.034
     196    1.128    0.103
     197    0.535    0.089
     198    0.188    0.055
     199    0.160    0.050
     200    0.758    0.074
     201    0.176    0.073
     202    0.000    0.000
     203    0.210    0.091
     204    0.807    0.105
     205    0.957    0.125
     206    0.069    0.048
     207    0.578    0.077
     208    1.101    0.098
     209    0.577    0.087
     210    0.090    0.036
     211    0.769    0.076
     212    1.137    0.072
     213    0.126    0.073
     214    0.257    0.060
     215    0.427    0.079
     216    0.140    0.060
     217    0.106    0.052
     218    1.345    0.108
     219    1.623    0.120
     220    0.284    0.090
     221    0.924    0.133
     222    1.478    0.202
     223    1.702    0.149
     224    1.305    0.122
     225    1.314    0.198
     226    1.570    0.091
     227    1.089    0.170
     228    1.289    0.208
     229    1.136    0.217
     230    1.467    0.187
     231    0.286    0.104
     232    1.584    0.184
     233    0.235    0.094
     234    0.029    0.029
     235    1.786    0.130
     236    0.250    0.075
     237    0.008    0.015
     238    0.714    0.121
     239    0.395    0.051
     240    0.001    0.006
     241    0.002    0.008
     242    0.712    0.073
     243    0.213    0.047
     244    0.003    0.008
     245    0.199    0.056
     246    1.154    0.105
     247    0.407    0.101
     248    0.055    0.036
     249    0.254    0.069
     250    0.647    0.082
     251    0.335    0.105
     252    0.032    0.027
     253    0.683    0.076
     254    0.176    0.032
     255    0.300    0.087
     256    0.689    0.083
     257    0.819    0.097
     258    0.301    0.097
     259    0.112    0.057
     260    1.429    0.140
     261    0.556    0.098
     262    0.450    0.138
     263    1.073    0.141
     264    1.349    0.114
     265    0.515    0.091
     266    0.335    0.110
     267    1.250    0.237
     268    0.934    0.083
     269    0.358    0.087
     270    0.432    0.065
     271    0.417    0.098
     272    0.127    0.063
     273    0.192    0.060
     274    1.855    0.100
     275    0.200    0.044
     276    0.545    0.114
     277    0.598    0.082
     278    0.406    0.058
     279    0.256    0.066
     280    0.370    0.088
     281    0.908    0.104
     282    0.120    0.043
     283    0.438    0.056
     284    0.122    0.048
     285    0.708    0.114
     286    0.051    0.031
     287    0.072    0.049
     288    0.159    0.043
     289    0.000    0.000
     290    0.000    0.000
     291    0.076    0.029
     292    0.006    0.014
     293    0.046    0.022
     294    0.067    0.027
     295    0.549    0.093
     296    0.097    0.053
     297    0.252    0.074
     298    0.264    0.062
     299    1.289    0.155
     300    0.859    0.143
     301    0.020    0.023
     302    1.232    0.106
     303    0.885    0.102
     304    0.215    0.056
     305    1.348    0.149
     306    0.804    0.065
     307    0.530    0.089
     308    0.367    0.082
     309    1.282    0.118
     310    0.689    0.070
     311    0.542    0.097
     312    1.407    0.102
     313    2.041    0.130
      19    1.178    0.130
      20    0.121    0.063
      21    1.738    0.207
      22    2.002    0.109
      23    0.706    0.110
      24    1.070    0.135
      25    0.412    0.069
      26    0.873    0.104
      27    1.184    0.100
      28    1.021    0.096
      29    0.144    0.056
      30    0.272    0.067
      31    1.810    0.128
      32    1.181    0.080
      33    0.159    0.053
      34    0.486    0.067
      35    0.895    0.090
      36    0.855    0.105
      37    0.014    0.018
      38    0.514    0.091
      39    1.189    0.092
      40    0.285    0.053
      41    0.410    0.097
      42    1.050    0.098
      43    0.827    0.138
      44    0.000    0.000
      45    0.652    0.101
      46    0.961    0.086
      47    0.075    0.055
      48    0.008    0.015
      49    0.837    0.101
      50    0.447    0.091
      51    0.162    0.027
      52    0.214    0.065
      53    0.767    0.098
      54    0.043    0.043
      55    0.099    0.042
      56    1.146    0.118
      57    1.063    0.070
      58    0.872    0.117
      59    0.514    0.075
      60    1.885    0.227
      61    0.675    0.103
      62    1.715    0.153
      63    0.358    0.079
      64    0.228    0.038
      65    0.073    0.052
      66    0.138    0.044
      67    0.147    0.037
      68    0.039    0.023
      69    0.325    0.076
      70    0.414    0.095
      71    0.185    0.075
      72    0.020    0.020
      73    0.033    0.020
      74    0.572    0.060
      75    0.011    0.022
      76    0.000    0.000
      77    0.111    0.044
      78    0.789    0.125
      79    0.030    0.027
      80    0.003    0.008
      81    0.908    0.098
      82    0.014    0.016
      83    0.005    0.014
      84    0.518    0.094
      85    0.588    0.096
      86    0.166    0.072
      87    0.038    0.030
      88    0.723    0.117
      89    0.473    0.039
      90    0.124    0.047
      91    0.168    0.074
      92    0.362    0.079
      93    0.684    0.085
      94    0.042    0.029
      95    1.015    0.082
      96    0.923    0.103
      97    0.446    0.053
      98    0.761    0.087
      99    0.866    0.083
     100    0.930    0.116
     101    0.000    0.000
     102    0.400    0.070
     103    1.039    0.093
     104    0.237    0.054
     105    0.201    0.065
     106    0.036    0.031
     107    0.558    0.063
     108    0.467    0.117
     109    0.135    0.053
     110    0.213    0.069
     111    0.003    0.009
     112    0.168    0.064
     113    0.271    0.071
     114    0.001    0.006
     115    0.005    0.016
     116    0.008    0.016
     117    0.653    0.151
     118    0.000    0.000
     119    0.000    0.000
     120    0.137    0.055
     121    0.317    0.056
     122    0.000    0.000
     123    0.001    0.006
     124    0.661    0.104
     125    0.033    0.024
     126    0.353    0.102
     127    0.538    0.091
     128    0.552    0.080
     129    0.150    0.078
     130    0.191    0.065
     131    0.426    0.072
     132    0.747    0.074
     133    0.413    0.085
     134    1.137    0.100
     135    1.800    0.094
     136    0.208    0.060
     137    0.996    0.168
     138    2.018    0.135
     139    0.640    0.074
     140    0.527    0.139
     141    0.568    0.082
     142    0.402    0.053
     143    0.854    0.082
     144    1.133    0.127
     145    0.000    0.000
     146    0.646    0.071
     147    0.807    0.105
     148    0.509    0.041
     149    0.024    0.017
     150    0.739    0.124
     151    1.009    0.061
     152    0.160    0.073
     153    0.751    0.178
     154    0.824    0.074
     155    0.772    0.089
     156    0.000    0.000
     157    0.541    0.114
     158    1.551    0.097
     159    0.280    0.071
     160    0.026    0.025
     161    0.937    0.106
     162    0.752    0.080
     163    0.082    0.043
     164    0.423    0.081
     165    1.246    0.156
     166    0.249    0.069
     167    0.019    0.016
     168    0.931    0.167
     169    0.200    0.072
     170    0.538    0.129
     171    1.293    0.107
     172    0.939    0.151
     173    0.588    0.100
     174    1.832    0.114
     175    0.637    0.094
     176    1.005    0.116
     177    0.134    0.080
     178    0.057    0.038
     179    0.480    0.072
     180    0.269    0.061
     181    0.192    0.140
     182    0.696    0.094
     183    0.882    0.109
     184    1.740    0.178
     185    1.054    0.096
     186    0.948    0.157
     187    0.454    0.096
     188    0.429    0.077
     189    1.315    0.115
     190    0.736    0.098
     191    0.412    0.076
     192    0.683    0.084
     193    0.858    0.121
     194    0.499    0.096
     195    0.086    0.037
     196    1.100    0.069
     197    0.570    0.103
     198    0.178    0.060
     199    0.143    0.039
     200    0.760    0.095
     201    0.157    0.063
     202    0.000    0.000
     203    0.243    0.081
     204    0.787    0.070
     205    0.890    0.073
     206    0.053    0.042
     207    0.668    0.087
     208    1.091    0.126
     209    0.488    0.078
     210    0.087    0.037
     211    0.835    0.081
     212    1.093    0.102
     213    0.105    0.058
     214    0.267    0.054
     215    0.448    0.073
     216    0.158    0.048
     217    0.052    0.036
     218    1.339    0.095
     219    1.617    0.116
     220    0.360    0.148
     221    0.776    0.192
     222    1.255    0.165
     223    1.714    0.178
     224    1.224    0.136
     225    1.399    0.222
     226    1.566    0.115
     227    1.048    0.159
     228    1.147    0.211
     229    1.131    0.206
     230    1.345    0.168
     231    0.347    0.079
     232    1.531    0.167
     233    0.222    0.120
     234    0.047    0.038
     235    1.771    0.101
     236    0.176    0.092
     237    0.000    0.000
     238    0.733    0.104
     239    0.324    0.084
     240    0.000    0.000
     241    0.000    0.000
     242    0.695    0.093
     243    0.229    0.054
     244    0.001    0.006
     245    0.204    0.077
     246    1.153    0.067
     247    0.409    0.064
     248    0.065    0.042
     249    0.250    0.088
     250    0.582    0.067
     251    0.324    0.107
     252    0.049    0.045
     253    0.664    0.101
     254    0.169    0.033
     255    0.324    0.105
     256    0.751    0.091
     257    0.822    0.087
     258    0.272    0.072
     259    0.094    0.053
     260    1.342    0.176
     261    0.470    0.074
     262    0.535    0.099
     263    1.106    0.152
     264    1.463    0.140
     265    0.464    0.085
     266    0.384    0.105
     267    1.432    0.138
     268    0.923    0.093
     269    0.434    0.065
     270    0.503    0.070
     271    0.437    0.086
     272    0.120    0.071
     273    0.163    0.039
     274    1.841    0.118
     275    0.237    0.052
     276    0.491    0.068
     277    0.502    0.075
     278    0.384    0.069
     279    0.241    0.068
     280    0.344    0.075
     281    0.898    0.106
     282    0.137    0.035
     283    0.415    0.068
     284    0.144    0.070
     285    0.652    0.085
     286    0.052    0.040
     287    0.078    0.047
     288    0.186    0.066
     289    0.005    0.012
     290    0.000    0.000
     291    0.055    0.034
     292    0.025    0.035
     293    0.050    0.021
     294    0.051    0.032
     295    0.561    0.067
     296    0.095    0.058
     297    0.239    0.088
     298    0.176    0.056
     299    1.386    0.117
     300    0.909    0.072
     301    0.050    0.035
     302    1.224    0.105
     303    0.790    0.157
     304    0.220    0.066
     305    1.482    0.112
     306    0.829    0.080
     307    0.543    0.107
     308    0.362    0.081
     309    1.270    0.124
     310    0.712    0.082
     311    0.493    0.120
     312    1.385    0.177
     313    2.020    0.113
      19    1.323    0.232
      20    0.100    0.093
      21    1.587    0.219
      22    1.974    0.108
      23    0.742    0.146
      24    0.860    0.183
      25    0.555    0.107
      26    0.994    0.200
      27    1.230    0.153
      28    0.990    0.128
      29    0.211    0.048
      30    0.217    0.079
      31    1.819    0.136
      32    1.175    0.088
      33    0.117    0.046
      34    0.488    0.077
      35    0.947    0.095
      36    0.864    0.085
      37    0.015    0.022
      38    0.460    0.076
      39    1.201    0.075
      40    0.245    0.061
      41    0.451    0.079
      42    1.079    0.059
      43    0.877    0.113
      44    0.000    0.000
      45    0.704    0.118
      46    0.959    0.132
      47    0.058    0.036
      48    0.005    0.012
      49    0.884    0.115
      50    0.393    0.083
      51    0.107    0.037
      52    0.335    0.070
      53    0.749    0.075
      54    0.019    0.025
      55    0.099    0.052
      56    1.153    0.137
      57    0.997    0.112
      58    0.795    0.102
      59    0.538    0.067
      60    1.739    0.131
      61    0.658    0.075
      62    1.741    0.105
      63    0.351    0.062
      64    0.245    0.054
      65    0.089    0.053
      66    0.158    0.035
      67    0.154    0.036
      68    0.034    0.024
      69    0.287    0.082
      70    0.282    0.079
      71    0.195    0.064
      72    0.010    0.016
      73    0.009    0.016
      74    0.528    0.074
      75    0.003    0.008
      76    0.008    0.015
      77    0.136    0.067
      78    0.812    0.133
      79    0.036    0.032
      80    0.001    0.006
      81    0.840    0.105
      82    0.004    0.010
      83    0.001    0.006
      84    0.467    0.070
      85    0.597    0.063
      86    0.220    0.078
      87    0.028    0.021
      88    0.667    0.102
      89    0.524    0.093
      90    0.304    0.090
      91    0.262    0.128
      92    0.466    0.067
      93    0.623    0.058
      94    0.050    0.035
      95    0.998    0.089
      96    0.800    0.111
      97    0.454    0.048
      98    0.711    0.087
      99    0.868    0.098
     100    0.972    0.117
     101    0.000    0.000
     102    0.360    0.076
     103    1.100    0.104
     104    0.263    0.076
     105    0.255    0.054
     106    0.051    0.022
     107    0.557    0.074
     108    0.535    0.102
     109    0.142    0.048
     110    0.195    0.072
     111    0.014    0.023
     112    0.188    0.063
     113    0.258    0.046
     114    0.000    0.000
     115    0.023    0.034
     116    0.019    0.021
     117    0.714    0.155
     118    0.000    0.000
     119    0.002    0.008
     120    0.171    0.094
     121    0.331    0.069
     122    0.000    0.000
     123    0.001    0.006
     124    0.687    0.102
     125    0.013    0.018
     126    0.382    0.123
     127    0.531    0.076
     128    0.556    0.100
     129    0.215    0.063
     130    0.207    0.087
     131    0.356    0.052
     132    0.765    0.138
     133    0.427    0.075
     134    1.060    0.157
     135    1.827    0.134
     136    0.162    0.063
     137    0.982    0.156
     138    1.986    0.172
     139    0.668    0.111
     140    0.449    0.134
     141    0.607    0.090
     142    0.408    0.085
     143    0.851    0.090
     144    1.205    0.114
     145    0.000    0.000
     146    0.620    0.070
     147    0.762    0.109
     148    0.536    0.064
     149    0.023    0.015
     150    0.705    0.111
     151    0.972    0.079
     152    0.156    0.060
     153    0.652    0.147
     154    0.832    0.072
     155    0.721    0.074
     156    0.000    0.000
     157    0.612    0.127
     158    1.547    0.146
     159    0.279    0.038
     160    0.040    0.024
     161    1.042    0.106
     162    0.770    0.087
     163    0.123    0.065
     164    0.421    0.076
     165    1.063    0.130
     166    0.260    0.083
     167    0.022    0.032
     168    0.946    0.128
     169    0.203    0.049
     170    0.699    0.109
     171    1.262    0.141
     172    1.173    0.151
     173    0.541    0.110
     174    1.857    0.134
     175    0.764    0.128
     176    0.981    0.112
     177    0.174    0.097
     178    0.054    0.034
     179    0.500    0.098
     180    0.377    0.108
     181    0.408    0.213
     182    0.676    0.094
     183    0.977    0.092
     184    1.710    0.221
     185    1.083    0.122
     186    0.898    0.106
     187    0.556    0.166
     188    0.431    0.087
     189    1.309    0.108
     190    0.767    0.083
     191    0.520    0.117
     192    0.641    0.065
     193    0.822    0.137
     194    0.581    0.096
     195    0.081    0.032
     196    1.155    0.075
     197    0.548    0.110
     198    0.177    0.054
     199    0.126    0.043
     200    0.754    0.089
     201    0.205    0.068
     202    0.001    0.006
     203    0.215    0.072
     204    0.753    0.060
     205    0.871    0.109
     206    0.068    0.046
     207    0.681    0.071
     208    1.030    0.110
     209    0.450    0.089
     210    0.087    0.062
     211    0.816    0.069
     212    1.119    0.087
     213    0.112    0.043
     214    0.268    0.076
     215    0.446    0.068
     216    0.173    0.064
     217    0.054    0.030
     218    1.371    0.080
     219    1.686    0.123
     220    0.471    0.068
     221    0.428    0.115
     222    1.259    0.118
     223    1.958    0.105
     224    1.255    0.100
     225    1.099    0.191
     226    1.617    0.118
     227    1.083    0.117
     228    1.259    0.142
     229    1.103    0.139
     230    1.324    0.182
     231    0.394    0.086
     232    1.330    0.239
     233    0.146    0.085
     234    0.099    0.049
     235    1.812    0.119
     236    0.136    0.066
     237    0.004    0.011
     238    0.754    0.099
     239    0.364    0.066
     240    0.000    0.000
     241    0.000    0.000
     242    0.672    0.104
     243    0.223    0.071
     244    0.009    0.017
     245    0.206    0.075
     246    1.158    0.084
     247    0.402    0.074
     248    0.064    0.035
     249    0.249    0.055
     250    0.670    0.074
     251    0.386    0.075
     252    0.051    0.043
     253    0.728    0.090
     254    0.163    0.037
     255    0.331    0.076
     256    0.756    0.084
     257    0.799    0.069
     258    0.299    0.116
     259    0.094    0.053
     260    1.374    0.162
     261    0.401    0.112
     262    0.631    0.166
     263    1.177    0.161
     264    1.509    0.160
     265    0.642    0.149
     266    0.395    0.126
     267    1.502    0.106
     268    0.913    0.088
     269    0.348    0.122
     270    0.401    0.084
     271    0.410    0.066
     272    0.141    0.087
     273    0.119    0.057
     274    1.856    0.102
     275    0.195    0.056
     276    0.400    0.106
     277    0.463    0.057
     278    0.417    0.053
     279    0.274    0.078
     280    0.392    0.083
     281    0.917    0.059
     282    0.127    0.046
     283    0.508    0.083
     284    0.148    0.052
     285    0.666    0.100
     286    0.071    0.040
     287    0.056    0.036
     288    0.261    0.058
     289    0.024    0.031
     290    0.002    0.009
     291    0.069    0.030
     292    0.034    0.030
     293    0.037    0.014
     294    0.044    0.032
     295    0.623    0.090
     296    0.091    0.045
     297    0.213    0.050
     298    0.196    0.058
     299    1.238    0.124
     300    0.916    0.069
     301    0.029    0.029
     302    0.992    0.221
     303    0.692    0.162
     304    0.224    0.046
     305    1.218    0.077
     306    0.886    0.105
     307    0.571    0.088
     308    0.344    0.086
     309    1.329    0.126
     310    0.760    0.064
     311    0.541    0.116
     312    1.417    0.118
     313    2.018    0.137
      19    1.205    0.187
      20    0.138    0.095
      21    1.734    0.314
      22    1.985    0.099
      23    0.663    0.132
      24    0.983    0.237
      25    0.451    0.157
      26    1.313    0.282
      27    1.218    0.114
      28    1.005    0.185
      29    0.196    0.053
      30    0.228    0.074
      31    1.798    0.081
      32    1.156    0.072
      33    0.128    0.054
      34    0.484    0.109
      35    0.877    0.080
      36    0.852    0.115
      37    0.018    0.021
      38    0.618    0.098
      39    1.256    0.068
      40    0.267    0.069
      41    0.406    0.075
      42    1.006    0.097
      43    0.844    0.089
      44    0.000    0.000
      45    0.589    0.086
      46    0.795    0.114
      47    0.053    0.039
      48    0.011    0.019
      49    0.849    0.108
      50    0.484    0.093
      51    0.104    0.052
      52    0.337    0.087
      53    0.733    0.094
      54    0.028    0.025
      55    0.115    0.070
      56    1.052    0.111
      57    1.001    0.117
      58    0.800    0.140
      59    0.712    0.092
      60    1.795    0.178
      61    0.668    0.068
      62    1.692    0.113
      63    0.353    0.075
      64    0.212    0.038
      65    0.101    0.040
      66    0.227    0.087
      67    0.138    0.053
      68    0.061    0.038
      69    0.307    0.073
      70    0.294    0.084
      71    0.209    0.042
      72    0.015    0.017
      73    0.014    0.020
      74    0.526    0.088
      75    0.002    0.007
      76    0.002    0.007
      77    0.154    0.072
      78    0.689    0.099
      79    0.040    0.038
      80    0.004    0.011
      81    0.808    0.070
      82    0.005    0.011
      83    0.001    0.006
      84    0.501    0.075
      85    0.641    0.086
      86    0.204    0.076
      87    0.065    0.033
      88    0.693    0.124
      89    0.526    0.081
      90    0.332    0.072
      91    0.348    0.115
      92    0.491    0.117
      93    0.551    0.080
      94    0.054    0.027
      95    0.938    0.123
      96    0.857    0.102
      97    0.420    0.049
      98    0.834    0.143
      99    0.878    0.061
     100    0.944    0.131
     101    0.000    0.000
     102    0.371    0.084
     103    1.082    0.103
     104    0.240    0.066
     105    0.257    0.083
     106    0.040    0.028
     107    0.616    0.062
     108    0.468    0.101
     109    0.140    0.063
     110    0.185    0.067
     111    0.000    0.000
     112    0.196    0.066
     113    0.255    0.080
     114    0.000    0.000
     115    0.008    0.019
     116    0.030    0.036
     117    0.727    0.130
     118    0.000    0.000
     119    0.002    0.008
     120    0.162    0.070
     121    0.326    0.069
     122    0.003    0.008
     123    0.000    0.000
     124    0.700    0.101
     125    0.028    0.026
     126    0.244    0.086
     127    0.546    0.092
     128    0.572    0.081
     129    0.125    0.067
     130    0.092    0.080
     131    0.335    0.073
     132    0.751    0.117
     133    0.367    0.098
     134    1.062    0.100
     135    1.882    0.148
     136    0.152    0.057
     137    0.983    0.161
     138    2.021    0.108
     139    0.721    0.110
     140    0.495    0.181
     141    0.638    0.090
     142    0.394    0.076
     143    0.830    0.069
     144    1.180    0.119
     145    0.000    0.000
     146    0.647    0.062
     147    0.773    0.106
     148    0.513    0.099
     149    0.035    0.030
     150    0.803    0.051
     151    0.977    0.079
     152    0.125    0.043
     153    0.718    0.125
     154    0.830    0.086
     155    0.747    0.082
     156    0.000    0.000
     157    0.577    0.096
     158    1.499    0.076
     159    0.266    0.071
     160    0.037    0.022
     161    0.995    0.091
     162    0.786    0.095
     163    0.135    0.058
     164    0.440    0.084
     165    1.016    0.086
     166    0.227    0.108
     167    0.031    0.032
     168    0.618    0.108
     169    0.198    0.055
     170    0.667    0.094
     171    1.368    0.154
     172    1.199    0.178
     173    0.592    0.072
     174    1.795    0.116
     175    0.766    0.087
     176    0.888    0.150
     177    0.234    0.114
     178    0.070    0.036
     179    0.536    0.095
     180    0.348    0.112
     181    0.563    0.163
     182    0.538    0.076
     183    0.864    0.095
     184    1.996    0.256
     185    1.028    0.099
     186    0.890    0.151
     187    0.480    0.135
     188    0.401    0.096
     189    1.294    0.162
     190    0.729    0.093
     191    0.500    0.121
     192    0.670    0.061
     193    0.884    0.108
     194    0.504    0.105
     195    0.087    0.031
     196    1.086    0.088
     197    0.486    0.072
     198    0.209    0.081
     199    0.142    0.056
     200    0.763    0.061
     201    0.184    0.093
     202    0.000    0.000
     203    0.216    0.090
     204    0.710    0.063
     205    0.891    0.098
     206    0.039    0.051
     207    0.671    0.073
     208    1.035    0.081
     209    0.465    0.067
     210    0.096    0.054
     211    0.841    0.078
     212    1.118    0.083
     213    0.106    0.051
     214    0.267    0.049
     215    0.455    0.075
     216    0.153    0.068
     217    0.051    0.034
     218    1.337    0.162
     219    1.640    0.089
     220    0.358    0.131
     221    0.438    0.170
     222    1.273    0.156
     223    1.963    0.215
     224    1.337    0.079
     225    1.023    0.152
     226    1.622    0.151
     227    1.109    0.128
     228    1.495    0.274
     229    1.158    0.139
     230    0.924    0.180
     231    0.452    0.137
     232    1.143    0.319
     233    0.120    0.055
     234    0.090    0.053
     235    1.759    0.124
     236    0.168    0.060
     237    0.003    0.010
     238    0.754    0.124
     239    0.360    0.063
     240    0.000    0.000
     241    0.001    0.006
     242    0.821    0.051
     243    0.216    0.042
     244    0.003    0.009
     245    0.244    0.064
     246    1.113    0.075
     247    0.320    0.093
     248    0.036    0.033
     249    0.288    0.078
     250    0.650    0.082
     251    0.382    0.061
     252    0.024    0.026
     253    0.716    0.098
     254    0.186    0.042
     255    0.275    0.083
     256    0.818    0.077
     257    0.816    0.097
     258    0.307    0.076
     259    0.090    0.037
     260    1.246    0.147
     261    0.356    0.063
     262    0.811    0.114
     263    1.404    0.234
     264    1.290    0.102
     265    0.731    0.085
     266    0.534    0.061
     267    1.611    0.102
     268    0.873    0.070
     269    0.414    0.128
     270    0.445    0.095
     271    0.469    0.068
     272    0.150    0.078
     273    0.134    0.053
     274    1.949    0.143
     275    0.207    0.066
     276    0.314    0.105
     277    0.491    0.112
     278    0.384    0.058
     279    0.297    0.056
     280    0.433    0.080
     281    0.893    0.077
     282    0.109    0.040
     283    0.551    0.084
     284    0.130    0.059
     285    0.639    0.092
     286    0.070    0.040
     287    0.052    0.034
     288    0.213    0.058
     289    0.008    0.013
     290    0.003    0.015
     291    0.064    0.027
     292    0.030    0.032
     293    0.058    0.043
     294    0.075    0.038
     295    0.637    0.061
     296    0.092    0.048
     297    0.230    0.067
     298    0.204    0.049
     299    1.320    0.110
     300    0.907    0.109
     301    0.029    0.024
     302    1.002    0.147
     303    0.711    0.191
     304    0.205    0.070
     305    1.252    0.091
     306    0.823    0.082
     307    0.611    0.092
     308    0.418    0.149
     309    1.234    0.117
     310    0.786    0.120
     311    0.536    0.110
     312    1.396    0.166
     313    1.960    0.147
      19    1.363    0.189
      20    0.110    0.060
      21    1.555    0.169
      22    2.064    0.136
      23    0.598    0.119
      24    1.001    0.155
      25    0.574    0.117
      26    1.108    0.191
      27    1.105    0.127
      28    1.203    0.105
      29    0.190    0.046
      30    0.145    0.047
      31    1.722    0.108
      32    1.112    0.113
      33    0.143    0.066
      34    0.479    0.083
      35    0.895    0.068
      36    0.819    0.068
      37    0.018    0.020
      38    0.676    0.056
      39    1.181    0.111
      40    0.206    0.096
      41    0.435    0.091
      42    0.965    0.111
      43    0.949    0.280
      44    0.000    0.000
      45    0.536    0.075
      46    0.815    0.088
      47    0.044    0.030
      48    0.015    0.022
      49    0.834    0.127
      50    0.399    0.083
      51    0.057    0.026
      52    0.350    0.067
      53    0.790    0.082
      54    0.070    0.052
      55    0.103    0.050
      56    1.087    0.103
      57    1.001    0.109
      58    0.775    0.196
      59    0.713    0.105
      60    1.674    0.135
      61    0.661    0.078
      62    1.744    0.103
      63    0.368    0.063
      64    0.209    0.060
      65    0.202    0.084
      66    0.256    0.053
      67    0.184    0.058
      68    0.087    0.039
      69    0.257    0.067
      70    0.216    0.073
      71    0.256    0.047
      72    0.010    0.013
      73    0.018    0.015
      74    0.516    0.051
      75    0.000    0.000
      76    0.002    0.007
      77    0.199    0.072
      78    0.746    0.097
      79    0.026    0.027
      80    0.002    0.008
      81    0.816    0.091
      82    0.005    0.011
      83    0.001    0.006
      84    0.525    0.063
      85    0.616    0.108
      86    0.178    0.051
      87    0.072    0.033
      88    0.771    0.128
      89    0.545    0.082
      90    0.272    0.078
      91    0.303    0.126
      92    0.555    0.108
      93    0.578    0.131
      94    0.039    0.031
      95    0.987    0.133
      96    0.889    0.076
      97    0.422    0.048
      98    0.756    0.153
      99    0.872    0.091
     100    0.932    0.098
     101    0.000    0.000
     102    0.366    0.118
     103    1.045    0.117
     104    0.254    0.066
     105    0.235    0.062
     106    0.044    0.023
     107    0.586    0.060
     108    0.444    0.073
     109    0.116    0.044
     110    0.194    0.048
     111    0.002    0.007
     112    0.202    0.068
     113    0.230    0.063
     114    0.000    0.000
     115    0.005    0.014
     116    0.022    0.025
     117    0.779    0.136
     118    0.000    0.000
     119    0.009    0.018
     120    0.202    0.063
     121    0.307    0.066
     122    0.003    0.010
     123    0.000    0.000
     124    0.704    0.095
     125    0.029    0.029
     126    0.197    0.081
     127    0.531    0.074
     128    0.572    0.084
     129    0.112    0.057
     130    0.147    0.130
     131    0.328    0.075
     132    0.721    0.099
     133    0.369    0.097
     134    1.053    0.128
     135    1.839    0.136
     136    0.132    0.055
     137    0.974    0.123
     138    1.971    0.104
     139    0.709    0.083
     140    0.610    0.115
     141    0.652    0.048
     142    0.424    0.076
     143    0.865    0.076
     144    1.233    0.106
     145    0.000    0.000
     146    0.599    0.057
     147    0.787    0.110
     148    0.529    0.045
     149    0.040    0.026
     150    0.782    0.084
     151    1.025    0.075
     152    0.113    0.040
     153    0.713    0.121
     154    0.792    0.122
     155    0.717    0.071
     156    0.003    0.008
     157    0.516    0.081
     158    1.565    0.125
     159    0.347    0.106
     160    0.036    0.038
     161    0.977    0.125
     162    0.736    0.097
     163    0.128    0.058
     164    0.412    0.109
     165    1.082    0.084
     166    0.185    0.066
     167    0.022    0.023
     168    0.658    0.160
     169    0.191    0.071
     170    0.581    0.126
     171    1.423    0.248
     172    1.230    0.296
     173    0.715    0.112
     174    1.829    0.161
     175    0.721    0.137
     176    0.862    0.144
     177    0.292    0.130
     178    0.060    0.041
     179    0.559    0.086
     180    0.334    0.071
     181    0.507    0.185
     182    0.611    0.087
     183    0.840    0.086
     184    2.071    0.124
     185    1.007    0.107
     186    0.850    0.066
     187    0.490    0.097
     188    0.412    0.088
     189    1.183    0.118
     190    0.729    0.104
     191    0.457    0.105
     192    0.679    0.061
     193    0.722    0.094
     194    0.460    0.076
     195    0.057    0.034
     196    1.144    0.083
     197    0.493    0.069
     198    0.154    0.052
     199    0.144    0.048
     200    0.702    0.078
     201    0.222    0.071
     202    0.000    0.000
     203    0.212    0.080
     204    0.703    0.081
     205    1.003    0.108
     206    0.065    0.042
     207    0.653    0.093
     208    1.031    0.088
     209    0.493    0.048
     210    0.087    0.043
     211    0.837    0.075
     212    1.075    0.089
     213    0.101    0.056
     214    0.252    0.049
     215    0.415    0.073
     216    0.148    0.076
     217    0.063    0.030
     218    1.349    0.085
     219    1.542    0.089
     220    0.345    0.128
     221    0.416    0.202
     222    1.221    0.180
     223    1.955    0.184
     224    1.348    0.086
     225    1.215    0.185
     226    1.583    0.140
     227    1.243    0.199
     228    1.656    0.147
     229    1.292    0.244
     230    1.102    0.151
     231    0.594    0.150
     232    0.768    0.166
     233    0.174    0.098
     234    0.120    0.047
     235    1.762    0.106
     236    0.138    0.042
     237    0.005    0.012
     238    0.707    0.094
     239    0.359    0.076
     240    0.000    0.000
     241    0.002    0.009
     242    0.806    0.064
     243    0.206    0.037
     244    0.007    0.016
     245    0.221    0.057
     246    1.122    0.112
     247    0.303    0.081
     248    0.045    0.032
     249    0.304    0.087
     250    0.665    0.087
     251    0.327    0.078
     252    0.025    0.020
     253    0.659    0.105
     254    0.154    0.048
     255    0.321    0.086
     256    0.742    0.083
     257    0.833    0.123
     258    0.347    0.127
     259    0.093    0.042
     260    1.154    0.120
     261    0.366    0.061
     262    0.824    0.122
     263    1.484    0.198
     264    1.275    0.099
     265    0.728    0.077
     266    0.526    0.061
     267    1.595    0.092
     268    0.904    0.077
     269    0.412    0.115
     270    0.515    0.056
     271    0.490    0.069
     272    0.136    0.075
     273    0.214    0.063
     274    2.005    0.093
     275    0.218    0.050
     276    0.398    0.188
     277    0.544    0.061
     278    0.418    0.060
     279    0.290    0.066
     280    0.416    0.063
     281    0.884    0.074
     282    0.101    0.042
     283    0.503    0.096
     284    0.131    0.050
     285    0.608    0.112
     286    0.048    0.038
     287    0.053    0.034
     288    0.231    0.076
     289    0.013    0.035
     290    0.002    0.007
     291    0.078    0.027
     292    0.023    0.025
     293    0.033    0.027
     294    0.098    0.048
     295    0.630    0.087
     296    0.135    0.054
     297    0.220    0.060
     298    0.247    0.058
     299    1.278    0.131
     300    0.952    0.117
     301    0.038    0.033
     302    0.913    0.108
     303    0.523    0.125
     304    0.209    0.051
     305    1.353    0.098
     306    0.886    0.118
     307    0.637    0.127
     308    0.497    0.157
     309    1.195    0.126
     310    0.763    0.113
     311    0.653    0.220
     312    1.596    0.142
     313    1.877    0.112
      19    1.222    0.206
      20    0.107    0.089
      21    1.412    0.235
      22    1.965    0.137
      23    0.750    0.106
      24    0.943    0.119
      25    0.522    0.079
      26    0.927    0.193
      27    1.033    0.109
      28    1.155    0.130
      29    0.150    0.069
      30    0.121    0.044
      31    1.716    0.141
      32    1.143    0.118
      33    0.179    0.063
      34    0.355    0.075
      35    0.892    0.070
      36    0.806    0.096
      37    0.044    0.033
      38    0.634    0.080
      39    1.071    0.089
      40    0.143    0.070
      41    0.404    0.075
      42    0.929    0.096
      43    1.339    0.224
      44    0.000    0.000
      45    0.502    0.126
      46    0.833    0.078
      47    0.048    0.031
      48    0.013    0.020
      49    0.851    0.095
      50    0.396    0.076
      51    0.060    0.036
      52    0.382    0.052
      53    0.801    0.101
      54    0.062    0.045
      55    0.083    0.047
      56    1.014    0.108
      57    1.069    0.105
      58    0.875    0.157
      59    0.745    0.113
      60    1.816    0.195
      61    0.646    0.081
      62    1.592    0.130
      63    0.357    0.061
      64    0.242    0.058
      65    0.219    0.064
      66    0.214    0.047
      67    0.191    0.049
      68    0.081    0.029
      69    0.266    0.069
      70    0.265    0.072
      71    0.260    0.065
      72    0.016    0.024
      73    0.019    0.022
      74    0.546    0.068
      75    0.000    0.000
      76    0.007    0.014
      77    0.210    0.076
      78    0.708    0.088
      79    0.026    0.042
      80    0.000    0.000
      81    0.815    0.108
      82    0.001    0.006
      83    0.004    0.010
      84    0.557    0.091
      85    0.550    0.085
      86    0.225    0.079
      87    0.079    0.030
      88    0.887    0.123
      89    0.484    0.053
      90    0.287    0.046
      91    0.434    0.084
      92    0.563    0.138
      93    0.620    0.107
      94    0.034    0.027
      95    1.109    0.094
      96    0.839    0.184
      97    0.438    0.057
      98    0.789    0.089
      99    0.861    0.070
     100    0.897    0.137
     101    0.000    0.000
     102    0.370    0.084
     103    1.064    0.126
     104    0.216    0.063
     105    0.251    0.068
     106    0.059    0.035
     107    0.453    0.056
     108    0.461    0.079
     109    0.109    0.064
     110    0.195    0.074
     111    0.003    0.010
     112    0.199    0.095
     113    0.256    0.067
     114    0.001    0.006
     115    0.017    0.026
     116    0.034    0.019
     117    0.822    0.073
     118    0.000    0.000
     119    0.003    0.008
     120    0.237    0.070
     121    0.309    0.059
     122    0.003    0.010
     123    0.000    0.000
     124    0.705    0.084
     125    0.032    0.039
     126    0.179    0.070
     127    0.540    0.078
     128    0.570    0.066
     129    0.134    0.048
     130    0.194    0.053
     131    0.302    0.082
     132    0.767    0.109
     133    0.340    0.085
     134    1.041    0.115
     135    1.888    0.150
     136    0.130    0.051
     137    0.893    0.145
     138    1.993    0.136
     139    0.752    0.074
     140    0.651    0.102
     141    0.636    0.072
     142    0.409    0.076
     143    0.845    0.061
     144    1.325    0.078
     145    0.000    0.000
     146    0.624    0.059
     147    0.667    0.088
     148    0.510    0.060
     149    0.045    0.030
     150    0.865    0.075
     151    0.977    0.091
     152    0.117    0.055
     153    0.749    0.099
     154    0.845    0.106
     155    0.730    0.080
     156    0.004    0.013
     157    0.623    0.046
     158    1.567    0.095
     159    0.373    0.122
     160    0.052    0.035
     161    1.036    0.077
     162    0.726    0.099
     163    0.128    0.042
     164    0.381    0.090
     165    1.152    0.116
     166    0.249    0.114
     167    0.029    0.023
     168    0.752    0.149
     169    0.190    0.076
     170    0.505    0.137
     171    1.575    0.177
     172    1.394    0.165
     173    0.683    0.118
     174    1.876    0.207
     175    0.748    0.138
     176    0.783    0.147
     177    0.325    0.104
     178    0.048    0.024
     179    0.511    0.083
     180    0.453    0.168
     181    0.497    0.107
     182    0.612    0.096
     183    0.829    0.087
     184    2.032    0.218
     185    1.044    0.092
     186    1.018    0.138
     187    0.486    0.182
     188    0.443    0.093
     189    1.284    0.167
     190    0.751    0.085
     191    0.411    0.096
     192    0.660    0.063
     193    0.793    0.107
     194    0.507    0.126
     195    0.056    0.033
     196    1.112    0.108
     197    0.539    0.098
     198    0.150    0.055
     199    0.116    0.044
     200    0.720    0.074
     201    0.202    0.051
     202    0.000    0.000
     203    0.210    0.074
     204    0.683    0.092
     205    1.018    0.062
     206    0.072    0.032
     207    0.692    0.085
     208    0.972    0.082
     209    0.471    0.075
     210    0.106    0.050
     211    0.889    0.070
     212    1.124    0.109
     213    0.076    0.056
     214    0.227    0.052
     215    0.457    0.079
     216    0.138    0.048
     217    0.055    0.041
     218    1.383    0.130
     219    1.495    0.143
     220    0.249    0.071
     221    0.407    0.085
     222    1.257    0.141
     223    1.791    0.175
     224    1.280    0.123
     225    1.204    0.204
     226    1.609    0.100
     227    0.963    0.196
     228    1.653    0.155
     229    1.442    0.173
     230    1.286    0.192
     231    0.675    0.164
     232    1.030    0.101
     233    0.254    0.094
     234    0.102    0.033
     235    1.818    0.119
     236    0.128    0.062
     237    0.002    0.008
     238    0.711    0.068
     239    0.361    0.075
     240    0.001    0.006
     241    0.006    0.016
     242    0.794    0.076
     243    0.212    0.052
     244    0.014    0.019
     245    0.254    0.071
     246    1.091    0.106
     247    0.341    0.082
     248    0.047    0.041
     249    0.265    0.061
     250    0.658    0.091
     251    0.367    0.097
     252    0.015    0.022
     253    0.800    0.082
     254    0.189    0.055
     255    0.175    0.062
     256    0.758    0.087
     257    0.869    0.102
     258    0.250    0.091
     259    0.099    0.041
     260    1.251    0.127
     261    0.369    0.069
     262    0.605    0.125
     263    1.509    0.124
     264    1.259    0.123
     265    0.755    0.072
     266    0.547    0.108
     267    1.599    0.102
     268    0.877    0.075
     269    0.342    0.108
     270    0.420    0.066
     271    0.484    0.080
     272    0.084    0.068
     273    0.142    0.055
     274    1.924    0.140
     275    0.213    0.047
     276    0.376    0.156
     277    0.465    0.089
     278    0.427    0.065
     279    0.286    0.081
     280    0.476    0.086
     281    0.907    0.088
     282    0.105    0.037
     283    0.538    0.065
     284    0.081    0.033
     285    0.595    0.121
     286    0.072    0.044
     287    0.043    0.036
     288    0.243    0.066
     289    0.013    0.017
     290    0.002    0.007
     291    0.076    0.034
     292    0.032    0.031
     293    0.047    0.039
     294    0.144    0.078
     295    0.752    0.118
     296    0.178    0.052
     297    0.238    0.067
     298    0.252    0.044
     299    1.544    0.123
     300    0.861    0.118
     301    0.018    0.022
     302    0.847    0.108
     303    0.627    0.093
     304    0.229    0.065
     305    1.240    0.120
     306    0.855    0.082
     307    0.672    0.139
     308    0.496    0.126
     309    1.250    0.121
     310    0.749    0.091
     311    0.596    0.093
     312    1.528    0.133
     313    1.924    0.116
      19    1.057    0.157
      20    0.066    0.037
      21    1.483    0.168
      22    1.950    0.093
      23    0.746    0.155
      24    1.018    0.154
      25    0.393    0.097
      26    0.989    0.140
      27    1.063    0.112
      28    1.063    0.125
      29    0.148    0.060
      30    0.134    0.053
      31    1.789    0.124
      32    1.144    0.085
      33    0.164    0.050
      34    0.361    0.069
      35    0.905    0.105
      36    0.814    0.085
      37    0.037    0.036
      38    0.601    0.051
      39    0.970    0.117
      40    0.146    0.090
      41    0.406    0.080
      42    0.877    0.099
      43    1.369    0.160
      44    0.000    0.000
      45    0.586    0.104
      46    0.726    0.060
      47    0.032    0.041
      48    0.015    0.026
      49    0.877    0.096
      50    0.531    0.130
      51    0.081    0.046
      52    0.317    0.078
      53    0.690    0.112
      54    0.064    0.049
      55    0.069    0.041
      56    0.951    0.071
      57    1.077    0.076
      58    1.002    0.112
      59    0.797    0.105
      60    1.891    0.129
      61    0.646    0.097
      62    1.501    0.082
      63    0.413    0.049
      64    0.230    0.038
      65    0.257    0.082
      66    0.188    0.069
      67    0.174    0.059
      68    0.085    0.024
      69    0.294    0.093
      70    0.412    0.094
      71    0.274    0.099
      72    0.021    0.019
      73    0.032    0.032
      74    0.582    0.075
      75    0.012    0.021
      76    0.006    0.013
      77    0.141    0.054
      78    0.724    0.108
      79    0.042    0.032
      80    0.000    0.000
      81    0.856    0.124
      82    0.001    0.006
      83    0.000    0.000
      84    0.488    0.054
      85    0.584    0.071
      86    0.219    0.090
      87    0.056    0.030
      88    0.867    0.132
      89    0.551    0.098
      90    0.302    0.052
      91    0.434    0.067
      92    0.693    0.084
      93    0.553    0.090
      94    0.025    0.028
      95    0.998    0.112
      96    0.762    0.125
      97    0.377    0.053
      98    0.696    0.120
      99    0.875    0.062
     100    0.983    0.111
     101    0.000    0.000
     102    0.373    0.078
     103    1.073    0.079
     104    0.244    0.068
     105    0.291    0.080
     106    0.047    0.021
     107    0.530    0.088
     108    0.525    0.098
     109    0.173    0.080
     110    0.202    0.053
     111    0.000    0.000
     112    0.248    0.072
     113    0.216    0.063
     114    0.002    0.007
     115    0.015    0.023
     116    0.025    0.030
     117    0.737    0.102
     118    0.008    0.017
     119    0.003    0.010
     120    0.187    0.057
     121    0.327    0.060
     122    0.004    0.010
     123    0.000    0.000
     124    0.693    0.110
     125    0.035    0.030
     126    0.142    0.052
     127    0.553    0.106
     128    0.545    0.111
     129    0.108    0.068
     130    0.227    0.065
     131    0.412    0.081
     132    0.750    0.116
     133    0.361    0.075
     134    1.193    0.120
     135    1.902    0.114
     136    0.149    0.053
     137    0.959    0.169
     138    2.025    0.132
     139    0.801    0.058
     140    0.606    0.124
     141    0.645    0.054
     142    0.393    0.067
     143    0.900    0.072
     144    1.312    0.107
     145    0.000    0.000
     146    0.660    0.078
     147    0.740    0.098
     148    0.497    0.068
     149    0.066    0.029
     150    0.839    0.083
     151    1.026    0.090
     152    0.123    0.055
     153    0.873    0.218
     154    0.767    0.117
     155    0.690    0.069
     156    0.001    0.006
     157    0.662    0.097
     158    1.486    0.134
     159    0.328    0.055
     160    0.052    0.027
     161    1.059    0.085
     162    0.803    0.090
     163    0.155    0.055
     164    0.332    0.084
     165    1.156    0.119
     166    0.304    0.088
     167    0.043    0.045
     168    0.833    0.255
     169    0.081    0.036
     170    0.541    0.155
     171    1.345    0.173
     172    1.597    0.126
     173    0.493    0.134
     174    1.955    0.139
     175    0.943    0.169
     176    0.803    0.116
     177    0.287    0.079
     178    0.049    0.034
     179    0.541    0.059
     180    0.427    0.137
     181    0.499    0.096
     182    0.509    0.217
     183    0.854    0.130
     184    2.183    0.113
     185    1.012    0.101
     186    0.930    0.123
     187    0.700    0.072
     188    0.440    0.081
     189    1.248    0.110
     190    0.750    0.072
     191    0.469    0.096
     192    0.717    0.069
     193    0.805    0.106
     194    0.563    0.095
     195    0.055    0.028
     196    1.129    0.099
     197    0.509    0.067
     198    0.227    0.078
     199    0.082    0.030
     200    0.681    0.060
     201    0.200    0.061
     202    0.003    0.008
     203    0.201    0.083
     204    0.657    0.082
     205    0.984    0.096
     206    0.053    0.025
     207    0.635    0.086
     208    0.969    0.079
     209    0.497    0.083
     210    0.106    0.053
     211    0.866    0.083
     212    1.117    0.142
     213    0.075    0.049
     214    0.224    0.045
     215    0.479    0.085
     216    0.179    0.074
     217    0.051    0.026
     218    1.211    0.117
     219    1.332    0.100
     220    0.341    0.136
     221    0.408    0.129
     222    1.222    0.158
     223    1.461    0.205
     224    1.279    0.116
     225    1.513    0.311
     226    1.557    0.117
     227    0.981    0.129
     228    1.684    0.199
     229    1.376    0.124
     230    1.345    0.261
     231    0.501    0.132
     232    0.980    0.256
     233    0.330    0.129
     234    0.049    0.037
     235    1.784    0.145
     236    0.136    0.053
     237    0.004    0.011
     238    0.745    0.081
     239    0.373    0.068
     240    0.000    0.000
     241    0.004    0.010
     242    0.783    0.133
     243    0.205    0.048
     244    0.009    0.018
     245    0.241    0.062
     246    1.157    0.069
     247    0.318    0.065
     248    0.060    0.048
     249    0.244    0.050
     250    0.704    0.079
     251    0.442    0.088
     252    0.028    0.025
     253    0.871    0.102
     254    0.235    0.040
     255    0.145    0.063
     256    0.761    0.104
     257    0.929    0.091
     258    0.244    0.080
     259    0.102    0.058
     260    1.207    0.089
     261    0.399    0.077
     262    0.744    0.119
     263    1.530    0.120
     264    1.145    0.104
     265    0.680    0.075
     266    0.627    0.109
     267    1.654    0.120
     268    0.915    0.087
     269    0.439    0.109
     270    0.405    0.050
     271    0.427    0.059
     272    0.140    0.055
     273    0.110    0.042
     274    1.933    0.092
     275    0.252    0.050
     276    0.260    0.077
     277    0.414    0.079
     278    0.425    0.069
     279    0.241    0.057
     280    0.391    0.079
     281    0.893    0.087
     282    0.117    0.039
     283    0.526    0.079
     284    0.087    0.045
     285    0.646    0.151
     286    0.128    0.045
     287    0.057    0.043
     288    0.247    0.076
     289    0.014    0.023
     290    0.000    0.000
     291    0.100    0.048
     292    0.019    0.019
     293    0.043    0.026
     294    0.146    0.059
     295    0.769    0.104
     296    0.120    0.055
     297    0.244    0.083
     298    0.183    0.082
     299    1.597    0.154
     300    0.918    0.107
     301    0.069    0.053
     302    0.906    0.139
     303    0.570    0.101
     304    0.214    0.078
     305    1.395    0.263
     306    0.883    0.112
     307    0.618    0.114
     308    0.500    0.082
     309    1.289    0.126
     310    0.744    0.075
     311    0.519    0.086
     312    1.395    0.122
     313    1.983    0.121
      19    1.199    0.213
      20    0.117    0.063
      21    1.671    0.106
      22    2.038    0.078
      23    0.691    0.138
      24    0.992    0.114
      25    0.415    0.098
      26    0.963    0.152
      27    1.092    0.115
      28    1.067    0.086
      29    0.158    0.054
      30    0.136    0.045
      31    1.719    0.132
      32    1.152    0.107
      33    0.172    0.040
      34    0.386    0.092
      35    0.854    0.071
      36    0.853    0.101
      37    0.052    0.030
      38    0.622    0.050
      39    0.966    0.104
      40    0.124    0.087
      41    0.407    0.122
      42    0.886    0.095
      43    1.379    0.173
      44    0.003    0.013
      45    0.618    0.099
      46    0.749    0.100
      47    0.055    0.039
      48    0.014    0.026
      49    0.856    0.108
      50    0.441    0.121
      51    0.135    0.033
      52    0.316    0.058
      53    0.779    0.122
      54    0.065    0.042
      55    0.061    0.038
      56    1.061    0.083
      57    1.114    0.096
      58    1.073    0.098
      59    0.759    0.157
      60    1.883    0.173
      61    0.639    0.088
      62    1.482    0.141
      63    0.411    0.072
      64    0.196    0.054
      65    0.261    0.059
      66    0.206    0.063
      67    0.151    0.033
      68    0.042    0.041
      69    0.325    0.078
      70    0.273    0.078
      71    0.331    0.063
      72    0.020    0.027
      73    0.027    0.017
      74    0.614    0.066
      75    0.016    0.021
      76    0.000    0.000
      77    0.179    0.088
      78    0.734    0.091
      79    0.035    0.041
      80    0.001    0.006
      81    0.903    0.114
      82    0.000    0.000
      83    0.003    0.008
      84    0.490    0.092
      85    0.540    0.103
      86    0.317    0.082
      87    0.071    0.028
      88    0.821    0.086
      89    0.545    0.106
      90    0.293    0.061
      91    0.465    0.094
      92    0.527    0.120
      93    0.664    0.143
      94    0.022    0.022
      95    1.021    0.138
      96    0.925    0.128
      97    0.390    0.046
      98    0.696    0.106
      99    0.885    0.071
     100    0.960    0.123
     101    0.000    0.000
     102    0.411    0.097
     103    1.123    0.076
     104    0.237    0.061
     105    0.291    0.061
     106    0.064    0.022
     107    0.466    0.066
     108    0.565    0.075
     109    0.227    0.070
     110    0.229    0.042
     111    0.002    0.007
     112    0.272    0.085
     113    0.189    0.069
     114    0.008    0.017
     115    0.017    0.023
     116    0.019    0.021
     117    0.751    0.115
     118    0.028    0.021
     119    0.000    0.000
     120    0.164    0.082
     121    0.278    0.052
     122    0.008    0.013
     123    0.000    0.000
     124    0.630    0.086
     125    0.041    0.029
     126    0.215    0.090
     127    0.616    0.055
     128    0.540    0.088
     129    0.183    0.080
     130    0.154    0.077
     131    0.421    0.061
     132    0.657    0.102
     133    0.455    0.098
     134    1.280    0.096
     135    1.965    0.125
     136    0.109    0.048
     137    1.020    0.125
     138    2.015    0.111
     139    0.635    0.084
     140    0.603    0.077
     141    0.662    0.088
     142    0.425    0.073
     143    0.856    0.061
     144    1.143    0.085
     145    0.000    0.000
     146    0.623    0.092
     147    0.701    0.084
     148    0.473    0.048
     149    0.102    0.038
     150    0.856    0.075
     151    1.000    0.087
     152    0.096    0.044
     153    1.081    0.111
     154    0.764    0.105
     155    0.695    0.050
     156    0.000    0.000
     157    0.657    0.103
     158    1.509    0.123
     159    0.342    0.044
     160    0.042    0.024
     161    1.045    0.118
     162    0.701    0.124
     163    0.165    0.057
     164    0.280    0.075
     165    1.260    0.105
     166    0.205    0.140
     167    0.032    0.028
     168    1.143    0.116
     169    0.099    0.048
     170    0.474    0.169
     171    1.397    0.131
     172    1.627    0.111
     173    0.450    0.089
     174    1.951    0.134
     175    0.874    0.131
     176    0.776    0.102
     177    0.288    0.082
     178    0.060    0.034
     179    0.526    0.108
     180    0.403    0.085
     181    0.645    0.138
     182    0.301    0.144
     183    0.717    0.098
     184    2.277    0.124
     185    1.029    0.103
     186    0.944    0.119
     187    0.883    0.207
     188    0.445    0.130
     189    1.223    0.114
     190    0.697    0.081
     191    0.386    0.093
     192    0.568    0.128
     193    0.755    0.079
     194    0.396    0.123
     195    0.081    0.044
     196    1.192    0.099
     197    0.538    0.057
     198    0.312    0.082
     199    0.120    0.052
     200    0.696    0.065
     201    0.220    0.050
     202    0.000    0.000
     203    0.233    0.066
     204    0.610    0.092
     205    0.989    0.101
     206    0.080    0.035
     207    0.690    0.089
     208    0.995    0.061
     209    0.495    0.054
     210    0.083    0.042
     211    0.846    0.066
     212    1.093    0.123
     213    0.087    0.049
     214    0.223    0.037
     215    0.429    0.075
     216    0.162    0.047
     217    0.034    0.021
     218    1.250    0.105
     219    1.354    0.107
     220    0.289    0.068
     221    0.345    0.070
     222    1.302    0.170
     223    1.538    0.171
     224    1.313    0.085
     225    1.219    0.308
     226    1.607    0.123
     227    1.022    0.112
     228    1.318    0.148
     229    1.124    0.146
     230    1.490    0.191
     231    0.375    0.082
     232    1.429    0.199
     233    0.475    0.134
     234    0.087    0.027
     235    1.709    0.128
     236    0.124    0.056
     237    0.001    0.006
     238    0.789    0.098
     239    0.329    0.055
     240    0.000    0.000
     241    0.003    0.010
     242    0.684    0.094
     243    0.203    0.052
     244    0.006    0.012
     245    0.266    0.075
     246    1.212    0.091
     247    0.348    0.075
     248    0.101    0.058
     249    0.238    0.083
     250    0.682    0.069
     251    0.448    0.089
     252    0.033    0.026
     253    0.857    0.069
     254    0.238    0.052
     255    0.174    0.089
     256    0.737    0.075
     257    0.965    0.095
     258    0.234    0.053
     259    0.106    0.043
     260    1.272    0.103
     261    0.438    0.069
     262    0.651    0.114
     263    1.240    0.235
     264    1.227    0.125
     265    0.627    0.067
     266    0.524    0.077
     267    1.601    0.088
     268    0.920    0.101
     269    0.361    0.086
     270    0.409    0.044
     271    0.436    0.065
     272    0.129    0.057
     273    0.129    0.039
     274    1.872    0.080
     275    0.258    0.058
     276    0.337    0.158
     277    0.402    0.074
     278    0.402    0.060
     279    0.252    0.063
     280    0.367    0.083
     281    0.865    0.079
     282    0.110    0.054
     283    0.550    0.080
     284    0.106    0.068
     285    0.728    0.098
     286    0.095    0.038
     287    0.056    0.033
     288    0.260    0.075
     289    0.014    0.027
     290    0.000    0.000
     291    0.097    0.048
     292    0.038    0.034
     293    0.067    0.044
     294    0.144    0.047
     295    0.711    0.078
     296    0.070    0.054
     297    0.213    0.059
     298    0.065    0.035
     299    1.628    0.105
     300    0.965    0.114
     301    0.116    0.053
     302    1.202    0.069
     303    0.503    0.111
     304    0.272    0.057
     305    1.538    0.100
     306    0.741    0.121
     307    0.676    0.124
     308    0.502    0.111
     309    1.209    0.105
     310    0.644    0.117
     311    0.437    0.092
     312    1.518    0.147
     313    1.930    0.097
      19    1.346    0.274
      20    0.204    0.077
      21    1.443    0.147
      22    2.020    0.079
      23    0.666    0.079
      24    0.975    0.120
      25    0.386    0.063
      26    0.974    0.115
      27    1.041    0.111
      28    1.082    0.105
      29    0.145    0.056
      30    0.107    0.057
      31    1.903    0.124
      32    1.143    0.137
      33    0.163    0.045
      34    0.410    0.063
      35    0.924    0.072
      36    0.798    0.139
      37    0.056    0.033
      38    0.592    0.068
      39    0.999    0.056
      40    0.176    0.066
      41    0.395    0.078
      42    0.915    0.102
      43    1.301    0.153
      44    0.002    0.007
      45    0.669    0.116
      46    0.916    0.085
      47    0.067    0.039
      48    0.014    0.017
      49    0.845    0.093
      50    0.418    0.065
      51    0.107    0.060
      52    0.258    0.065
      53    0.798    0.102
      54    0.052    0.033
      55    0.089    0.062
      56    1.238    0.113
      57    1.086    0.116
      58    1.133    0.097
      59    0.543    0.117
      60    2.016    0.123
      61    0.560    0.105
      62    1.619    0.129
      63    0.403    0.069
      64    0.217    0.045
      65    0.215    0.076
      66    0.085    0.048
      67    0.153    0.052
      68    0.034    0.030
      69    0.283    0.067
      70    0.323    0.087
      71    0.339    0.051
      72    0.013    0.018
      73    0.032    0.021
      74    0.622    0.079
      75    0.031    0.032
      76    0.005    0.012
      77    0.184    0.069
      78    0.723    0.109
      79    0.044    0.034
      80    0.004    0.010
      81    0.903    0.121
      82    0.000    0.000
      83    0.008    0.013
      84    0.483    0.064
      85    0.553    0.106
      86    0.362    0.099
      87    0.055    0.026
      88    0.898    0.176
      89    0.527    0.095
      90    0.343    0.057
      91    0.456    0.074
      92    0.454    0.100
      93    0.639    0.161
      94    0.036    0.035
      95    1.077    0.129
      96    0.947    0.131
      97    0.361    0.062
      98    0.705    0.108
      99    0.878    0.093
     100    0.903    0.169
     101    0.000    0.000
     102    0.406    0.081
     103    1.190    0.108
     104    0.197    0.061
     105    0.259    0.081
     106    0.071    0.033
     107    0.447    0.069
     108    0.594    0.089
     109    0.212    0.074
     110    0.221    0.057
     111    0.000    0.000
     112    0.270    0.070
     113    0.157    0.036
     114    0.008    0.018
     115    0.017    0.022
     116    0.030    0.027
     117    0.733    0.109
     118    0.043    0.024
     119    0.001    0.006
     120    0.131    0.064
     121    0.277    0.052
     122    0.000    0.000
     123    0.000    0.000
     124    0.599    0.090
     125    0.034    0.031
     126    0.219    0.100
     127    0.593    0.052
     128    0.580    0.079
     129    0.172    0.077
     130    0.160    0.051
     131    0.392    0.082
     132    0.635    0.081
     133    0.501    0.078
     134    1.295    0.096
     135    1.933    0.094
     136    0.116    0.045
     137    0.922    0.154
     138    2.027    0.118
     139    0.648    0.076
     140    0.627    0.097
     141    0.691    0.094
     142    0.384    0.108
     143    0.871    0.084
     144    1.124    0.092
     145    0.000    0.000
     146    0.648    0.071
     147    0.683    0.062
     148    0.437    0.070
     149    0.117    0.032
     150    0.809    0.099
     151    0.987    0.074
     152    0.086    0.042
     153    1.209    0.176
     154    0.747    0.069
     155    0.713    0.072
     156    0.001    0.006
     157    0.659    0.125
     158    1.516    0.142
     159    0.321    0.047
     160    0.016    0.013
     161    1.008    0.097
     162    0.530    0.068
     163    0.138    0.062
     164    0.284    0.067
     165    1.271    0.095
     166    0.162    0.090
     167    0.024    0.028
     168    1.027    0.186
     169    0.095    0.030
     170    0.513    0.199
     171    1.367    0.222
     172    1.537    0.136
     173    0.440    0.075
     174    1.884    0.104
     175    0.920    0.151
     176    0.676    0.093
     177    0.392    0.082
     178    0.090    0.044
     179    0.429    0.089
     180    0.439    0.115
     181    0.512    0.145
     182    0.213    0.070
     183    0.738    0.106
     184    2.193    0.142
     185    1.024    0.089
     186    0.865    0.098
     187    0.992    0.214
     188    0.495    0.101
     189    1.301    0.102
     190    0.725    0.078
     191    0.552    0.108
     192    0.533    0.060
     193    0.737    0.099
     194    0.214    0.075
     195    0.083    0.032
     196    1.174    0.076
     197    0.554    0.084
     198    0.423    0.081
     199    0.094    0.031
     200    0.703    0.081
     201    0.179    0.050
     202    0.002    0.008
     203    0.222    0.076
     204    0.659    0.079
     205    0.961    0.104
     206    0.054    0.034
     207    0.702    0.080
     208    0.955    0.082
     209    0.464    0.045
     210    0.101    0.046
     211    0.833    0.077
     212    1.120    0.077
     213    0.101    0.043
     214    0.228    0.047
     215    0.432    0.072
     216    0.138    0.046
     217    0.035    0.021
     218    1.283    0.114
     219    1.369    0.103
     220    0.273    0.056
     221    0.316    0.069
     222    1.378    0.090
     223    1.537    0.139
     224    1.303    0.102
     225    1.036    0.146
     226    1.669    0.081
     227    1.065    0.103
     228    1.423    0.154
     229    1.226    0.151
     230    1.487    0.189
     231    0.373    0.086
     232    1.128    0.340
     233    0.257    0.094
     234    0.087    0.038
     235    1.730    0.106
     236    0.126    0.054
     237    0.000    0.000
     238    0.684    0.074
     239    0.342    0.070
     240    0.000    0.000
     241    0.004    0.011
     242    0.642    0.061
     243    0.242    0.052
     244    0.010    0.019
     245    0.238    0.063
     246    1.222    0.091
     247    0.368    0.074
     248    0.059    0.031
     249    0.311    0.054
     250    0.690    0.091
     251    0.495    0.084
     252    0.034    0.027
     253    0.863    0.077
     254    0.204    0.036
     255    0.191    0.079
     256    0.769    0.097
     257    0.945    0.099
     258    0.325    0.084
     259    0.075    0.035
     260    1.052    0.087
     261    0.371    0.080
     262    0.552    0.183
     263    1.188    0.104
     264    1.345    0.127
     265    0.582    0.071
     266    0.507    0.104
     267    1.543    0.127
     268    0.896    0.101
     269    0.378    0.078
     270    0.425    0.076
     271    0.445    0.076
     272    0.064    0.046
     273    0.160    0.057
     274    1.813    0.124
     275    0.241    0.058
     276    0.463    0.080
     277    0.401    0.079
     278    0.400    0.048
     279    0.249    0.076
     280    0.389    0.063
     281    0.895    0.074
     282    0.100    0.034
     283    0.567    0.085
     284    0.134    0.066
     285    0.664    0.121
     286    0.104    0.048
     287    0.071    0.045
     288    0.294    0.057
     289    0.014    0.031
     290    0.000    0.000
     291    0.087    0.043
     292    0.046    0.035
     293    0.064    0.038
     294    0.166    0.048
     295    0.790    0.063
     296    0.104    0.064
     297    0.259    0.079
     298    0.129    0.050
     299    1.620    0.130
     300    0.934    0.087
     301    0.101    0.048
     302    1.089    0.149
     303    0.552    0.127
     304    0.225    0.051
     305    1.524    0.121
     306    0.821    0.098
     307    0.741    0.113
     308    0.538    0.092
     309    1.269    0.177
     310    0.609    0.117
     311    0.382    0.121
     312    1.510    0.162
     313    1.970    0.108
      19    1.025    0.271
      20    0.209    0.059
      21    1.401    0.214
      22    1.965    0.115
      23    0.728    0.115
      24    0.995    0.108
      25    0.442    0.085
      26    0.953    0.197
      27    1.035    0.126
      28    1.128    0.127
      29    0.124    0.041
      30    0.131    0.040
      31    1.750    0.099
      32    1.118    0.095
      33    0.175    0.052
      34    0.388    0.084
      35    0.870    0.084
      36    0.819    0.088
      37    0.061    0.035
      38    0.592    0.076
      39    1.015    0.114
      40    0.197    0.077
      41    0.400    0.094
      42    0.860    0.099
      43    1.471    0.168
      44    0.012    0.024
      45    0.681    0.145
      46    0.936    0.145
      47    0.091    0.046
      48    0.009    0.020
      49    0.827    0.087
      50    0.443    0.103
      51    0.090    0.048
      52    0.269    0.067
      53    0.829    0.092
      54    0.051    0.034
      55    0.093    0.048
      56    1.270    0.118
      57    1.042    0.063
      58    1.070    0.124
      59    0.461    0.095
      60    1.862    0.135
      61    0.572    0.094
      62    1.488    0.086
      63    0.398    0.062
      64    0.225    0.038
      65    0.190    0.067
      66    0.089    0.044
      67    0.152    0.058
      68    0.017    0.017
      69    0.303    0.073
      70    0.326    0.081
      71    0.306    0.043
      72    0.009    0.015
      73    0.030    0.028
      74    0.605    0.067
      75    0.043    0.037
      76    0.005    0.012
      77    0.184    0.070
      78    0.845    0.117
      79    0.043    0.032
      80    0.003    0.008
      81    0.958    0.097
      82    0.000    0.000
      83    0.001    0.006
      84    0.464    0.064
      85    0.547    0.083
      86    0.289    0.083
      87    0.051    0.028
      88    0.870    0.139
      89    0.577    0.077
      90    0.310    0.055
      91    0.441    0.088
      92    0.474    0.084
      93    0.726    0.099
      94    0.032    0.040
      95    1.016    0.096
      96    0.897    0.141
      97    0.322    0.064
      98    0.681    0.108
      99    0.828    0.060
     100    0.978    0.103
     101    0.000    0.000
     102    0.425    0.068
     103    1.227    0.080
     104    0.212    0.067
     105    0.256    0.063
     106    0.066    0.020
     107    0.505    0.098
     108    0.590    0.091
     109    0.167    0.064
     110    0.190    0.054
     111    0.004    0.010
     112    0.244    0.073
     113    0.155    0.032
     114    0.033    0.028
     115    0.014    0.023
     116    0.022    0.026
     117    0.693    0.172
     118    0.072    0.029
     119    0.000    0.000
     120    0.105    0.056
     121    0.281    0.062
     122    0.003    0.014
     123    0.000    0.000
     124    0.612    0.108
     125    0.027    0.031
     126    0.320    0.103
     127    0.596    0.059
     128    0.546    0.062
     129    0.181    0.089
     130    0.213    0.064
     131    0.439    0.087
     132    0.672    0.100
     133    0.494    0.075
     134    1.327    0.122
     135    1.926    0.099
     136    0.124    0.039
     137    0.998    0.139
     138    2.056    0.095
     139    0.591    0.072
     140    0.597    0.101
     141    0.667    0.077
     142    0.438    0.111
     143    0.872    0.083
     144    1.145    0.093
     145    0.000    0.000
     146    0.674    0.066
     147    0.691    0.074
     148    0.431    0.068
     149    0.127    0.043
     150    0.860    0.104
     151    0.989    0.097
     152    0.096    0.033
     153    1.360    0.160
     154    0.753    0.070
     155    0.700    0.071
     156    0.000    0.000
     157    0.607    0.064
     158    1.487    0.131
     159    0.326    0.052
     160    0.029    0.019
     161    0.944    0.111
     162    0.511    0.064
     163    0.113    0.055
     164    0.319    0.065
     165    1.253    0.091
     166    0.119    0.073
     167    0.026    0.024
     168    1.060    0.214
     169    0.068    0.051
     170    0.704    0.155
     171    1.179    0.314
     172    1.412    0.173
     173    0.633    0.097
     174    1.894    0.145
     175    0.939    0.161
     176    0.606    0.094
     177    0.388    0.115
     178    0.078    0.046
     179    0.582    0.085
     180    0.349    0.090
     181    0.515    0.123
     182    0.193    0.070
     183    0.779    0.091
     184    2.181    0.142
     185    1.091    0.069
     186    0.866    0.099
     187    0.977    0.153
     188    0.515    0.086
     189    1.275    0.111
     190    0.714    0.069
     191    0.510    0.080
     192    0.515    0.056
     193    0.682    0.063
     194    0.239    0.072
     195    0.090    0.037
     196    1.184    0.086
     197    0.561    0.071
     198    0.408    0.052
     199    0.087    0.046
     200    0.716    0.050
     201    0.179    0.055
     202    0.000    0.000
     203    0.204    0.058
     204    0.564    0.095
     205    0.942    0.132
     206    0.043    0.037
     207    0.632    0.066
     208    0.994    0.101
     209    0.518    0.060
     210    0.069    0.042
     211    0.797    0.069
     212    1.184    0.108
     213    0.117    0.043
     214    0.227    0.054
     215    0.456    0.060
     216    0.145    0.056
     217    0.035    0.023
     218    1.309    0.095
     219    1.390    0.124
     220    0.434    0.138
     221    0.410    0.127
     222    1.302    0.154
     223    1.651    0.244
     224    1.264    0.117
     225    1.458    0.423
     226    1.594    0.100
     227    1.028    0.201
     228    1.490    0.169
     229    1.369    0.185
     230    1.301    0.230
     231    0.450    0.143
     232    0.985    0.167
     233    0.262    0.116
     234    0.096    0.040
     235    1.709    0.081
     236    0.135    0.057
     237    0.001    0.006
     238    0.677    0.110
     239    0.381    0.058
     240    0.001    0.006
     241    0.004    0.012
     242    0.643    0.063
     243    0.248    0.059
     244    0.012    0.024
     245    0.215    0.059
     246    1.231    0.101
     247    0.427    0.073
     248    0.039    0.030
     249    0.257    0.066
     250    0.716    0.060
     251    0.470    0.079
     252    0.020    0.018
     253    0.854    0.079
     254    0.206    0.041
     255    0.171    0.063
     256    0.795    0.103
     257    0.935    0.080
     258    0.300    0.059
     259    0.079    0.032
     260    1.094    0.137
     261    0.357    0.083
     262    0.401    0.102
     263    1.207    0.085
     264    1.369    0.119
     265    0.465    0.064
     266    0.366    0.089
     267    1.407    0.128
     268    0.898    0.063
     269    0.322    0.047
     270    0.380    0.055
     271    0.454    0.062
     272    0.059    0.042
     273    0.220    0.043
     274    1.788    0.125
     275    0.241    0.069
     276    0.484    0.118
     277    0.426    0.083
     278    0.415    0.062
     279    0.264    0.071
     280    0.379    0.060
     281    0.904    0.082
     282    0.114    0.047
     283    0.559    0.081
     284    0.116    0.073
     285    0.688    0.100
     286    0.106    0.052
     287    0.071    0.060
     288    0.291    0.071
     289    0.014    0.032
     290    0.000    0.000
     291    0.135    0.051
     292    0.055    0.044
     293    0.064    0.057
     294    0.188    0.055
     295    0.739    0.074
     296    0.126    0.044
     297    0.245    0.082
     298    0.203    0.095
     299    1.624    0.141
     300    0.990    0.111
     301    0.038    0.047
     302    0.998    0.217
     303    0.709    0.088
     304    0.253    0.076
     305    1.463    0.146
     306    0.878    0.112
     307    0.851    0.146
     308    0.440    0.075
     309    1.259    0.133
     310    0.614    0.068
     311    0.422    0.092
     312    1.473    0.161
     313    1.980    0.148
      19    1.170    0.247
      20    0.177    0.081
      21    1.582    0.167
      22    2.005    0.126
      23    0.661    0.103
      24    1.037    0.111
      25    0.445    0.077
      26    1.278    0.297
      27    1.037    0.132
      28    0.999    0.169
      29    0.165    0.041
      30    0.178    0.078
      31    1.765    0.131
      32    1.160    0.119
      33    0.158    0.055
      34    0.391    0.077
      35    0.897    0.081
      36    0.837    0.102
      37    0.054    0.031
      38    0.629    0.062
      39    1.038    0.147
      40    0.171    0.101
      41    0.418    0.116
      42    0.896    0.080
      43    1.436    0.152
      44    0.007    0.020
      45    0.678    0.143
      46    0.873    0.093
      47    0.057    0.036
      48    0.007    0.013
      49    0.816    0.099
      50    0.417    0.077
      51    0.056    0.034
      52    0.320    0.075
      53    0.803    0.093
      54    0.031    0.036
      55    0.093    0.041
      56    1.194    0.099
      57    1.103    0.091
      58    0.862    0.120
      59    0.665    0.176
      60    1.951    0.131
      61    0.669    0.085
      62    1.654    0.115
      63    0.392    0.059
      64    0.182    0.044
      65    0.175    0.068
      66    0.215    0.125
      67    0.167    0.051
      68    0.066    0.038
      69    0.319    0.071
      70    0.256    0.072
      71    0.356    0.044
      72    0.032    0.032
      73    0.025    0.020
      74    0.614    0.073
      75    0.055    0.038
      76    0.017    0.028
      77    0.196    0.050
      78    0.919    0.128
      79    0.030    0.026
      80    0.003    0.008
      81    0.952    0.114
      82    0.000    0.000
      83    0.006    0.019
      84    0.487    0.074
      85    0.572    0.081
      86    0.331    0.115
      87    0.053    0.033
      88    0.891    0.086
      89    0.530    0.078
      90    0.273    0.127
      91    0.453    0.082
      92    0.486    0.098
      93    0.781    0.097
      94    0.064    0.052
      95    1.019    0.137
      96    0.828    0.150
      97    0.365    0.061
      98    0.715    0.114
      99    0.851    0.072
     100    1.025    0.115
     101    0.000    0.000
     102    0.447    0.087
     103    1.200    0.090
     104    0.227    0.063
     105    0.237    0.056
     106    0.064    0.023
     107    0.509    0.082
     108    0.615    0.101
     109    0.161    0.072
     110    0.252    0.098
     111    0.005    0.014
     112    0.291    0.071
     113    0.174    0.030
     114    0.038    0.034
     115    0.031    0.025
     116    0.020    0.025
     117    0.675    0.119
     118    0.071    0.036
     119    0.004    0.011
     120    0.173    0.065
     121    0.264    0.054
     122    0.005    0.011
     123    0.000    0.000
     124    0.673    0.115
     125    0.026    0.022
     126    0.271    0.079
     127    0.537    0.077
     128    0.521    0.049
     129    0.140    0.088
     130    0.162    0.049
     131    0.397    0.088
     132    0.678    0.102
     133    0.494    0.113
     134    1.261    0.116
     135    1.895    0.108
     136    0.110    0.045
     137    0.936    0.123
     138    1.972    0.128
     139    0.625    0.068
     140    0.584    0.100
     141    0.644    0.091
     142    0.521    0.072
     143    0.904    0.096
     144    1.172    0.081
     145    0.000    0.000
     146    0.696    0.053
     147    0.662    0.089
     148    0.459    0.068
     149    0.116    0.036
     150    0.849    0.087
     151    0.989    0.100
     152    0.093    0.045
     153    1.360    0.153
     154    0.762    0.082
     155    0.704    0.060
     156    0.000    0.000
     157    0.640    0.091
     158    1.482    0.136
     159    0.345    0.051
     160    0.043    0.026
     161    0.931    0.089
     162    0.480    0.058
     163    0.117    0.041
     164    0.338    0.070
     165    1.219    0.102
     166    0.144    0.074
     167    0.025    0.021
     168    1.003    0.189
     169    0.154    0.053
     170    0.484    0.128
     171    1.241    0.354
     172    1.351    0.157
     173    0.680    0.085
     174    1.811    0.122
     175    0.789    0.222
     176    0.743    0.151
     177    0.292    0.057
     178    0.075    0.034
     179    0.517    0.076
     180    0.377    0.070
     181    0.436    0.087
     182    0.182    0.087
     183    0.706    0.102
     184    2.164    0.150
     185    1.101    0.079
     186    0.911    0.125
     187    1.031    0.136
     188    0.550    0.097
     189    1.300    0.117
     190    0.628    0.081
     191    0.542    0.098
     192    0.526    0.061
     193    0.660    0.086
     194    0.230    0.043
     195    0.122    0.041
     196    1.181    0.099
     197    0.589    0.081
     198    0.420    0.078
     199    0.092    0.057
     200    0.794    0.112
     201    0.127    0.061
     202    0.000    0.000
     203    0.194    0.084
     204    0.604    0.093
     205    0.742    0.276
     206    0.023    0.032
     207    0.719    0.111
     208    1.024    0.098
     209    0.406    0.122
     210    0.147    0.066
     211    0.823    0.093
     212    1.176    0.103
     213    0.136    0.058
     214    0.252    0.049
     215    0.469    0.086
     216    0.175    0.055
     217    0.071    0.024
     218    1.364    0.088
     219    1.616    0.081
     220    0.336    0.112
     221    0.410    0.088
     222    1.162    0.150
     223    1.877    0.121
     224    1.197    0.123
     225    1.090    0.102
     226    1.618    0.102
     227    1.023    0.173
     228    1.345    0.176
     229    1.252    0.202
     230    1.270    0.258
     231    0.331    0.085
     232    1.020    0.168
     233    0.192    0.144
     234    0.076    0.048
     235    1.708    0.138
     236    0.146    0.061
     237    0.008    0.012
     238    0.675    0.098
     239    0.395    0.077
     240    0.003    0.008
     241    0.002    0.009
     242    0.671    0.076
     243    0.237    0.051
     244    0.023    0.027
     245    0.268    0.080
     246    1.225    0.107
     247    0.359    0.066
     248    0.049    0.041
     249    0.267    0.082
     250    0.670    0.076
     251    0.442    0.072
     252    0.033    0.036
     253    0.845    0.087
     254    0.210    0.051
     255    0.175    0.076
     256    0.827    0.095
     257    0.915    0.100
     258    0.268    0.077
     259    0.095    0.042
     260    1.070    0.158
     261    0.340    0.076
     262    0.632    0.175
     263    1.205    0.077
     264    1.325    0.117
     265    0.485    0.113
     266    0.451    0.103
     267    1.462    0.180
     268    0.860    0.070
     269    0.350    0.080
     270    0.427    0.059
     271    0.463    0.065
     272    0.063    0.062
     273    0.173    0.057
     274    1.727    0.085
     275    0.230    0.053
     276    0.542    0.126
     277    0.523    0.079
     278    0.402    0.062
     279    0.258    0.062
     280    0.486    0.091
     281    0.874    0.084
     282    0.095    0.036
     283    0.571    0.079
     284    0.102    0.047
     285    0.660    0.086
     286    0.113    0.056
     287    0.078    0.051
     288    0.247    0.065
     289    0.038    0.044
     290    0.003    0.009
     291    0.132    0.052
     292    0.061    0.043
     293    0.048    0.039
     294    0.188    0.056
     295    0.752    0.064
     296    0.116    0.038
     297    0.211    0.063
     298    0.245    0.118
     299    1.527    0.078
     300    0.906    0.112
     301    0.036    0.025
     302    1.006    0.156
     303    0.608    0.117
     304    0.217    0.064
     305    1.288    0.126
     306    0.741    0.090
     307    0.679    0.122
     308    0.368    0.077
     309    1.295    0.146
     310    0.707    0.140
     311    0.510    0.078
     312    1.471    0.160
     313    1.987    0.105
      19    1.106    0.211
      20    0.215    0.102
      21    1.574    0.141
      22    1.916    0.100
      23    0.705    0.092
      24    0.983    0.107
      25    0.428    0.066
      26    1.055    0.225
      27    1.093    0.157
      28    1.096    0.128
      29    0.144    0.049
      30    0.145    0.044
      31    1.791    0.134
      32    1.149    0.114
      33    0.183    0.052
      34    0.401    0.075
      35    0.865    0.088
      36    0.832    0.079
      37    0.041    0.025
      38    0.638    0.059
      39    0.975    0.103
      40    0.133    0.092
      41    0.404    0.059
      42    0.887    0.076
      43    1.374    0.078
      44    0.003    0.009
      45    0.646    0.081
      46    0.867    0.086
      47    0.049    0.039
      48    0.010    0.020
      49    0.908    0.094
      50    0.406    0.087
      51    0.055    0.042
      52    0.268    0.062
      53    0.756    0.120
      54    0.027    0.021
      55    0.052    0.051
      56    1.163    0.117
      57    1.064    0.064
      58    0.833    0.154
      59    0.691    0.146
      60    2.029    0.190
      61    0.642    0.131
      62    1.688    0.127
      63    0.357    0.067
      64    0.176    0.051
      65    0.150    0.054
      66    0.223    0.097
      67    0.189    0.052
      68    0.065    0.034
      69    0.295    0.070
      70    0.265    0.051
      71    0.298    0.066
      72    0.023    0.020
      73    0.023    0.017
      74    0.630    0.078
      75    0.054    0.043
      76    0.021    0.025
      77    0.218    0.079
      78    0.859    0.159
      79    0.060    0.041
      80    0.001    0.006
      81    0.915    0.107
      82    0.000    0.000
      83    0.004    0.010
      84    0.483    0.065
      85    0.722    0.092
      86    0.262    0.082
      87    0.070    0.033
      88    0.930    0.091
      89    0.517    0.073
      90    0.231    0.074
      91    0.485    0.068
      92    0.450    0.103
      93    0.729    0.099
      94    0.012    0.024
      95    0.896    0.084
      96    0.761    0.127
      97    0.361    0.063
      98    0.688    0.112
      99    0.837    0.069
     100    1.113    0.117
     101    0.000    0.000
     102    0.349    0.052
     103    1.119    0.116
     104    0.238    0.064
     105    0.299    0.058
     106    0.045    0.022
     107    0.546    0.061
     108    0.533    0.090
     109    0.177    0.068
     110    0.210    0.089
     111    0.014    0.026
     112    0.239    0.075
     113    0.178    0.041
     114    0.037    0.038
     115    0.066    0.025
     116    0.006    0.012
     117    0.595    0.073
     118    0.076    0.032
     119    0.001    0.006
     120    0.118    0.061
     121    0.297    0.044
     122    0.006    0.017
     123    0.004    0.010
     124    0.660    0.061
     125    0.017    0.018
     126    0.280    0.104
     127    0.524    0.092
     128    0.600    0.122
     129    0.082    0.050
     130    0.177    0.068
     131    0.552    0.179
     132    0.768    0.101
     133    0.510    0.109
     134    1.246    0.096
     135    1.941    0.146
     136    0.147    0.049
     137    1.048    0.122
     138    1.988    0.091
     139    0.600    0.066
     140    0.501    0.143
     141    0.579    0.110
     142    0.488    0.072
     143    0.951    0.071
     144    1.182    0.091
     145    0.000    0.000
     146    0.745    0.089
     147    0.706    0.073
     148    0.461    0.060
     149    0.132    0.043
     150    0.866    0.094
     151    1.000    0.080
     152    0.113    0.047
     153    1.349    0.167
     154    0.747    0.090
     155    0.743    0.057
     156    0.000    0.000
     157    0.659    0.088
     158    1.428    0.093
     159    0.306    0.046
     160    0.047    0.027
     161    0.934    0.085
     162    0.459    0.066
     163    0.099    0.046
     164    0.326    0.084
     165    1.127    0.133
     166    0.130    0.065
     167    0.037    0.043
     168    0.992    0.180
     169    0.129    0.053
     170    0.605    0.091
     171    1.125    0.131
     172    1.411    0.159
     173    0.658    0.095
     174    1.906    0.155
     175    0.619    0.145
     176    0.619    0.073
     177    0.400    0.088
     178    0.056    0.028
     179    0.515    0.074
     180    0.569    0.118
     181    0.585    0.154
     182    0.158    0.071
     183    0.678    0.091
     184    2.211    0.132
     185    1.136    0.082
     186    0.894    0.118
     187    0.943    0.182
     188    0.600    0.111
     189    1.316    0.092
     190    0.627    0.072
     191    0.454    0.079
     192    0.597    0.088
     193    0.654    0.079
     194    0.249    0.043
     195    0.111    0.037
     196    1.208    0.106
     197    0.566    0.074
     198    0.388    0.074
     199    0.104    0.042
     200    0.860    0.074
     201    0.102    0.037
     202    0.002    0.007
     203    0.223    0.073
     204    0.682    0.072
     205    0.489    0.085
     206    0.006    0.012
     207    0.834    0.096
     208    0.973    0.093
     209    0.222    0.076
     210    0.160    0.044
     211    0.951    0.076
     212    1.114    0.088
     213    0.059    0.044
     214    0.290    0.051
     215    0.551    0.063
     216    0.127    0.059
     217    0.062    0.030
     218    1.278    0.131
     219    1.589    0.128
     220    0.268    0.061
     221    0.355    0.108
     222    1.190    0.141
     223    1.635    0.231
     224    1.267    0.099
     225    1.052    0.114
     226    1.589    0.096
     227    1.024    0.134
     228    1.386    0.100
     229    1.238    0.162
     230    1.162    0.130
     231    0.415    0.074
     232    0.948    0.163
     233    0.060    0.037
     234    0.058    0.042
     235    1.763    0.146
     236    0.146    0.038
     237    0.004    0.015
     238    0.726    0.099
     239    0.389    0.067
     240    0.000    0.000
     241    0.004    0.012
     242    0.665    0.101
     243    0.235    0.054
     244    0.028    0.025
     245    0.261    0.067
     246    1.200    0.089
     247    0.341    0.083
     248    0.051    0.048
     249    0.267    0.084
     250    0.674    0.097
     251    0.455    0.092
     252    0.028    0.027
     253    0.862    0.068
     254    0.192    0.043
     255    0.271    0.078
     256    0.774    0.119
     257    0.879    0.085
     258    0.316    0.083
     259    0.113    0.041
     260    1.061    0.112
     261    0.346    0.048
     262    0.619    0.178
     263    1.163    0.117
     264    1.324    0.137
     265    0.548    0.113
     266    0.488    0.103
     267    1.494    0.105
     268    0.863    0.070
     269    0.348    0.075
     270    0.463    0.061
     271    0.493    0.084
     272    0.087    0.053
     273    0.172    0.047
     274    1.822    0.123
     275    0.256    0.037
     276    0.563    0.152
     277    0.448    0.092
     278    0.412    0.074
     279    0.245    0.058
     280    0.496    0.088
     281    0.891    0.061
     282    0.099    0.044
     283    0.577    0.082
     284    0.097    0.046
     285    0.645    0.118
     286    0.086    0.044
     287    0.041    0.033
     288    0.264    0.057
     289    0.070    0.044
     290    0.002    0.007
     291    0.122    0.038
     292    0.036    0.033
     293    0.044    0.031
     294    0.149    0.049
     295    0.787    0.079
     296    0.140    0.057
     297    0.206    0.061
     298    0.212    0.076
     299    1.481    0.106
     300    0.973    0.117
     301    0.029    0.025
     302    1.159    0.087
     303    0.551    0.072
     304    0.173    0.054
     305    1.299    0.104
     306    0.817    0.096
     307    0.599    0.077
     308    0.442    0.093
     309    1.151    0.121
     310    0.879    0.131
     311    0.579    0.154
     312    1.255    0.185
     313    1.973    0.113
      19    0.891    0.152
      20    0.251    0.089
      21    1.308    0.113
      22    1.948    0.092
      23    0.745    0.064
      24    0.963    0.071
      25    0.439    0.095
      26    1.114    0.176
      27    1.089    0.133
      28    1.127    0.103
      29    0.138    0.050
      30    0.137    0.058
      31    1.757    0.124
      32    1.140    0.105
      33    0.146    0.050
      34    0.354    0.056
      35    0.869    0.085
      36    0.860    0.089
      37    0.054    0.034
      38    0.627    0.080
      39    1.005    0.088
      40    0.138    0.063
      41    0.420    0.083
      42    0.995    0.108
      43    1.329    0.125
      44    0.003    0.008
      45    0.628    0.102
      46    0.924    0.140
      47    0.070    0.048
      48    0.006    0.013
      49    0.864    0.129
      50    0.456    0.091
      51    0.038    0.040
      52    0.336    0.089
      53    0.744    0.101
      54    0.023    0.038
      55    0.021    0.033
      56    1.084    0.099
      57    1.068    0.106
      58    0.942    0.126
      59    0.517    0.104
      60    2.118    0.132
      61    0.567    0.094
      62    1.683    0.097
      63    0.354    0.066
      64    0.218    0.047
      65    0.168    0.054
      66    0.081    0.041
      67    0.119    0.043
      68    0.041    0.027
      69    0.284    0.085
      70    0.246    0.070
      71    0.315    0.053
      72    0.038    0.031
      73    0.016    0.021
      74    0.595    0.081
      75    0.034    0.022
      76    0.012    0.022
      77    0.194    0.078
      78    0.751    0.105
      79    0.074    0.036
      80    0.001    0.006
      81    0.902    0.116
      82    0.000    0.000
      83    0.001    0.006
      84    0.481    0.045
      85    0.680    0.110
      86    0.275    0.067
      87    0.068    0.030
      88    0.933    0.120
      89    0.566    0.074
      90    0.323    0.062
      91    0.490    0.111
      92    0.490    0.086
      93    0.739    0.124
      94    0.008    0.013
      95    0.906    0.071
      96    0.727    0.117
      97    0.339    0.057
      98    0.677    0.093
      99    0.904    0.069
     100    1.098    0.083
     101    0.000    0.000
     102    0.370    0.068
     103    1.068    0.105
     104    0.248    0.058
     105    0.317    0.073
     106    0.033    0.032
     107    0.485    0.056
     108    0.614    0.110
     109    0.159    0.068
     110    0.204    0.056
     111    0.008    0.015
     112    0.228    0.066
     113    0.186    0.044
     114    0.020    0.021
     115    0.058    0.043
     116    0.010    0.018
     117    0.585    0.074
     118    0.054    0.030
     119    0.001    0.006
     120    0.123    0.038
     121    0.288    0.070
     122    0.005    0.014
     123    0.004    0.010
     124    0.689    0.069
     125    0.042    0.030
     126    0.212    0.110
     127    0.628    0.106
     128    0.720    0.105
     129    0.067    0.061
     130    0.171    0.074
     131    0.682    0.168
     132    0.956    0.152
     133    0.329    0.130
     134    1.204    0.125
     135    1.931    0.146
     136    0.134    0.025
     137    1.099    0.171
     138    1.988    0.153
     139    0.638    0.092
     140    0.487    0.113
     141    0.607    0.064
     142    0.385    0.109
     143    0.976    0.065
     144    1.133    0.128
     145    0.000    0.000
     146    0.690    0.088
     147    0.767    0.097
     148    0.436    0.071
     149    0.150    0.053
     150    0.843    0.084
     151    1.034    0.092
     152    0.099    0.029
     153    1.256    0.189
     154    0.714    0.064
     155    0.737    0.072
     156    0.000    0.000
     157    0.635    0.116
     158    1.548    0.142
     159    0.295    0.057
     160    0.029    0.021
     161    0.989    0.095
     162    0.474    0.086
     163    0.095    0.053
     164    0.293    0.092
     165    1.091    0.102
     166    0.146    0.075
     167    0.070    0.053
     168    1.090    0.151
     169    0.085    0.034
     170    0.637    0.112
     171    1.119    0.091
     172    1.369    0.116
     173    0.624    0.094
     174    1.955    0.148
     175    1.005    0.121
     176    0.601    0.084
     177    0.383    0.082
     178    0.080    0.038
     179    0.557    0.068
     180    0.600    0.120
     181    0.681    0.118
     182    0.162    0.084
     183    0.660    0.090
     184    2.200    0.129
     185    1.074    0.119
     186    0.870    0.119
     187    1.001    0.150
     188    0.630    0.060
     189    1.225    0.133
     190    0.658    0.083
     191    0.485    0.086
     192    0.602    0.072
     193    0.660    0.099
     194    0.284    0.077
     195    0.148    0.048
     196    1.181    0.104
     197    0.565    0.070
     198    0.433    0.082
     199    0.095    0.044
     200    0.867    0.086
     201    0.112    0.043
     202    0.001    0.006
     203    0.216    0.078
     204    0.658    0.087
     205    0.455    0.076
     206    0.009    0.019
     207    0.837    0.126
     208    1.014    0.118
     209    0.212    0.052
     210    0.223    0.091
     211    0.928    0.103
     212    1.120    0.078
     213    0.036    0.033
     214    0.272    0.082
     215    0.592    0.055
     216    0.103    0.055
     217    0.053    0.023
     218    1.351    0.079
     219    1.639    0.111
     220    0.222    0.073
     221    0.352    0.052
     222    1.444    0.125
     223    1.723    0.146
     224    1.232    0.104
     225    0.728    0.199
     226    1.536    0.116
     227    1.007    0.173
     228    1.445    0.161
     229    1.251    0.176
     230    0.976    0.181
     231    0.522    0.088
     232    1.068    0.172
     233    0.063    0.037
     234    0.071    0.039
     235    1.788    0.140
     236    0.117    0.048
     237    0.001    0.006
     238    0.686    0.113
     239    0.396    0.073
     240    0.001    0.006
     241    0.007    0.014
     242    0.645    0.056
     243    0.202    0.053
     244    0.022    0.027
     245    0.287    0.073
     246    1.203    0.096
     247    0.326    0.080
     248    0.067    0.046
     249    0.250    0.077
     250    0.646    0.072
     251    0.506    0.114
     252    0.041    0.029
     253    0.863    0.120
     254    0.202    0.042
     255    0.289    0.069
     256    0.769    0.115
     257    0.964    0.129
     258    0.308    0.083
     259    0.114    0.024
     260    0.984    0.111
     261    0.377    0.090
     262    0.565    0.094
     263    1.209    0.102
     264    1.258    0.125
     265    0.577    0.060
     266    0.374    0.086
     267    1.492    0.084
     268    0.893    0.062
     269    0.358    0.078
     270    0.459    0.067
     271    0.524    0.074
     272    0.048    0.034
     273    0.169    0.056
     274    1.862    0.120
     275    0.269    0.076
     276    0.367    0.141
     277    0.402    0.103
     278    0.413    0.054
     279    0.260    0.045
     280    0.461    0.089
     281    0.916    0.100
     282    0.108    0.041
     283    0.570    0.087
     284    0.132    0.047
     285    0.659    0.068
     286    0.097    0.039
     287    0.074    0.046
     288    0.306    0.068
     289    0.049    0.039
     290    0.001    0.006
     291    0.124    0.047
     292    0.039    0.030
     293    0.056    0.031
     294    0.144    0.047
     295    0.744    0.093
     296    0.170    0.060
     297    0.186    0.073
     298    0.213    0.058
     299    1.545    0.079
     300    0.923    0.114
     301    0.012    0.026
     302    1.041    0.133
     303    0.595    0.133
     304    0.166    0.068
     305    1.200    0.137
     306    0.840    0.079
     307    0.537    0.096
     308    0.435    0.108
     309    1.176    0.105
     310    0.886    0.089
     311    0.568    0.135
     312    1.246    0.136
     313    1.970    0.090
      19    0.773    0.164
      20    0.236    0.083
      21    1.354    0.135
      22    1.939    0.125
      23    0.770    0.090
      24    1.013    0.113
      25    0.362    0.082
      26    1.032    0.158
      27    1.109    0.097
      28    1.072    0.117
      29    0.120    0.056
      30    0.148    0.075
      31    1.785    0.124
      32    1.193    0.095
      33    0.169    0.058
      34    0.412    0.097
      35    0.873    0.072
      36    0.852    0.084
      37    0.065    0.038
      38    0.603    0.078
      39    0.933    0.102
      40    0.108    0.066
      41    0.506    0.079
      42    0.965    0.098
      43    1.305    0.103
      44    0.000    0.000
      45    0.739    0.118
      46    0.886    0.098
      47    0.034    0.030
      48    0.011    0.021
      49    0.782    0.117
      50    0.453    0.068
      51    0.043    0.053
      52    0.314    0.052
      53    0.730    0.080
      54    0.023    0.032
      55    0.046    0.042
      56    1.111    0.134
      57    1.055    0.073
      58    0.856    0.215
      59    0.504    0.100
      60    1.949    0.194
      61    0.589    0.076
      62    1.660    0.132
      63    0.359    0.076
      64    0.194    0.042
      65    0.148    0.064
      66    0.061    0.031
      67    0.132    0.040
      68    0.038    0.021
      69    0.310    0.070
      70    0.289    0.088
      71    0.308    0.062
      72    0.037    0.026
      73    0.025    0.024
      74    0.595    0.085
      75    0.034    0.030
      76    0.016    0.023
      77    0.182    0.082
      78    0.743    0.115
      79    0.062    0.039
      80    0.001    0.006
      81    0.888    0.125
      82    0.000    0.000
      83    0.003    0.008
      84    0.442    0.064
      85    0.683    0.122
      86    0.369    0.098
      87    0.060    0.031
      88    0.915    0.115
      89    0.544    0.083
      90    0.364    0.080
      91    0.440    0.075
      92    0.544    0.088
      93    0.801    0.119
      94    0.030    0.038
      95    0.963    0.100
      96    0.870    0.162
      97    0.374    0.056
      98    0.729    0.096
      99    0.910    0.081
     100    1.040    0.108
     101    0.000    0.000
     102    0.364    0.068
     103    1.144    0.121
     104    0.232    0.041
     105    0.237    0.064
     106    0.048    0.031
     107    0.483    0.089
     108    0.618    0.109
     109    0.129    0.043
     110    0.183    0.035
     111    0.011    0.016
     112    0.362    0.081
     113    0.160    0.048
     114    0.022    0.030
     115    0.082    0.039
     116    0.024    0.026
     117    0.607    0.080
     118    0.075    0.032
     119    0.000    0.000
     120    0.145    0.056
     121    0.298    0.049
     122    0.011    0.018
     123    0.001    0.006
     124    0.696    0.114
     125    0.023    0.019
     126    0.286    0.113
     127    0.575    0.075
     128    0.793    0.115
     129    0.071    0.062
     130    0.058    0.039
     131    0.536    0.155
     132    1.140    0.148
     133    0.213    0.102
     134    1.190    0.130
     135    1.916    0.144
     136    0.118    0.060
     137    1.137    0.139
     138    1.992    0.134
     139    0.647    0.072
     140    0.494    0.111
     141    0.584    0.087
     142    0.385    0.090
     143    0.937    0.078
     144    1.082    0.102
     145    0.000    0.000
     146    0.715    0.082
     147    0.784    0.072
     148    0.462    0.073
     149    0.101    0.044
     150    0.801    0.111
     151    0.980    0.084
     152    0.103    0.037
     153    1.227    0.191
     154    0.759    0.080
     155    0.718    0.061
     156    0.000    0.000
     157    0.577    0.085
     158    1.501    0.141
     159    0.320    0.039
     160    0.030    0.026
     161    1.000    0.106
     162    0.512    0.061
     163    0.107    0.056
     164    0.333    0.068
     165    1.189    0.073
     166    0.135    0.084
     167    0.063    0.048
     168    1.095    0.121
     169    0.140    0.057
     170    0.648    0.151
     171    1.213    0.184
     172    1.378    0.120
     173    0.749    0.085
     174    1.915    0.134
     175    0.865    0.160
     176    0.718    0.099
     177    0.335    0.064
     178    0.083    0.043
     179    0.606    0.072
     180    0.546    0.099
     181    0.780    0.158
     182    0.236    0.110
     183    0.678    0.084
     184    2.156    0.160
     185    1.012    0.079
     186    0.858    0.084
     187    1.031    0.119
     188    0.699    0.100
     189    1.283    0.108
     190    0.643    0.060
     191    0.373    0.089
     192    0.620    0.108
     193    0.698    0.108
     194    0.242    0.061
     195    0.219    0.065
     196    1.084    0.113
     197    0.540    0.087
     198    0.497    0.112
     199    0.130    0.048
     200    0.802    0.093
     201    0.172    0.056
     202    0.003    0.008
     203    0.258    0.071
     204    0.602    0.082
     205    0.440    0.057
     206    0.008    0.015
     207    0.894    0.071
     208    0.986    0.115
     209    0.223    0.049
     210    0.249    0.085
     211    0.919    0.100
     212    1.095    0.102
     213    0.072    0.038
     214    0.237    0.051
     215    0.577    0.075
     216    0.098    0.046
     217    0.034    0.022
     218    1.292    0.209
     219    1.470    0.170
     220    0.078    0.054
     221    0.294    0.068
     222    1.508    0.106
     223    1.464    0.170
     224    1.205    0.098
     225    0.616    0.180
     226    1.526    0.143
     227    0.766    0.118
     228    1.594    0.157
     229    1.378    0.165
     230    0.814    0.188
     231    0.591    0.092
     232    0.833    0.186
     233    0.100    0.074
     234    0.055    0.029
     235    1.658    0.076
     236    0.162    0.081
     237    0.027    0.029
     238    0.666    0.098
     239    0.380    0.060
     240    0.004    0.010
     241    0.004    0.011
     242    0.675    0.080
     243    0.201    0.039
     244    0.041    0.034
     245    0.306    0.063
     246    1.170    0.098
     247    0.379    0.087
     248    0.205    0.080
     249    0.190    0.076
     250    0.663    0.076
     251    0.459    0.082
     252    0.031    0.020
     253    0.869    0.086
     254    0.186    0.051
     255    0.223    0.050
     256    0.774    0.077
     257    0.935    0.123
     258    0.414    0.103
     259    0.197    0.064
     260    1.075    0.109
     261    0.406    0.075
     262    0.615    0.088
     263    1.161    0.136
     264    1.389    0.129
     265    0.525    0.079
     266    0.362    0.071
     267    1.383    0.145
     268    0.913    0.060
     269    0.405    0.059
     270    0.518    0.074
     271    0.499    0.057
     272    0.040    0.042
     273    0.251    0.062
     274    1.915    0.084
     275    0.264    0.078
     276    0.377    0.103
     277    0.423    0.062
     278    0.391    0.058
     279    0.255    0.041
     280    0.370    0.069
     281    0.898    0.086
     282    0.128    0.050
     283    0.587    0.082
     284    0.125    0.052
     285    0.676    0.085
     286    0.094    0.032
     287    0.087    0.053
     288    0.292    0.068
     289    0.102    0.060
     290    0.003    0.009
     291    0.131    0.046
     292    0.042    0.042
     293    0.033    0.024
     294    0.190    0.059
     295    0.786    0.102
     296    0.161    0.059
     297    0.189    0.047
     298    0.261    0.069
     299    1.549    0.116
     300    0.811    0.083
     301    0.000    0.000
     302    0.959    0.130
     303    0.583    0.118
     304    0.199    0.071
     305    1.176    0.144
     306    0.851    0.090
     307    0.589    0.133
     308    0.420    0.091
     309    1.210    0.084
     310    0.855    0.119
     311    0.482    0.092
     312    1.337    0.178
     313    1.960    0.126
      19    1.000    0.225
      20    0.216    0.103
      21    1.578    0.206
      22    1.945    0.106
      23    0.802    0.115
      24    0.911    0.080
      25    0.375    0.096
      26    0.978    0.105
      27    1.165    0.171
      28    1.119    0.097
      29    0.141    0.040
      30    0.151    0.052
      31    1.862    0.107
      32    1.159    0.110
      33    0.181    0.060
      34    0.411    0.082
      35    0.898    0.069
      36    0.838    0.093
      37    0.054    0.040
      38    0.511    0.064
      39    0.927    0.117
      40    0.112    0.054
      41    0.516    0.076
      42    0.983    0.065
      43    1.301    0.154
      44    0.001    0.006
      45    0.777    0.149
      46    0.937    0.093
      47    0.030    0.023
      48    0.014    0.017
      49    0.829    0.108
      50    0.464    0.094
      51    0.086    0.047
      52    0.291    0.075
      53    0.689    0.102
      54    0.017    0.018
      55    0.074    0.034
      56    1.150    0.120
      57    1.086    0.097
      58    0.762    0.155
      59    0.523    0.070
      60    1.992    0.244
      61    0.552    0.098
      62    1.748    0.137
      63    0.367    0.064
      64    0.228    0.045
      65    0.169    0.095
      66    0.059    0.033
      67    0.142    0.048
      68    0.029    0.020
      69    0.274    0.061
      70    0.292    0.064
      71    0.301    0.067
      72    0.014    0.018
      73    0.023    0.021
      74    0.548    0.068
      75    0.006    0.018
      76    0.022    0.026
      77    0.167    0.063
      78    0.742    0.067
      79    0.051    0.033
      80    0.001    0.006
      81    0.854    0.096
      82    0.000    0.000
      83    0.009    0.017
      84    0.485    0.072
      85    0.578    0.091
      86    0.328    0.083
      87    0.045    0.029
      88    0.896    0.132
      89    0.552    0.099
      90    0.354    0.072
      91    0.442    0.080
      92    0.524    0.062
      93    0.863    0.095
      94    0.059    0.050
      95    1.124    0.156
      96    0.974    0.111
      97    0.426    0.073
      98    0.640    0.088
      99    0.886    0.074
     100    0.942    0.168
     101    0.000    0.000
     102    0.402    0.059
     103    1.091    0.111
     104    0.160    0.062
     105    0.272    0.058
     106    0.054    0.028
     107    0.508    0.077
     108    0.616    0.116
     109    0.117    0.043
     110    0.226    0.042
     111    0.021    0.022
     112    0.336    0.086
     113    0.168    0.049
     114    0.002    0.007
     115    0.075    0.040
     116    0.023    0.021
     117    0.559    0.063
     118    0.016    0.028
     119    0.001    0.006
     120    0.124    0.045
     121    0.310    0.050
     122    0.001    0.006
     123    0.001    0.006
     124    0.668    0.085
     125    0.042    0.036
     126    0.225    0.083
     127    0.589    0.089
     128    0.842    0.100
     129    0.018    0.026
     130    0.022    0.033
     131    0.586    0.120
     132    1.145    0.149
     133    0.113    0.049
     134    1.202    0.143
     135    1.903    0.111
     136    0.111    0.038
     137    1.185    0.143
     138    2.056    0.096
     139    0.601    0.076
     140    0.486    0.127
     141    0.554    0.082
     142    0.410    0.090
     143    0.882    0.095
     144    1.128    0.106
     145    0.000    0.000
     146    0.665    0.075
     147    0.740    0.075
     148    0.478    0.044
     149    0.072    0.029
     150    0.883    0.117
     151    1.031    0.085
     152    0.135    0.042
     153    0.833    0.149
     154    0.758    0.103
     155    0.717    0.083
     156    0.000    0.000
     157    0.643    0.082
     158    1.467    0.122
     159    0.292    0.043
     160    0.039    0.026
     161    1.048    0.089
     162    0.497    0.076
     163    0.096    0.048
     164    0.333    0.061
     165    1.159    0.107
     166    0.104    0.042
     167    0.045    0.036
     168    1.144    0.138
     169    0.182    0.077
     170    0.615    0.218
     171    1.488    0.286
     172    1.404    0.101
     173    0.721    0.079
     174    1.933    0.099
     175    0.870    0.145
     176    0.785    0.133
     177    0.288    0.076
     178    0.071    0.047
     179    0.638    0.084
     180    0.492    0.122
     181    0.809    0.148
     182    0.246    0.097
     183    0.674    0.101
     184    2.142    0.141
     185    0.996    0.087
     186    0.878    0.141
     187    1.025    0.120
     188    0.910    0.162
     189    1.306    0.118
     190    0.658    0.057
     191    0.374    0.079
     192    0.671    0.096
     193    0.646    0.070
     194    0.239    0.057
     195    0.235    0.064
     196    1.045    0.081
     197    0.489    0.079
     198    0.456    0.114
     199    0.125    0.043
     200    0.807    0.064
     201    0.172    0.061
     202    0.004    0.010
     203    0.218    0.095
     204    0.661    0.102
     205    0.468    0.068
     206    0.009    0.023
     207    0.877    0.081
     208    1.039    0.119
     209    0.246    0.042
     210    0.215    0.050
     211    0.965    0.094
     212    1.057    0.091
     213    0.050    0.032
     214    0.257    0.053
     215    0.544    0.057
     216    0.046    0.031
     217    0.023    0.018
     218    1.065    0.096
     219    1.391    0.135
     220    0.046    0.041
     221    0.301    0.064
     222    1.373    0.114
     223    1.616    0.147
     224    0.980    0.159
     225    0.632    0.167
     226    1.517    0.097
     227    0.737    0.122
     228    1.808    0.210
     229    1.546    0.133
     230    0.521    0.069
     231    0.683    0.092
     232    0.804    0.098
     233    0.261    0.105
     234    0.091    0.045
     235    1.686    0.101
     236    0.116    0.079
     237    0.006    0.014
     238    0.646    0.084
     239    0.382    0.065
     240    0.004    0.010
     241    0.007    0.015
     242    0.671    0.063
     243    0.228    0.055
     244    0.022    0.027
     245    0.301    0.047
     246    1.178    0.094
     247    0.340    0.061
     248    0.174    0.087
     249    0.181    0.053
     250    0.649    0.073
     251    0.499    0.067
     252    0.035    0.020
     253    0.845    0.088
     254    0.204    0.046
     255    0.213    0.056
     256    0.788    0.057
     257    0.967    0.094
     258    0.421    0.068
     259    0.238    0.069
     260    1.225    0.152
     261    0.388    0.086
     262    0.796    0.197
     263    1.065    0.235
     264    1.507    0.184
     265    0.498    0.072
     266    0.433    0.137
     267    1.396    0.113
     268    0.889    0.088
     269    0.391    0.101
     270    0.504    0.087
     271    0.457    0.068
     272    0.070    0.032
     273    0.248    0.054
     274    1.851    0.130
     275    0.274    0.058
     276    0.370    0.119
     277    0.432    0.067
     278    0.418    0.050
     279    0.277    0.062
     280    0.346    0.043
     281    0.876    0.084
     282    0.106    0.030
     283    0.630    0.110
     284    0.131    0.048
     285    0.650    0.093
     286    0.145    0.037
     287    0.111    0.056
     288    0.297    0.059
     289    0.088    0.062
     290    0.000    0.000
     291    0.126    0.044
     292    0.041    0.039
     293    0.056    0.037
     294    0.182    0.064
     295    0.766    0.110
     296    0.145    0.052
     297    0.186    0.043
     298    0.251    0.074
     299    1.455    0.115
     300    0.874    0.122
     301    0.009    0.028
     302    0.957    0.097
     303    0.642    0.111
     304    0.173    0.058
     305    1.121    0.092
     306    0.854    0.067
     307    0.580    0.068
     308    0.342    0.061
     309    0.988    0.156
     310    0.978    0.127
     311    0.628    0.089
     312    1.254    0.087
     313    1.966    0.087
      19    1.206    0.244
      20    0.164    0.174
      21    1.485    0.163
      22    1.966    0.150
      23    0.694    0.107
      24    0.855    0.109
      25    0.423    0.075
      26    1.193    0.204
      27    1.075    0.093
      28    1.009    0.114
      29    0.136    0.048
      30    0.180    0.061
      31    1.830    0.080
      32    1.187    0.096
      33    0.178    0.055
      34    0.403    0.079
      35    0.902    0.068
      36    0.848    0.105
      37    0.051    0.038
      38    0.495    0.066
      39    1.067    0.162
      40    0.154    0.066
      41    0.491    0.092
      42    1.026    0.103
      43    1.152    0.209
      44    0.000    0.000
      45    0.687    0.167
      46    0.946    0.078
      47    0.032    0.025
      48    0.010    0.019
      49    0.827    0.102
      50    0.476    0.070
      51    0.102    0.047
      52    0.277    0.067
      53    0.699    0.071
      54    0.013    0.019
      55    0.055    0.038
      56    1.025    0.114
      57    0.983    0.104
      58    0.894    0.140
      59    0.555    0.065
      60    2.229    0.133
      61    0.603    0.097
      62    1.627    0.120
      63    0.357    0.063
      64    0.197    0.042
      65    0.139    0.060
      66    0.048    0.039
      67    0.163    0.057
      68    0.057    0.036
      69    0.276    0.071
      70    0.307    0.058
      71    0.333    0.044
      72    0.030    0.024
      73    0.032    0.026
      74    0.582    0.054
      75    0.036    0.025
      76    0.022    0.027
      77    0.106    0.060
      78    0.651    0.116
      79    0.040    0.037
      80    0.000    0.000
      81    0.808    0.100
      82    0.000    0.000
      83    0.001    0.006
      84    0.469    0.051
      85    0.544    0.086
      86    0.318    0.078
      87    0.062    0.038
      88    0.885    0.089
      89    0.578    0.075
      90    0.353    0.065
      91    0.449    0.063
      92    0.770    0.097
      93    0.616    0.104
      94    0.021    0.029
      95    1.022    0.093
      96    0.759    0.151
      97    0.440    0.053
      98    0.674    0.075
      99    0.892    0.079
     100    0.615    0.080
     101    0.000    0.000
     102    0.392    0.091
     103    1.149    0.124
     104    0.144    0.066
     105    0.289    0.050
     106    0.057    0.037
     107    0.525    0.063
     108    0.628    0.104
     109    0.138    0.071
     110    0.232    0.075
     111    0.013    0.023
     112    0.291    0.077
     113    0.137    0.044
     114    0.022    0.031
     115    0.085    0.035
     116    0.046    0.033
     117    0.570    0.068
     118    0.049    0.033
     119    0.006    0.012
     120    0.131    0.044
     121    0.325    0.065
     122    0.001    0.006
     123    0.000    0.000
     124    0.700    0.080
     125    0.043    0.029
     126    0.322    0.094
     127    0.563    0.075
     128    0.833    0.079
     129    0.020    0.021
     130    0.020    0.026
     131    0.489    0.141
     132    1.206    0.109
     133    0.115    0.035
     134    1.226    0.154
     135    1.958    0.114
     136    0.125    0.037
     137    1.127    0.128
     138    1.940    0.151
     139    0.657    0.057
     140    0.420    0.112
     141    0.425    0.115
     142    0.342    0.058
     143    0.916    0.073
     144    1.104    0.099
     145    0.000    0.000
     146    0.673    0.079
     147    0.758    0.094
     148    0.437    0.066
     149    0.113    0.044
     150    0.784    0.071
     151    1.031    0.073
     152    0.100    0.045
     153    1.234    0.245
     154    0.684    0.087
     155    0.730    0.066
     156    0.000    0.000
     157    0.533    0.111
     158    1.507    0.112
     159    0.308    0.051
     160    0.039    0.024
     161    1.052    0.100
     162    0.552    0.070
     163    0.069    0.041
     164    0.483    0.119
     165    1.318    0.172
     166    0.250    0.170
     167    0.056    0.046
     168    1.075    0.174
     169    0.161    0.033
     170    0.696    0.204
     171    1.695    0.330
     172    1.459    0.213
     173    0.538    0.120
     174    1.864    0.138
     175    0.891    0.165
     176    0.881    0.173
     177    0.317    0.094
     178    0.120    0.057
     179    0.638    0.094
     180    0.340    0.114
     181    0.755    0.147
     182    0.222    0.105
     183    0.768    0.148
     184    2.106    0.182
     185    1.001    0.091
     186    0.913    0.122
     187    0.986    0.150
     188    0.940    0.100
     189    1.260    0.124
     190    0.734    0.093
     191    0.578    0.193
     192    0.601    0.071
     193    0.688    0.064
     194    0.307    0.095
     195    0.247    0.071
     196    1.055    0.086
     197    0.455    0.094
     198    0.453    0.112
     199    0.139    0.050
     200    0.771    0.078
     201    0.173    0.033
     202    0.003    0.008
     203    0.190    0.105
     204    0.672    0.083
     205    0.458    0.078
     206    0.001    0.006
     207    0.732    0.129
     208    1.078    0.102
     209    0.264    0.079
     210    0.189    0.066
     211    0.916    0.061
     212    1.086    0.111
     213    0.055    0.045
     214    0.253    0.050
     215    0.586    0.074
     216    0.054    0.042
     217    0.027    0.017
     218    1.081    0.105
     219    1.406    0.128
     220    0.033    0.042
     221    0.280    0.044
     222    1.355    0.086
     223    1.648    0.110
     224    0.847    0.109
     225    0.579    0.087
     226    1.514    0.097
     227    0.868    0.125
     228    1.500    0.126
     229    1.411    0.121
     230    0.487    0.071
     231    0.663    0.095
     232    0.698    0.148
     233    0.274    0.085
     234    0.077    0.034
     235    1.705    0.105
     236    0.145    0.069
     237    0.016    0.021
     238    0.658    0.101
     239    0.392    0.053
     240    0.003    0.008
     241    0.002    0.008
     242    0.649    0.056
     243    0.254    0.058
     244    0.076    0.041
     245    0.473    0.127
     246    1.147    0.081
     247    0.323    0.090
     248    0.201    0.059
     249    0.196    0.060
     250    0.605    0.075
     251    0.466    0.095
     252    0.034    0.029
     253    0.813    0.092
     254    0.174    0.049
     255    0.216    0.072
     256    0.734    0.105
     257    0.916    0.120
     258    0.353    0.088
     259    0.274    0.072
     260    1.316    0.095
     261    0.477    0.090
     262    1.052    0.142
     263    0.957    0.126
     264    1.576    0.174
     265    0.515    0.065
     266    0.605    0.092
     267    1.567    0.108
     268    0.876    0.077
     269    0.443    0.119
     270    0.519    0.079
     271    0.474    0.087
     272    0.110    0.058
     273    0.214    0.043
     274    1.897    0.082
     275    0.260    0.057
     276    0.376    0.129
     277    0.476    0.072
     278    0.394    0.066
     279    0.266    0.067
     280    0.310    0.117
     281    0.886    0.094
     282    0.084    0.029
     283    0.691    0.080
     284    0.128    0.048
     285    0.589    0.095
     286    0.159    0.049
     287    0.071    0.044
     288    0.294    0.058
     289    0.200    0.094
     290    0.000    0.000
     291    0.104    0.063
     292    0.055    0.035
     293    0.061    0.033
     294    0.138    0.072
     295    0.692    0.133
     296    0.154    0.064
     297    0.219    0.069
     298    0.228    0.062
     299    1.484    0.115
     300    0.863    0.131
     301    0.010    0.022
     302    0.966    0.100
     303    0.805    0.132
     304    0.172    0.046
     305    1.040    0.110
     306    0.815    0.102
     307    0.563    0.098
     308    0.325    0.092
     309    1.048    0.102
     310    0.924    0.082
     311    0.660    0.099
     312    1.128    0.125
     313    1.974    0.081
      19    1.322    0.256
      20    0.288    0.092
      21    1.577    0.223
      22    1.959    0.090
      23    0.746    0.101
      24    0.906    0.130
      25    0.343    0.050
      26    1.288    0.176
      27    1.020    0.102
      28    1.018    0.109
      29    0.127    0.063
      30    0.201    0.095
      31    1.795    0.120
      32    1.124    0.103
      33    0.183    0.051
      34    0.354    0.091
      35    0.885    0.052
      36    0.826    0.076
      37    0.051    0.038
      38    0.477    0.118
      39    1.193    0.117
      40    0.142    0.047
      41    0.437    0.076
      42    1.040    0.070
      43    0.944    0.102
      44    0.000    0.000
      45    0.605    0.118
      46    0.848    0.117
      47    0.023    0.025
      48    0.008    0.017
      49    0.793    0.097
      50    0.542    0.117
      51    0.097    0.051
      52    0.305    0.062
      53    0.692    0.086
      54    0.021    0.024
      55    0.086    0.044
      56    1.051    0.085
      57    0.994    0.122
      58    0.698    0.154
      59    0.482    0.095
      60    2.058    0.193
      61    0.592    0.082
      62    1.525    0.138
      63    0.384    0.073
      64    0.170    0.032
      65    0.272    0.053
      66    0.048    0.039
      67    0.146    0.056
      68    0.036    0.026
      69    0.258    0.052
      70    0.335    0.049
      71    0.326    0.070
      72    0.023    0.026
      73    0.027    0.017
      74    0.638    0.072
      75    0.039    0.019
      76    0.035    0.027
      77    0.112    0.078
      78    0.728    0.114
      79    0.068    0.037
      80    0.000    0.000
      81    0.802    0.116
      82    0.000    0.000
      83    0.000    0.000
      84    0.450    0.093
      85    0.534    0.101
      86    0.289    0.091
      87    0.060    0.023
      88    0.893    0.106
      89    0.590    0.083
      90    0.306    0.098
      91    0.479    0.103
      92    0.773    0.071
      93    0.584    0.134
      94    0.012    0.018
      95    0.989    0.112
      96    0.724    0.124
      97    0.384    0.074
      98    0.652    0.107
      99    0.926    0.082
     100    0.688    0.119
     101    0.000    0.000
     102    0.376    0.076
     103    1.026    0.111
     104    0.149    0.059
     105    0.275    0.076
     106    0.029    0.024
     107    0.506    0.071
     108    0.660    0.137
     109    0.102    0.056
     110    0.156    0.046
     111    0.011    0.016
     112    0.290    0.090
     113    0.173    0.067
     114    0.036    0.031
     115    0.096    0.042
     116    0.047    0.032
     117    0.576    0.089
     118    0.056    0.028
     119    0.001    0.006
     120    0.131    0.051
     121    0.338    0.062
     122    0.001    0.006
     123    0.000    0.000
     124    0.677    0.090
     125    0.049    0.035
     126    0.216    0.060
     127    0.568    0.067
     128    0.873    0.076
     129    0.027    0.029
     130    0.032    0.029
     131    0.706    0.096
     132    1.018    0.119
     133    0.114    0.052
     134    1.075    0.105
     135    1.856    0.169
     136    0.137    0.035
     137    1.168    0.095
     138    1.965    0.122
     139    0.610    0.064
     140    0.463    0.074
     141    0.322    0.086
     142    0.453    0.101
     143    0.889    0.072
     144    1.068    0.092
     145    0.000    0.000
     146    0.705    0.078
     147    0.750    0.082
     148    0.403    0.065
     149    0.130    0.052
     150    0.786    0.077
     151    1.044    0.074
     152    0.130    0.039
     153    1.216    0.129
     154    0.767    0.069
     155    0.776    0.075
     156    0.000    0.000
     157    0.455    0.080
     158    1.515    0.124
     159    0.308    0.061
     160    0.043    0.027
     161    0.903    0.109
     162    0.528    0.064
     163    0.083    0.044
     164    0.420    0.095
     165    1.174    0.136
     166    0.461    0.093
     167    0.027    0.035
     168    1.131    0.107
     169    0.127    0.061
     170    0.865    0.120
     171    1.423    0.276
     172    1.456    0.212
     173    0.586    0.114
     174    1.885    0.159
     175    0.921    0.192
     176    0.825    0.141
     177    0.389    0.112
     178    0.118    0.043
     179    0.665    0.078
     180    0.373    0.115
     181    0.793    0.138
     182    0.155    0.066
     183    0.904    0.099
     184    2.168    0.168
     185    1.053    0.095
     186    0.949    0.118
     187    0.832    0.168
     188    0.786    0.152
     189    1.277    0.118
     190    0.812    0.093
     191    0.631    0.088
     192    0.355    0.117
     193    0.763    0.076
     194    0.282    0.081
     195    0.190    0.066
     196    1.003    0.095
     197    0.522    0.070
     198    0.415    0.072
     199    0.115    0.053
     200    0.775    0.074
     201    0.149    0.050
     202    0.000    0.000
     203    0.198    0.077
     204    0.675    0.093
     205    0.465    0.085
     206    0.007    0.019
     207    0.721    0.105
     208    1.016    0.100
     209    0.199    0.040
     210    0.183    0.049
     211    0.898    0.059
     212    1.143    0.078
     213    0.073    0.021
     214    0.242    0.059
     215    0.546    0.061
     216    0.056    0.043
     217    0.031    0.017
     218    1.082    0.085
     219    1.402    0.121
     220    0.027    0.021
     221    0.332    0.079
     222    1.420    0.084
     223    1.464    0.123
     224    1.174    0.099
     225    0.881    0.302
     226    1.447    0.116
     227    0.648    0.167
     228    1.531    0.158
     229    1.503    0.137
     230    0.600    0.128
     231    0.798    0.107
     232    0.904    0.175
     233    0.382    0.073
     234    0.090    0.027
     235    1.790    0.124
     236    0.196    0.076
     237    0.010    0.020
     238    0.810    0.101
     239    0.429    0.108
     240    0.003    0.008
     241    0.003    0.008
     242    0.728    0.144
     243    0.253    0.062
     244    0.082    0.037
     245    0.607    0.098
     246    1.084    0.104
     247    0.299    0.063
     248    0.209    0.037
     249    0.201    0.043
     250    0.604    0.089
     251    0.493    0.079
     252    0.039    0.027
     253    0.859    0.079
     254    0.215    0.041
     255    0.221    0.041
     256    0.756    0.066
     257    0.911    0.086
     258    0.406    0.126
     259    0.207    0.061
     260    1.328    0.128
     261    0.494    0.089
     262    0.806    0.130
     263    1.236    0.147
     264    1.631    0.139
     265    0.535    0.091
     266    0.581    0.072
     267    1.497    0.085
     268    0.938    0.062
     269    0.398    0.060
     270    0.517    0.079
     271    0.525    0.083
     272    0.075    0.069
     273    0.190    0.070
     274    1.866    0.107
     275    0.231    0.056
     276    0.552    0.187
     277    0.400    0.062
     278    0.398    0.073
     279    0.247    0.061
     280    0.319    0.127
     281    0.915    0.097
     282    0.113    0.039
     283    0.643    0.076
     284    0.139    0.046
     285    0.641    0.076
     286    0.176    0.046
     287    0.073    0.042
     288    0.324    0.058
     289    0.222    0.090
     290    0.000    0.000
     291    0.081    0.044
     292    0.052    0.031
     293    0.050    0.025
     294    0.086    0.054
     295    0.611    0.063
     296    0.114    0.067
     297    0.223    0.066
     298    0.189    0.047
     299    1.348    0.102
     300    0.896    0.086
     301    0.020    0.028
     302    1.087    0.102
     303    0.798    0.110
     304    0.190    0.057
     305    1.161    0.128
     306    0.857    0.114
     307    0.577    0.101
     308    0.304    0.098
     309    1.045    0.091
     310    0.837    0.133
     311    0.648    0.063
     312    1.045    0.130
     313    1.968    0.102
      19    1.224    0.200
      20    0.135    0.069
      21    1.504    0.196
      22    1.990    0.119
      23    0.649    0.072
      24    0.965    0.113
      25    0.376    0.065
      26    1.008    0.211
      27    1.094    0.153
      28    1.063    0.102
      29    0.121    0.041
      30    0.152    0.058
      31    1.729    0.112
      32    1.070    0.110
      33    0.179    0.055
      34    0.335    0.072
      35    0.873    0.069
      36    0.839    0.082
      37    0.038    0.029
      38    0.527    0.072
      39    1.166    0.119
      40    0.128    0.069
      41    0.460    0.094
      42    0.991    0.087
      43    0.932    0.147
      44    0.001    0.006
      45    0.753    0.130
      46    0.936    0.084
      47    0.028    0.024
      48    0.013    0.024
      49    0.787    0.091
      50    0.464    0.054
      51    0.068    0.038
      52    0.316    0.069
      53    0.707    0.072
      54    0.019    0.025
      55    0.094    0.054
      56    1.108    0.100
      57    0.948    0.101
      58    0.543    0.117
      59    0.442    0.073
      60    1.801    0.145
      61    0.672    0.086
      62    1.450    0.117
      63    0.333    0.081
      64    0.193    0.038
      65    0.255    0.057
      66    0.040    0.042
      67    0.143    0.055
      68    0.044    0.033
      69    0.239    0.054
      70    0.328    0.084
      71    0.340    0.062
      72    0.033    0.024
      73    0.014    0.016
      74    0.591    0.069
      75    0.065    0.043
      76    0.027    0.029
      77    0.265    0.062
      78    0.739    0.163
      79    0.059    0.043
      80    0.001    0.006
      81    0.932    0.138
      82    0.001    0.006
      83    0.003    0.014
      84    0.483    0.067
      85    0.613    0.108
      86    0.256    0.104
      87    0.077    0.029
      88    0.918    0.111
      89    0.502    0.081
      90    0.186    0.099
      91    0.479    0.063
      92    0.728    0.090
      93    0.597    0.081
      94    0.016    0.022
      95    1.030    0.097
      96    0.635    0.086
      97    0.367    0.066
      98    0.690    0.101
      99    0.874    0.075
     100    0.971    0.110
     101    0.000    0.000
     102    0.380    0.079
     103    1.143    0.076
     104    0.218    0.067
     105    0.244    0.075
     106    0.035    0.020
     107    0.495    0.054
     108    0.521    0.083
     109    0.116    0.055
     110    0.162    0.062
     111    0.022    0.021
     112    0.336    0.083
     113    0.137    0.049
     114    0.030    0.035
     115    0.094    0.044
     116    0.032    0.030
     117    0.557    0.092
     118    0.073    0.020
     119    0.003    0.008
     120    0.137    0.050
     121    0.349    0.050
     122    0.004    0.010
     123    0.000    0.000
     124    0.655    0.099
     125    0.043    0.031
     126    0.195    0.047
     127    0.595    0.079
     128    0.815    0.071
     129    0.027    0.035
     130    0.018    0.027
     131    0.706    0.111
     132    1.010    0.112
     133    0.153    0.097
     134    1.164    0.131
     135    1.878    0.149
     136    0.142    0.052
     137    1.167    0.117
     138    1.975    0.115
     139    0.644    0.063
     140    0.491    0.096
     141    0.511    0.090
     142    0.418    0.076
     143    0.909    0.083
     144    1.089    0.104
     145    0.000    0.000
     146    0.675    0.069
     147    0.747    0.084
     148    0.437    0.067
     149    0.104    0.039
     150    0.814    0.083
     151    1.036    0.102
     152    0.119    0.038
     153    1.248    0.185
     154    0.796    0.092
     155    0.765    0.054
     156    0.000    0.000
     157    0.568    0.097
     158    1.571    0.139
     159    0.283    0.046
     160    0.016    0.023
     161    0.858    0.123
     162    0.455    0.070
     163    0.137    0.056
     164    0.395    0.055
     165    1.096    0.111
     166    0.394    0.125
     167    0.037    0.033
     168    1.113    0.125
     169    0.141    0.052
     170    0.688    0.188
     171    1.347    0.262
     172    1.349    0.189
     173    0.713    0.098
     174    1.808    0.150
     175    0.616    0.131
     176    0.825    0.119
     177    0.313    0.111
     178    0.089    0.045
     179    0.620    0.079
     180    0.433    0.135
     181    0.611    0.135
     182    0.161    0.107
     183    0.703    0.136
     184    2.170    0.116
     185    1.063    0.081
     186    1.013    0.111
     187    0.916    0.144
     188    0.784    0.115
     189    1.314    0.194
     190    0.728    0.129
     191    0.473    0.085
     192    0.521    0.079
     193    0.824    0.106
     194    0.187    0.075
     195    0.158    0.054
     196    1.064    0.106
     197    0.585    0.091
     198    0.430    0.092
     199    0.111    0.038
     200    0.794    0.084
     201    0.181    0.073
     202    0.001    0.006
     203    0.207    0.083
     204    0.679    0.073
     205    0.470    0.063
     206    0.000    0.000
     207    0.687    0.085
     208    1.021    0.100
     209    0.235    0.073
     210    0.165    0.055
     211    0.905    0.074
     212    1.102    0.107
     213    0.054    0.042
     214    0.264    0.062
     215    0.569    0.057
     216    0.084    0.039
     217    0.029    0.014
     218    1.113    0.094
     219    1.362    0.106
     220    0.035    0.040
     221    0.324    0.107
     222    1.489    0.111
     223    1.486    0.128
     224    1.204    0.116
     225    0.750    0.202
     226    1.452    0.106
     227    0.729    0.135
     228    1.553    0.190
     229    1.596    0.216
     230    0.661    0.127
     231    0.768    0.111
     232    0.790    0.157
     233    0.373    0.077
     234    0.081    0.027
     235    1.743    0.107
     236    0.144    0.070
     237    0.000    0.000
     238    0.825    0.078
     239    0.476    0.048
     240    0.003    0.008
     241    0.000    0.000
     242    0.608    0.093
     243    0.249    0.056
     244    0.062    0.045
     245    0.485    0.102
     246    1.144    0.074
     247    0.318    0.075
     248    0.216    0.058
     249    0.185    0.051
     250    0.618    0.086
     251    0.502    0.113
     252    0.029    0.023
     253    0.806    0.086
     254    0.176    0.041
     255    0.212    0.090
     256    0.747    0.088
     257    0.894    0.109
     258    0.374    0.064
     259    0.194    0.076
     260    1.193    0.121
     261    0.474    0.082
     262    0.755    0.146
     263    1.005    0.125
     264    1.360    0.137
     265    0.651    0.078
     266    0.524    0.102
     267    1.540    0.095
     268    0.954    0.071
     269    0.404    0.111
     270    0.470    0.067
     271    0.514    0.083
     272    0.075    0.060
     273    0.142    0.047
     274    1.849    0.098
     275    0.245    0.055
     276    0.500    0.138
     277    0.431    0.075
     278    0.421    0.080
     279    0.279    0.068
     280    0.397    0.093
     281    0.901    0.104
     282    0.076    0.031
     283    0.603    0.088
     284    0.081    0.035
     285    0.648    0.106
     286    0.160    0.055
     287    0.046    0.042
     288    0.280    0.061
     289    0.207    0.065
     290    0.001    0.006
     291    0.090    0.057
     292    0.048    0.031
     293    0.047    0.026
     294    0.095    0.048
     295    0.616    0.077
     296    0.152    0.044
     297    0.195    0.053
     298    0.186    0.050
     299    1.395    0.135
     300    0.907    0.081
     301    0.015    0.025
     302    0.945    0.131
     303    0.677    0.092
     304    0.187    0.065
     305    1.227    0.113
     306    0.816    0.109
     307    0.592    0.102
     308    0.404    0.094
     309    1.089    0.075
     310    0.886    0.087
     311    0.674    0.074
     312    1.053    0.108
     313    1.935    0.110
      19    1.204    0.199
      20    0.102    0.047
      21    1.666    0.129
      22    1.965    0.119
      23    0.640    0.073
      24    0.930    0.104
      25    0.379    0.086
      26    0.818    0.113
      27    1.035    0.136
      28    1.114    0.118
      29    0.110    0.050
      30    0.118    0.041
      31    1.717    0.094
      32    1.122    0.118
      33    0.188    0.067
      34    0.337    0.102
      35    0.876    0.058
      36    0.779    0.113
      37    0.046    0.033
      38    0.502    0.078
      39    1.239    0.075
      40    0.125    0.062
      41    0.492    0.099
      42    1.033    0.101
      43    1.020    0.118
      44    0.001    0.006
      45    0.774    0.118
      46    0.965    0.087
      47    0.035    0.029
      48    0.006    0.014
      49    0.687    0.136
      50    0.515    0.072
      51    0.098    0.047
      52    0.270    0.055
      53    0.830    0.108
      54    0.031    0.034
      55    0.191    0.122
      56    1.157    0.123
      57    0.878    0.077
      58    0.653    0.137
      59    0.412    0.090
      60    1.884    0.180
      61    0.716    0.108
      62    1.611    0.108
      63    0.342    0.079
      64    0.203    0.038
      65    0.242    0.051
      66    0.066    0.049
      67    0.139    0.044
      68    0.026    0.031
      69    0.279    0.068
      70    0.346    0.080
      71    0.227    0.063
      72    0.031    0.034
      73    0.011    0.013
      74    0.660    0.077
      75    0.091    0.045
      76    0.056    0.036
      77    0.292    0.087
      78    0.843    0.157
      79    0.042    0.039
      80    0.000    0.000
      81    0.894    0.098
      82    0.000    0.000
      83    0.000    0.000
      84    0.479    0.078
      85    0.632    0.107
      86    0.239    0.063
      87    0.070    0.031
      88    0.862    0.078
      89    0.503    0.079
      90    0.124    0.052
      91    0.484    0.064
      92    0.656    0.067
      93    0.561    0.097
      94    0.011    0.019
      95    0.975    0.080
      96    0.742    0.145
      97    0.366    0.048
      98    0.672    0.082
      99    0.886    0.086
     100    0.989    0.112
     101    0.000    0.000
     102    0.366    0.056
     103    1.101    0.090
     104    0.230    0.053
     105    0.225    0.079
     106    0.029    0.022
     107    0.538    0.072
     108    0.604    0.092
     109    0.131    0.046
     110    0.179    0.086
     111    0.037    0.033
     112    0.290    0.078
     113    0.141    0.055
     114    0.046    0.034
     115    0.100    0.039
     116    0.004    0.010
     117    0.579    0.086
     118    0.061    0.027
     119    0.005    0.011
     120    0.132    0.041
     121    0.329    0.057
     122    0.006    0.016
     123    0.000    0.000
     124    0.694    0.070
     125    0.057    0.030
     126    0.113    0.075
     127    0.598    0.090
     128    0.823    0.091
     129    0.034    0.038
     130    0.019    0.022
     131    0.500    0.090
     132    1.205    0.090
     133    0.080    0.042
     134    1.219    0.117
     135    2.010    0.068
     136    0.131    0.054
     137    1.096    0.122
     138    1.998    0.158
     139    0.639    0.065
     140    0.468    0.073
     141    0.558    0.059
     142    0.368    0.070
     143    0.868    0.079
     144    1.057    0.089
     145    0.000    0.000
     146    0.688    0.085
     147    0.713    0.062
     148    0.422    0.073
     149    0.122    0.052
     150    0.852    0.091
     151    1.034    0.097
     152    0.109    0.057
     153    1.297    0.204
     154    0.781    0.107
     155    0.753    0.081
     156    0.003    0.010
     157    0.583    0.091
     158    1.561    0.167
     159    0.336    0.061
     160    0.043    0.030
     161    0.948    0.091
     162    0.435    0.104
     163    0.160    0.059
     164    0.435    0.093
     165    1.117    0.144
     166    0.359    0.132
     167    0.039    0.052
     168    1.290    0.136
     169    0.135    0.062
     170    0.453    0.120
     171    1.292    0.212
     172    1.560    0.177
     173    0.730    0.074
     174    1.816    0.152
     175    0.564    0.123
     176    0.839    0.084
     177    0.336    0.058
     178    0.139    0.070
     179    0.585    0.073
     180    0.427    0.116
     181    0.783    0.206
     182    0.162    0.102
     183    0.743    0.143
     184    2.135    0.203
     185    1.062    0.094
     186    1.003    0.110
     187    0.938    0.121
     188    0.814    0.174
     189    1.297    0.105
     190    0.694    0.115
     191    0.442    0.103
     192    0.571    0.096
     193    0.861    0.065
     194    0.266    0.111
     195    0.153    0.057
     196    1.041    0.070
     197    0.546    0.103
     198    0.364    0.054
     199    0.167    0.044
     200    0.816    0.082
     201    0.207    0.064
     202    0.001    0.006
     203    0.300    0.071
     204    0.695    0.075
     205    0.458    0.070
     206    0.000    0.000
     207    0.806    0.094
     208    0.959    0.083
     209    0.204    0.041
     210    0.199    0.058
     211    0.905    0.051
     212    1.032    0.062
     213    0.052    0.044
     214    0.284    0.050
     215    0.559    0.064
     216    0.081    0.051
     217    0.034    0.022
     218    1.171    0.165
     219    1.412    0.140
     220    0.048    0.026
     221    0.322    0.111
     222    1.473    0.095
     223    1.470    0.107
     224    1.148    0.138
     225    0.633    0.158
     226    1.476    0.141
     227    0.670    0.088
     228    1.832    0.252
     229    1.516    0.124
     230    0.549    0.097
     231    0.683    0.122
     232    0.673    0.106
     233    0.288    0.088
     234    0.074    0.045
     235    1.770    0.095
     236    0.126    0.059
     237    0.003    0.010
     238    0.866    0.069
     239    0.473    0.040
     240    0.011    0.016
     241    0.000    0.000
     242    0.609    0.061
     243    0.269    0.056
     244    0.060    0.040
     245    0.390    0.072
     246    1.048    0.084
     247    0.356    0.046
     248    0.241    0.072
     249    0.086    0.042
     250    0.580    0.090
     251    0.565    0.087
     252    0.015    0.020
     253    0.775    0.076
     254    0.212    0.059
     255    0.195    0.079
     256    0.748    0.081
     257    0.965    0.064
     258    0.330    0.086
     259    0.169    0.049
     260    1.194    0.118
     261    0.444    0.079
     262    0.716    0.082
     263    1.230    0.178
     264    1.421    0.172
     265    0.449    0.156
     266    0.516    0.069
     267    1.533    0.102
     268    0.912    0.075
     269    0.327    0.085
     270    0.451    0.057
     271    0.505    0.054
     272    0.071    0.056
     273    0.146    0.044
     274    1.830    0.097
     275    0.254    0.041
     276    0.525    0.130
     277    0.452    0.071
     278    0.410    0.070
     279    0.285    0.102
     280    0.444    0.100
     281    0.886    0.089
     282    0.095    0.033
     283    0.641    0.119
     284    0.093    0.048
     285    0.665    0.106
     286    0.191    0.054
     287    0.071    0.050
     288    0.289    0.072
     289    0.215    0.076
     290    0.002    0.007
     291    0.133    0.059
     292    0.055    0.033
     293    0.049    0.038
     294    0.077    0.048
     295    0.632    0.065
     296    0.183    0.056
     297    0.185    0.062
     298    0.230    0.052
     299    1.484    0.123
     300    0.854    0.083
     301    0.000    0.000
     302    0.965    0.105
     303    0.722    0.115
     304    0.183    0.057
     305    1.154    0.110
     306    0.797    0.082
     307    0.552    0.073
     308    0.390    0.097
     309    1.100    0.075
     310    0.935    0.074
     311    0.716    0.108
     312    1.211    0.115
     313    1.947    0.118
      19    1.188    0.119
      20    0.152    0.043
      21    1.621    0.172
      22    1.956    0.110
      23    0.573    0.048
      24    0.984    0.133
      25    0.418    0.056
      26    0.832    0.199
      27    1.003    0.157
      28    1.152    0.112
      29    0.156    0.048
      30    0.099    0.041
      31    1.716    0.093
      32    1.124    0.104
      33    0.162    0.048
      34    0.363    0.079
      35    0.865    0.081
      36    0.848    0.086
      37    0.057    0.045
      38    0.610    0.075
      39    1.218    0.096
      40    0.155    0.059
      41    0.436    0.088
      42    0.972    0.059
      43    1.032    0.112
      44    0.003    0.008
      45    0.814    0.136
      46    0.926    0.081
      47    0.031    0.020
      48    0.013    0.019
      49    0.619    0.100
      50    0.505    0.079
      51    0.112    0.037
      52    0.226    0.052
      53    0.785    0.090
      54    0.043    0.029
      55    0.287    0.065
      56    1.281    0.079
      57    0.870    0.094
      58    0.713    0.119
      59    0.416    0.080
      60    1.793    0.172
      61    0.694    0.096
      62    1.588    0.100
      63    0.253    0.038
      64    0.301    0.104
      65    0.227    0.038
      66    0.073    0.034
      67    0.138    0.052
      68    0.010    0.019
      69    0.315    0.053
      70    0.369    0.052
      71    0.209    0.049
      72    0.033    0.031
      73    0.024    0.017
      74    0.691    0.098
      75    0.117    0.037
      76    0.038    0.027
      77    0.257    0.069
      78    0.960    0.096
      79    0.049    0.039
      80    0.000    0.000
      81    0.868    0.112
      82    0.001    0.006
      83    0.003    0.008
      84    0.469    0.082
      85    0.598    0.082
      86    0.230    0.070
      87    0.067    0.037
      88    0.861    0.066
      89    0.517    0.058
      90    0.117    0.065
      91    0.443    0.089
      92    0.661    0.100
      93    0.625    0.086
      94    0.011    0.017
      95    0.951    0.105
      96    0.730    0.103
      97    0.406    0.070
      98    0.686    0.123
      99    0.858    0.088
     100    1.006    0.084
     101    0.000    0.000
     102    0.343    0.055
     103    1.148    0.066
     104    0.208    0.056
     105    0.230    0.061
     106    0.039    0.031
     107    0.597    0.069
     108    0.607    0.099
     109    0.157    0.067
     110    0.264    0.078
     111    0.037    0.039
     112    0.343    0.075
     113    0.128    0.063
     114    0.076    0.037
     115    0.088    0.028
     116    0.001    0.006
     117    0.521    0.078
     118    0.056    0.034
     119    0.004    0.010
     120    0.158    0.044
     121    0.364    0.077
     122    0.004    0.010
     123    0.000    0.000
     124    0.731    0.095
     125    0.024    0.028
     126    0.048    0.035
     127    0.631    0.075
     128    0.797    0.163
     129    0.021    0.026
     130    0.016    0.018
     131    0.431    0.073
     132    1.195    0.128
     133    0.064    0.038
     134    1.042    0.072
     135    1.972    0.138
     136    0.258    0.118
     137    1.008    0.183
     138    1.982    0.211
     139    0.535    0.072
     140    0.472    0.096
     141    0.464    0.086
     142    0.386    0.069
     143    0.819    0.098
     144    1.084    0.108
     145    0.000    0.000
     146    0.653    0.082
     147    0.723    0.080
     148    0.462    0.088
     149    0.140    0.043
     150    0.786    0.071
     151    1.063    0.075
     152    0.119    0.045
     153    1.453    0.100
     154    0.772    0.098
     155    0.786    0.071
     156    0.002    0.008
     157    0.649    0.081
     158    1.534    0.145
     159    0.332    0.046
     160    0.034    0.029
     161    0.915    0.110
     162    0.452    0.089
     163    0.158    0.075
     164    0.513    0.086
     165    0.968    0.122
     166    0.434    0.131
     167    0.011    0.021
     168    1.028    0.169
     169    0.178    0.064
     170    0.524    0.118
     171    1.393    0.201
     172    1.690    0.177
     173    0.608    0.127
     174    1.830    0.225
     175    0.724    0.262
     176    0.877    0.108
     177    0.329    0.110
     178    0.163    0.052
     179    0.541    0.064
     180    0.338    0.102
     181    0.680    0.165
     182    0.187    0.074
     183    0.725    0.087
     184    1.883    0.216
     185    1.077    0.098
     186    1.031    0.084
     187    1.044    0.174
     188    0.810    0.127
     189    1.272    0.118
     190    0.629    0.147
     191    0.391    0.124
     192    0.620    0.087
     193    0.782    0.079
     194    0.387    0.124
     195    0.147    0.049
     196    1.041    0.128
     197    0.543    0.121
     198    0.292    0.104
     199    0.194    0.069
     200    0.837    0.096
     201    0.206    0.056
     202    0.000    0.000
     203    0.266    0.085
     204    0.714    0.087
     205    0.471    0.072
     206    0.000    0.000
     207    0.832    0.100
     208    1.030    0.084
     209    0.190    0.053
     210    0.162    0.046
     211    0.926    0.063
     212    1.057    0.097
     213    0.045    0.039
     214    0.305    0.038
     215    0.585    0.091
     216    0.070    0.047
     217    0.066    0.023
     218    1.216    0.099
     219    1.585    0.102
     220    0.055    0.030
     221    0.376    0.070
     222    1.429    0.108
     223    1.405    0.097
     224    1.165    0.121
     225    0.511    0.071
     226    1.441    0.156
     227    0.621    0.133
     228    1.895    0.157
     229    1.435    0.127
     230    0.483    0.078
     231    0.631    0.071
     232    0.649    0.117
     233    0.238    0.063
     234    0.037    0.023
     235    1.835    0.121
     236    0.113    0.063
     237    0.003    0.010
     238    0.803    0.090
     239    0.496    0.037
     240    0.009    0.015
     241    0.000    0.000
     242    0.638    0.095
     243    0.242    0.066
     244    0.059    0.038
     245    0.367    0.060
     246    1.029    0.097
     247    0.308    0.066
     248    0.224    0.071
     249    0.122    0.052
     250    0.562    0.086
     251    0.591    0.082
     252    0.021    0.028
     253    0.773    0.058
     254    0.188    0.056
     255    0.238    0.055
     256    0.749    0.064
     257    0.948    0.085
     258    0.276    0.091
     259    0.162    0.054
     260    1.175    0.110
     261    0.459    0.068
     262    0.723    0.092
     263    1.211    0.080
     264    1.473    0.168
     265    0.369    0.073
     266    0.515    0.085
     267    1.597    0.111
     268    0.871    0.065
     269    0.339    0.074
     270    0.430    0.088
     271    0.472    0.056
     272    0.050    0.043
     273    0.138    0.045
     274    1.792    0.089
     275    0.256    0.060
     276    0.423    0.082
     277    0.485    0.086
     278    0.430    0.087
     279    0.311    0.089
     280    0.426    0.123
     281    0.902    0.087
     282    0.114    0.037
     283    0.633    0.105
     284    0.128    0.072
     285    0.648    0.144
     286    0.169    0.041
     287    0.067    0.058
     288    0.293    0.031
     289    0.215    0.087
     290    0.006    0.012
     291    0.093    0.051
     292    0.067    0.043
     293    0.050    0.029
     294    0.082    0.062
     295    0.598    0.103
     296    0.202    0.050
     297    0.115    0.054
     298    0.231    0.048
     299    1.406    0.108
     300    0.884    0.096
     301    0.003    0.010
     302    0.879    0.079
     303    0.649    0.119
     304    0.194    0.065
     305    1.174    0.111
     306    0.745    0.080
     307    0.585    0.104
     308    0.392    0.082
     309    1.108    0.117
     310    0.874    0.114
     311    0.755    0.087
     312    1.161    0.128
     313    1.952    0.127
      19    1.224    0.104
      20    0.174    0.040
      21    1.670    0.182
      22    2.015    0.129
      23    0.616    0.093
      24    0.969    0.120
      25    0.407    0.082
      26    0.881    0.166
      27    0.936    0.123
      28    1.140    0.103
      29    0.117    0.053
      30    0.116    0.042
      31    1.784    0.106
      32    1.158    0.091
      33    0.172    0.052
      34    0.321    0.069
      35    0.849    0.107
      36    0.880    0.088
      37    0.050    0.035
      38    0.463    0.053
      39    1.200    0.130
      40    0.147    0.055
      41    0.533    0.106
      42    1.030    0.109
      43    1.025    0.102
      44    0.000    0.000
      45    0.758    0.128
      46    0.939    0.079
      47    0.039    0.035
      48    0.009    0.015
      49    0.680    0.080
      50    0.412    0.102
      51    0.137    0.043
      52    0.222    0.082
      53    0.775    0.141
      54    0.038    0.037
      55    0.213    0.079
      56    1.259    0.092
      57    0.874    0.079
      58    0.837    0.178
      59    0.465    0.097
      60    1.771    0.157
      61    0.623    0.101
      62    1.552    0.107
      63    0.237    0.037
      64    0.236    0.091
      65    0.240    0.057
      66    0.055    0.045
      67    0.150    0.042
      68    0.020    0.019
      69    0.344    0.088
      70    0.414    0.070
      71    0.229    0.048
      72    0.038    0.034
      73    0.027    0.026
      74    0.630    0.102
      75    0.119    0.030
      76    0.037    0.028
      77    0.211    0.077
      78    0.954    0.086
      79    0.040    0.018
      80    0.001    0.006
      81    0.754    0.100
      82    0.000    0.000
      83    0.000    0.000
      84    0.468    0.105
      85    0.652    0.123
      86    0.145    0.067
      87    0.072    0.027
      88    0.919    0.109
      89    0.518    0.094
      90    0.166    0.086
      91    0.439    0.066
      92    0.633    0.081
      93    0.608    0.098
      94    0.022    0.027
      95    0.997    0.087
      96    0.925    0.183
      97    0.393    0.034
      98    0.693    0.150
      99    0.884    0.105
     100    0.888    0.145
     101    0.000    0.000
     102    0.279    0.057
     103    1.122    0.105
     104    0.196    0.065
     105    0.221    0.061
     106    0.025    0.024
     107    0.593    0.073
     108    0.581    0.081
     109    0.134    0.064
     110    0.214    0.055
     111    0.033    0.034
     112    0.287    0.078
     113    0.130    0.040
     114    0.067    0.041
     115    0.073    0.029
     116    0.004    0.010
     117    0.565    0.068
     118    0.061    0.034
     119    0.001    0.006
     120    0.154    0.042
     121    0.354    0.063
     122    0.000    0.000
     123    0.000    0.000
     124    0.779    0.095
     125    0.038    0.028
     126    0.080    0.077
     127    0.618    0.065
     128    0.644    0.097
     129    0.031    0.028
     130    0.018    0.023
     131    0.472    0.075
     132    1.148    0.128
     133    0.036    0.021
     134    1.085    0.070
     135    2.006    0.138
     136    0.237    0.061
     137    0.968    0.133
     138    1.877    0.140
     139    0.501    0.058
     140    0.369    0.117
     141    0.456    0.123
     142    0.447    0.086
     143    0.857    0.085
     144    0.930    0.074
     145    0.000    0.000
     146    0.667    0.054
     147    0.745    0.084
     148    0.414    0.067
     149    0.142    0.041
     150    0.816    0.107
     151    1.073    0.094
     152    0.131    0.042
     153    1.396    0.089
     154    0.798    0.085
     155    0.776    0.081
     156    0.003    0.010
     157    0.647    0.091
     158    1.552    0.137
     159    0.302    0.076
     160    0.037    0.028
     161    0.986    0.109
     162    0.605    0.086
     163    0.091    0.062
     164    0.463    0.095
     165    1.131    0.157
     166    0.289    0.097
     167    0.041    0.050
     168    1.021    0.146
     169    0.157    0.096
     170    0.452    0.153
     171    1.595    0.223
     172    1.540    0.257
     173    0.499    0.136
     174    1.882    0.168
     175    0.775    0.206
     176    1.053    0.137
     177    0.337    0.081
     178    0.093    0.041
     179    0.539    0.082
     180    0.304    0.107
     181    0.649    0.193
     182    0.467    0.120
     183    0.535    0.088
     184    1.821    0.259
     185    1.050    0.106
     186    1.083    0.140
     187    0.875    0.125
     188    0.978    0.218
     189    1.249    0.132
     190    0.724    0.118
     191    0.391    0.095
     192    0.699    0.087
     193    0.808    0.101
     194    0.368    0.105
     195    0.167    0.063
     196    1.043    0.077
     197    0.462    0.107
     198    0.225    0.076
     199    0.151    0.042
     200    0.839    0.078
     201    0.209    0.060
     202    0.000    0.000
     203    0.270    0.093
     204    0.679    0.090
     205    0.439    0.078
     206    0.000    0.000
     207    0.799    0.081
     208    1.041    0.090
     209    0.232    0.077
     210    0.179    0.047
     211    0.917    0.076
     212    1.075    0.076
     213    0.059    0.056
     214    0.270    0.054
     215    0.586    0.063
     216    0.074    0.055
     217    0.060    0.021
     218    1.248    0.109
     219    1.627    0.130
     220    0.072    0.051
     221    0.408    0.056
     222    1.442    0.111
     223    1.426    0.102
     224    1.151    0.094
     225    0.457    0.101
     226    1.490    0.089
     227    0.580    0.073
     228    1.587    0.246
     229    1.432    0.095
     230    0.508    0.087
     231    0.599    0.072
     232    0.742    0.121
     233    0.197    0.060
     234    0.038    0.023
     235    1.837    0.134
     236    0.072    0.055
     237    0.000    0.000
     238    0.804    0.078
     239    0.464    0.068
     240    0.006    0.012
     241    0.000    0.000
     242    0.692    0.086
     243    0.241    0.057
     244    0.036    0.030
     245    0.445    0.077
     246    1.050    0.076
     247    0.287    0.057
     248    0.180    0.068
     249    0.137    0.044
     250    0.528    0.070
     251    0.541    0.108
     252    0.015    0.017
     253    0.763    0.086
     254    0.196    0.048
     255    0.242    0.070
     256    0.659    0.069
     257    0.919    0.087
     258    0.304    0.081
     259    0.214    0.062
     260    1.129    0.115
     261    0.465    0.066
     262    0.769    0.149
     263    1.410    0.234
     264    1.513    0.151
     265    0.361    0.071
     266    0.564    0.093
     267    1.585    0.123
     268    0.881    0.084
     269    0.398    0.086
     270    0.432    0.080
     271    0.478    0.061
     272    0.056    0.045
     273    0.125    0.048
     274    1.824    0.111
     275    0.266    0.054
     276    0.399    0.059
     277    0.456    0.075
     278    0.409    0.086
     279    0.320    0.084
     280    0.356    0.120
     281    0.878    0.066
     282    0.108    0.050
     283    0.651    0.112
     284    0.118    0.056
     285    0.582    0.088
     286    0.188    0.035
     287    0.078    0.041
     288    0.298    0.054
     289    0.140    0.080
     290    0.002    0.007
     291    0.105    0.052
     292    0.062    0.038
     293    0.073    0.037
     294    0.071    0.039
     295    0.593    0.084
     296    0.162    0.050
     297    0.146    0.048
     298    0.219    0.058
     299    1.485    0.093
     300    0.875    0.139
     301    0.002    0.007
     302    0.874    0.091
     303    0.644    0.122
     304    0.195    0.055
     305    1.183    0.122
     306    0.844    0.086
     307    0.657    0.098
     308    0.457    0.100
     309    1.088    0.106
     310    0.768    0.098
     311    0.568    0.100
     312    1.337    0.096
     313    1.899    0.145
      19    1.270    0.129
      20    0.191    0.062
      21    1.737    0.179
      22    2.006    0.103
      23    0.616    0.103
      24    1.028    0.142
      25    0.364    0.067
      26    0.778    0.153
      27    1.022    0.086
      28    1.102    0.108
      29    0.134    0.056
      30    0.136    0.023
      31    1.750    0.077
      32    1.102    0.065
      33    0.172    0.065
      34    0.287    0.085
      35    0.874    0.061
      36    0.784    0.096
      37    0.043    0.018
      38    0.504    0.070
      39    1.216    0.116
      40    0.119    0.047
      41    0.427    0.069
      42    0.999    0.101
      43    0.981    0.143
      44    0.002    0.007
      45    0.695    0.152
      46    0.883    0.098
      47    0.036    0.037
      48    0.020    0.026
      49    0.624    0.109
      50    0.450    0.127
      51    0.128    0.043
      52    0.232    0.083
      53    0.765    0.112
      54    0.036    0.029
      55    0.270    0.107
      56    1.225    0.082
      57    0.891    0.113
      58    0.862    0.161
      59    0.451    0.063
      60    1.763    0.134
      61    0.578    0.103
      62    1.571    0.140
      63    0.271    0.055
      64    0.173    0.063
      65    0.213    0.052
      66    0.086    0.058
      67    0.148    0.051
      68    0.027    0.022
      69    0.421    0.107
      70    0.501    0.056
      71    0.251    0.073
      72    0.057    0.045
      73    0.044    0.037
      74    0.585    0.065
      75    0.066    0.034
      76    0.040    0.038
      77    0.222    0.074
      78    0.733    0.134
      79    0.021    0.021
      80    0.000    0.000
      81    0.807    0.155
      82    0.000    0.000
      83    0.000    0.000
      84    0.457    0.089
      85    0.583    0.111
      86    0.220    0.084
      87    0.059    0.023
      88    0.951    0.163
      89    0.496    0.082
      90    0.136    0.052
      91    0.413    0.091
      92    0.589    0.126
      93    0.636    0.119
      94    0.030    0.031
      95    1.007    0.104
      96    0.941    0.125
      97    0.430    0.062
      98    0.658    0.126
      99    0.911    0.074
     100    0.614    0.100
     101    0.000    0.000
     102    0.329    0.081
     103    1.095    0.106
     104    0.160    0.061
     105    0.116    0.060
     106    0.040    0.026
     107    0.523    0.077
     108    0.464    0.100
     109    0.236    0.106
     110    0.218    0.071
     111    0.012    0.019
     112    0.218    0.091
     113    0.193    0.068
     114    0.038    0.035
     115    0.086    0.030
     116    0.006    0.012
     117    0.553    0.097
     118    0.081    0.042
     119    0.003    0.008
     120    0.154    0.057
     121    0.317    0.050
     122    0.001    0.006
     123    0.000    0.000
     124    0.761    0.069
     125    0.050    0.048
     126    0.139    0.075
     127    0.627    0.084
     128    0.589    0.082
     129    0.041    0.036
     130    0.027    0.029
     131    0.522    0.075
     132    1.183    0.106
     133    0.061    0.036
     134    1.151    0.107
     135    2.008    0.152
     136    0.210    0.063
     137    0.918    0.120
     138    1.829    0.150
     139    0.457    0.065
     140    0.315    0.115
     141    0.432    0.107
     142    0.421    0.066
     143    0.909    0.084
     144    1.014    0.085
     145    0.000    0.000
     146    0.678    0.088
     147    0.789    0.094
     148    0.412    0.072
     149    0.132    0.040
     150    0.810    0.073
     151    1.115    0.076
     152    0.142    0.035
     153    1.230    0.141
     154    0.813    0.092
     155    0.786    0.073
     156    0.003    0.008
     157    0.621    0.102
     158    1.539    0.090
     159    0.406    0.077
     160    0.043    0.031
     161    0.953    0.125
     162    0.531    0.070
     163    0.099    0.054
     164    0.453    0.105
     165    1.119    0.103
     166    0.205    0.071
     167    0.100    0.053
     168    0.979    0.214
     169    0.275    0.086
     170    0.371    0.119
     171    1.818    0.187
     172    1.332    0.206
     173    0.628    0.125
     174    1.983    0.125
     175    0.840    0.191
     176    1.240    0.175
     177    0.292    0.084
     178    0.101    0.032
     179    0.483    0.118
     180    0.315    0.081
     181    0.682    0.214
     182    0.491    0.125
     183    0.528    0.126
     184    1.819    0.204
     185    1.088    0.113
     186    0.990    0.162
     187    0.898    0.155
     188    1.157    0.147
     189    1.219    0.087
     190    0.688    0.061
     191    0.485    0.188
     192    0.726    0.107
     193    0.714    0.128
     194    0.372    0.076
     195    0.179    0.032
     196    1.153    0.110
     197    0.557    0.103
     198    0.212    0.103
     199    0.158    0.061
     200    0.791    0.098
     201    0.260    0.054
     202    0.000    0.000
     203    0.281    0.058
     204    0.723    0.077
     205    0.411    0.082
     206    0.000    0.000
     207    0.835    0.103
     208    1.017    0.108
     209    0.216    0.052
     210    0.208    0.057
     211    0.887    0.072
     212    1.107    0.079
     213    0.061    0.050
     214    0.290    0.057
     215    0.624    0.058
     216    0.082    0.050
     217    0.030    0.023
     218    1.144    0.118
     219    1.523    0.133
     220    0.082    0.048
     221    0.336    0.119
     222    1.520    0.100
     223    1.539    0.188
     224    1.252    0.092
     225    0.634    0.155
     226    1.571    0.097
     227    0.672    0.111
     228    1.685    0.211
     229    1.400    0.125
     230    0.486    0.127
     231    0.613    0.097
     232    0.741    0.120
     233    0.228    0.089
     234    0.060    0.037
     235    1.788    0.091
     236    0.157    0.084
     237    0.016    0.020
     238    0.825    0.097
     239    0.462    0.057
     240    0.016    0.029
     241    0.005    0.018
     242    0.714    0.093
     243    0.237    0.061
     244    0.049    0.036
     245    0.386    0.061
     246    1.012    0.080
     247    0.315    0.071
     248    0.177    0.076
     249    0.134    0.050
     250    0.508    0.083
     251    0.524    0.090
     252    0.024    0.019
     253    0.750    0.087
     254    0.209    0.048
     255    0.216    0.052
     256    0.658    0.080
     257    0.943    0.112
     258    0.283    0.101
     259    0.255    0.099
     260    1.175    0.105
     261    0.560    0.108
     262    0.765    0.131
     263    1.489    0.197
     264    1.489    0.121
     265    0.355    0.087
     266    0.569    0.101
     267    1.613    0.080
     268    0.880    0.071
     269    0.425    0.068
     270    0.424    0.073
     271    0.524    0.070
     272    0.067    0.049
     273    0.127    0.043
     274    1.838    0.102
     275    0.276    0.067
     276    0.428    0.085
     277    0.541    0.084
     278    0.430    0.055
     279    0.289    0.052
     280    0.516    0.110
     281    0.892    0.090
     282    0.136    0.038
     283    0.647    0.088
     284    0.112    0.048
     285    0.594    0.060
     286    0.144    0.060
     287    0.106    0.049
     288    0.293    0.067
     289    0.116    0.065
     290    0.002    0.007
     291    0.095    0.048
     292    0.036    0.029
     293    0.109    0.067
     294    0.097    0.050
     295    0.627    0.085
     296    0.224    0.060
     297    0.186    0.046
     298    0.179    0.093
     299    1.479    0.104
     300    0.917    0.100
     301    0.012    0.025
     302    0.889    0.105
     303    0.583    0.184
     304    0.207    0.083
     305    1.289    0.240
     306    0.819    0.121
     307    0.555    0.131
     308    0.508    0.089
     309    1.125    0.095
     310    0.800    0.094
     311    0.512    0.120
     312    1.304    0.173
     313    1.898    0.123
      19    1.362    0.222
      20    0.181    0.091
      21    1.687    0.196
      22    1.954    0.100
      23    0.717    0.082
      24    1.109    0.126
      25    0.344    0.081
      26    0.683    0.158
      27    1.069    0.133
      28    1.068    0.091
      29    0.162    0.042
      30    0.139    0.045
      31    1.744    0.132
      32    1.109    0.089
      33    0.175    0.039
      34    0.353    0.069
      35    0.871    0.095
      36    0.728    0.083
      37    0.078    0.042
      38    0.519    0.086
      39    1.237    0.089
      40    0.077    0.044
      41    0.467    0.105
      42    1.013    0.125
      43    0.972    0.106
      44    0.000    0.000
      45    0.624    0.160
      46    0.916    0.093
      47    0.043    0.034
      48    0.018    0.023
      49    0.698    0.103
      50    0.412    0.112
      51    0.124    0.053
      52    0.286    0.082
      53    0.734    0.107
      54    0.034    0.030
      55    0.313    0.087
      56    1.245    0.100
      57    0.829    0.089
      58    0.879    0.089
      59    0.435    0.124
      60    1.685    0.109
      61    0.652    0.065
      62    1.688    0.110
      63    0.231    0.054
      64    0.168    0.045
      65    0.131    0.041
      66    0.116    0.047
      67    0.129    0.048
      68    0.022    0.024
      69    0.464    0.103
      70    0.463    0.075
      71    0.235    0.068
      72    0.094    0.051
      73    0.066    0.038
      74    0.612    0.068
      75    0.043    0.025
      76    0.035    0.031
      77    0.126    0.054
      78    0.813    0.132
      79    0.026    0.034
      80    0.000    0.000
      81    0.883    0.115
      82    0.001    0.006
      83    0.003    0.008
      84    0.522    0.075
      85    0.656    0.102
      86    0.235    0.084
      87    0.082    0.053
      88    0.803    0.106
      89    0.513    0.086
      90    0.118    0.039
      91    0.394    0.059
      92    0.526    0.084
      93    0.589    0.104
      94    0.039    0.034
      95    0.997    0.094
      96    0.895    0.127
      97    0.374    0.053
      98    0.643    0.075
      99    0.892    0.075
     100    0.872    0.152
     101    0.000    0.000
     102    0.316    0.081
     103    1.128    0.093
     104    0.241    0.059
     105    0.170    0.073
     106    0.027    0.022
     107    0.571    0.060
     108    0.526    0.134
     109    0.256    0.091
     110    0.249    0.065
     111    0.016    0.022
     112    0.338    0.146
     113    0.189    0.061
     114    0.052    0.033
     115    0.106    0.033
     116    0.014    0.019
     117    0.534    0.053
     118    0.078    0.031
     119    0.000    0.000
     120    0.138    0.067
     121    0.331    0.082
     122    0.004    0.013
     123    0.000    0.000
     124    0.751    0.097
     125    0.004    0.014
     126    0.222    0.079
     127    0.594    0.084
     128    0.571    0.052
     129    0.001    0.006
     130    0.029    0.015
     131    0.583    0.086
     132    1.119    0.114
     133    0.042    0.030
     134    1.179    0.119
     135    1.881    0.100
     136    0.233    0.073
     137    0.914    0.111
     138    1.902    0.101
     139    0.435    0.058
     140    0.251    0.073
     141    0.475    0.116
     142    0.485    0.066
     143    0.888    0.106
     144    0.960    0.103
     145    0.000    0.000
     146    0.676    0.066
     147    0.772    0.077
     148    0.415    0.065
     149    0.161    0.038
     150    0.818    0.063
     151    1.093    0.091
     152    0.117    0.054
     153    1.334    0.123
     154    0.772    0.055
     155    0.762    0.080
     156    0.002    0.008
     157    0.587    0.110
     158    1.481    0.080
     159    0.372    0.094
     160    0.027    0.034
     161    0.945    0.083
     162    0.599    0.076
     163    0.123    0.071
     164    0.355    0.058
     165    1.065    0.097
     166    0.143    0.055
     167    0.036    0.041
     168    0.777    0.086
     169    0.110    0.051
     170    0.529    0.122
     171    1.541    0.243
     172    1.350    0.186
     173    0.651    0.075
     174    1.947    0.177
     175    0.746    0.155
     176    0.791    0.269
     177    0.315    0.078
     178    0.077    0.034
     179    0.445    0.064
     180    0.288    0.098
     181    0.555    0.123
     182    0.524    0.113
     183    0.429    0.080
     184    1.958    0.202
     185    1.125    0.108
     186    0.912    0.108
     187    0.851    0.123
     188    0.865    0.137
     189    1.219    0.120
     190    0.583    0.092
     191    0.460    0.084
     192    0.734    0.083
     193    0.652    0.066
     194    0.357    0.102
     195    0.178    0.060
     196    1.266    0.084
     197    0.550    0.114
     198    0.264    0.159
     199    0.155    0.058
     200    0.789    0.070
     201    0.265    0.109
     202    0.003    0.008
     203    0.274    0.045
     204    0.750    0.092
     205    0.393    0.064
     206    0.000    0.000
     207    0.871    0.086
     208    0.965    0.103
     209    0.173    0.056
     210    0.224    0.058
     211    0.934    0.073
     212    1.057    0.073
     213    0.042    0.042
     214    0.253    0.054
     215    0.536    0.083
     216    0.081    0.051
     217    0.018    0.017
     218    1.138    0.131
     219    1.381    0.109
     220    0.140    0.055
     221    0.253    0.098
     222    1.467    0.082
     223    1.844    0.164
     224    1.151    0.149
     225    0.721    0.145
     226    1.543    0.116
     227    0.660    0.121
     228    1.797    0.174
     229    1.481    0.116
     230    0.428    0.070
     231    0.750    0.148
     232    0.900    0.121
     233    0.245    0.089
     234    0.124    0.038
     235    1.805    0.145
     236    0.201    0.113
     237    0.025    0.020
     238    0.883    0.100
     239    0.377    0.062
     240    0.046    0.038
     241    0.000    0.000
     242    0.656    0.133
     243    0.237    0.074
     244    0.065    0.044
     245    0.381    0.065
     246    0.997    0.134
     247    0.309    0.079
     248    0.214    0.096
     249    0.089    0.034
     250    0.518    0.062
     251    0.448    0.081
     252    0.030    0.024
     253    0.805    0.081
     254    0.220    0.057
     255    0.179    0.061
     256    0.757    0.140
     257    0.861    0.091
     258    0.457    0.096
     259    0.293    0.061
     260    1.177    0.108
     261    0.571    0.069
     262    0.740    0.067
     263    1.668    0.123
     264    1.480    0.144
     265    0.351    0.074
     266    0.635    0.127
     267    1.571    0.173
     268    0.859    0.077
     269    0.397    0.080
     270    0.437    0.081
     271    0.522    0.059
     272    0.121    0.076
     273    0.157    0.058
     274    1.842    0.083
     275    0.324    0.065
     276    0.616    0.157
     277    0.489    0.059
     278    0.433    0.066
     279    0.226    0.069
     280    0.571    0.093
     281    0.936    0.086
     282    0.120    0.043
     283    0.745    0.117
     284    0.105    0.035
     285    0.625    0.108
     286    0.173    0.066
     287    0.155    0.043
     288    0.304    0.078
     289    0.136    0.077
     290    0.000    0.000
     291    0.147    0.049
     292    0.053    0.043
     293    0.171    0.049
     294    0.109    0.041
     295    0.699    0.096
     296    0.243    0.056
     297    0.246    0.089
     298    0.108    0.060
     299    1.539    0.107
     300    0.734    0.112
     301    0.064    0.041
     302    0.985    0.122
     303    0.597    0.161
     304    0.183    0.083
     305    1.779    0.249
     306    0.858    0.133
     307    0.272    0.128
     308    0.491    0.084
     309    1.117    0.077
     310    0.797    0.122
     311    0.661    0.186
     312    1.333    0.158
     313    1.961    0.118
      19    1.265    0.262
      20    0.216    0.091
      21    1.359    0.235
      22    1.864    0.113
      23    0.887    0.098
      24    1.084    0.126
      25    0.305    0.057
      26    0.636    0.186
      27    1.114    0.172
      28    1.094    0.114
      29    0.140    0.053
      30    0.132    0.045
      31    1.732    0.099
      32    1.106    0.088
      33    0.176    0.041
      34    0.342    0.071
      35    0.819    0.073
      36    0.753    0.111
      37    0.093    0.044
      38    0.508    0.072
      39    1.236    0.112
      40    0.099    0.070
      41    0.499    0.099
      42    1.043    0.105
      43    1.004    0.140
      44    0.001    0.006
      45    0.646    0.078
      46    0.929    0.103
      47    0.051    0.024
      48    0.015    0.020
      49    0.737    0.136
      50    0.361    0.115
      51    0.130    0.061
      52    0.256    0.081
      53    0.601    0.061
      54    0.034    0.041
      55    0.331    0.078
      56    1.221    0.076
      57    0.849    0.079
      58    0.948    0.134
      59    0.521    0.135
      60    1.786    0.117
      61    0.640    0.097
      62    1.565    0.099
      63    0.234    0.070
      64    0.197    0.041
      65    0.211    0.053
      66    0.081    0.050
      67    0.122    0.042
      68    0.026    0.021
      69    0.561    0.100
      70    0.414    0.071
      71    0.263    0.056
      72    0.109    0.090
      73    0.042    0.026
      74    0.609    0.061
      75    0.050    0.033
      76    0.055    0.042
      77    0.181    0.076
      78    0.759    0.122
      79    0.036    0.031
      80    0.003    0.010
      81    0.854    0.080
      82    0.001    0.006
      83    0.005    0.011
      84    0.505    0.071
      85    0.825    0.148
      86    0.166    0.047
      87    0.125    0.052
      88    0.851    0.188
      89    0.535    0.067
      90    0.103    0.043
      91    0.424    0.056
      92    0.523    0.074
      93    0.566    0.102
      94    0.042    0.040
      95    1.003    0.103
      96    0.836    0.153
      97    0.388    0.066
      98    0.670    0.113
      99    0.875    0.060
     100    0.916    0.145
     101    0.000    0.000
     102    0.312    0.068
     103    1.100    0.109
     104    0.274    0.061
     105    0.252    0.061
     106    0.041    0.025
     107    0.608    0.070
     108    0.587    0.086
     109    0.275    0.078
     110    0.178    0.080
     111    0.015    0.018
     112    0.434    0.089
     113    0.152    0.053
     114    0.047    0.049
     115    0.098    0.043
     116    0.018    0.021
     117    0.542    0.100
     118    0.081    0.032
     119    0.003    0.008
     120    0.213    0.070
     121    0.348    0.060
     122    0.011    0.016
     123    0.000    0.000
     124    0.760    0.082
     125    0.006    0.012
     126    0.243    0.076
     127    0.637    0.101
     128    0.524    0.062
     129    0.040    0.036
     130    0.032    0.020
     131    0.576    0.060
     132    1.180    0.092
     133    0.029    0.028
     134    1.113    0.093
     135    1.930    0.131
     136    0.231    0.063
     137    0.884    0.116
     138    1.813    0.106
     139    0.479    0.051
     140    0.334    0.081
     141    0.473    0.082
     142    0.474    0.097
     143    0.897    0.066
     144    1.016    0.099
     145    0.000    0.000
     146    0.645    0.055
     147    0.722    0.103
     148    0.419    0.062
     149    0.131    0.034
     150    0.840    0.070
     151    1.072    0.095
     152    0.119    0.040
     153    1.225    0.161
     154    0.783    0.079
     155    0.786    0.054
     156    0.003    0.008
     157    0.604    0.095
     158    1.481    0.137
     159    0.306    0.052
     160    0.031    0.030
     161    0.948    0.125
     162    0.611    0.077
     163    0.190    0.058
     164    0.379    0.088
     165    1.051    0.079
     166    0.154    0.071
     167    0.064    0.046
     168    0.721    0.095
     169    0.159    0.065
     170    0.561    0.129
     171    1.477    0.164
     172    1.430    0.122
     173    0.647    0.099
     174    1.849    0.233
     175    0.803    0.180
     176    0.753    0.076
     177    0.291    0.100
     178    0.073    0.034
     179    0.415    0.081
     180    0.380    0.068
     181    0.459    0.110
     182    0.478    0.097
     183    0.382    0.084
     184    1.904    0.153
     185    1.139    0.112
     186    0.952    0.119
     187    0.824    0.152
     188    0.965    0.160
     189    1.150    0.092
     190    0.570    0.079
     191    0.449    0.094
     192    0.797    0.123
     193    0.708    0.094
     194    0.320    0.105
     195    0.215    0.066
     196    1.219    0.099
     197    0.534    0.091
     198    0.348    0.097
     199    0.244    0.077
     200    0.817    0.084
     201    0.209    0.062
     202    0.007    0.013
     203    0.291    0.074
     204    0.738    0.057
     205    0.371    0.087
     206    0.005    0.011
     207    0.856    0.093
     208    0.921    0.067
     209    0.119    0.037
     210    0.261    0.057
     211    0.937    0.079
     212    1.067    0.109
     213    0.093    0.049
     214    0.222    0.040
     215    0.491    0.074
     216    0.073    0.047
     217    0.033    0.020
     218    1.154    0.149
     219    1.274    0.189
     220    0.171    0.050
     221    0.325    0.125
     222    1.356    0.171
     223    1.823    0.198
     224    1.056    0.129
     225    0.623    0.093
     226    1.565    0.115
     227    0.710    0.132
     228    1.655    0.250
     229    1.522    0.146
     230    0.488    0.078
     231    0.572    0.094
     232    0.844    0.189
     233    0.300    0.082
     234    0.098    0.056
     235    1.852    0.092
     236    0.219    0.115
     237    0.010    0.014
     238    0.878    0.108
     239    0.370    0.060
     240    0.071    0.045
     241    0.001    0.006
     242    0.680    0.101
     243    0.264    0.052
     244    0.084    0.043
     245    0.388    0.087
     246    0.981    0.055
     247    0.286    0.082
     248    0.194    0.090
     249    0.118    0.059
     250    0.485    0.081
     251    0.495    0.080
     252    0.032    0.028
     253    0.715    0.081
     254    0.228    0.040
     255    0.204    0.061
     256    0.844    0.102
     257    0.881    0.057
     258    0.423    0.096
     259    0.324    0.082
     260    1.192    0.096
     261    0.539    0.052
     262    0.729    0.120
     263    1.712    0.164
     264    1.461    0.113
     265    0.357    0.056
     266    0.388    0.162
     267    1.221    0.184
     268    0.911    0.081
     269    0.415    0.081
     270    0.533    0.083
     271    0.581    0.063
     272    0.065    0.046
     273    0.236    0.065
     274    1.822    0.096
     275    0.247    0.041
     276    0.676    0.102
     277    0.515    0.077
     278    0.376    0.061
     279    0.259    0.050
     280    0.594    0.058
     281    0.893    0.079
     282    0.108    0.037
     283    0.767    0.094
     284    0.087    0.046
     285    0.598    0.084
     286    0.165    0.042
     287    0.115    0.048
     288    0.307    0.072
     289    0.145    0.075
     290    0.002    0.009
     291    0.149    0.046
     292    0.065    0.052
     293    0.188    0.109
     294    0.098    0.029
     295    0.671    0.082
     296    0.217    0.058
     297    0.354    0.098
     298    0.149    0.068
     299    1.671    0.146
     300    0.746    0.078
     301    0.094    0.043
     302    1.091    0.108
     303    0.657    0.132
     304    0.221    0.108
     305    2.000    0.171
     306    0.876    0.127
     307    0.313    0.133
     308    0.508    0.101
     309    1.128    0.081
     310    0.698    0.113
     311    0.515    0.108
     312    1.312    0.113
     313    1.961    0.114
      19    1.280    0.220
      20    0.153    0.073
      21    1.415    0.173
      22    1.913    0.105
      23    0.877    0.090
      24    1.033    0.163
      25    0.367    0.076
      26    0.690    0.094
      27    1.115    0.140
      28    1.104    0.091
      29    0.118    0.054
      30    0.129    0.047
      31    1.747    0.082
      32    1.121    0.121
      33    0.158    0.053
      34    0.301    0.064
      35    0.806    0.081
      36    0.624    0.100
      37    0.079    0.064
      38    0.557    0.086
      39    1.206    0.105
      40    0.062    0.033
      41    0.530    0.112
      42    1.006    0.103
      43    0.958    0.068
      44    0.000    0.000
      45    0.768    0.196
      46    0.868    0.095
      47    0.030    0.019
      48    0.030    0.036
      49    0.751    0.134
      50    0.412    0.111
      51    0.094    0.056
      52    0.233    0.074
      53    0.626    0.083
      54    0.027    0.033
      55    0.257    0.072
      56    1.256    0.105
      57    0.862    0.083
      58    0.886    0.109
      59    0.515    0.065
      60    1.741    0.124
      61    0.641    0.076
      62    1.631    0.112
      63    0.220    0.057
      64    0.195    0.049
      65    0.163    0.047
      66    0.090    0.033
      67    0.112    0.040
      68    0.013    0.022
      69    0.535    0.135
      70    0.432    0.080
      71    0.286    0.086
      72    0.168    0.069
      73    0.061    0.028
      74    0.566    0.073
      75    0.055    0.029
      76    0.056    0.040
      77    0.228    0.085
      78    0.828    0.093
      79    0.021    0.027
      80    0.007    0.016
      81    0.953    0.124
      82    0.000    0.000
      83    0.003    0.008
      84    0.520    0.075
      85    0.687    0.121
      86    0.190    0.075
      87    0.113    0.040
      88    0.867    0.157
      89    0.507    0.089
      90    0.140    0.064
      91    0.433    0.064
      92    0.536    0.083
      93    0.597    0.063
      94    0.032    0.026
      95    0.990    0.102
      96    0.811    0.138
      97    0.430    0.059
      98    0.729    0.076
      99    0.864    0.071
     100    1.093    0.125
     101    0.000    0.000
     102    0.340    0.072
     103    1.081    0.120
     104    0.237    0.071
     105    0.230    0.077
     106    0.043    0.023
     107    0.582    0.063
     108    0.604    0.103
     109    0.239    0.074
     110    0.184    0.047
     111    0.017    0.018
     112    0.459    0.112
     113    0.168    0.051
     114    0.030    0.034
     115    0.096    0.043
     116    0.030    0.022
     117    0.501    0.078
     118    0.068    0.038
     119    0.011    0.016
     120    0.272    0.050
     121    0.341    0.065
     122    0.023    0.019
     123    0.005    0.014
     124    0.840    0.087
     125    0.013    0.025
     126    0.290    0.076
     127    0.662    0.085
     128    0.521    0.076
     129    0.076    0.065
     130    0.043    0.028
     131    0.571    0.087
     132    1.206    0.096
     133    0.044    0.051
     134    1.119    0.110
     135    1.985    0.152
     136    0.206    0.069
     137    0.861    0.121
     138    1.924    0.123
     139    0.468    0.059
     140    0.359    0.131
     141    0.498    0.132
     142    0.452    0.064
     143    0.891    0.078
     144    0.981    0.083
     145    0.000    0.000
     146    0.663    0.075
     147    0.724    0.075
     148    0.395    0.067
     149    0.126    0.035
     150    0.818    0.087
     151    1.032    0.078
     152    0.095    0.041
     153    1.261    0.178
     154    0.788    0.058
     155    0.784    0.067
     156    0.000    0.000
     157    0.514    0.100
     158    1.566    0.093
     159    0.288    0.062
     160    0.030    0.027
     161    0.905    0.079
     162    0.601    0.086
     163    0.182    0.064
     164    0.342    0.074
     165    1.138    0.111
     166    0.128    0.054
     167    0.045    0.033
     168    0.740    0.099
     169    0.140    0.061
     170    0.630    0.145
     171    1.590    0.158
     172    1.353    0.180
     173    0.719    0.084
     174    1.820    0.228
     175    0.636    0.108
     176    0.814    0.136
     177    0.306    0.060
     178    0.068    0.034
     179    0.433    0.053
     180    0.362    0.082
     181    0.516    0.119
     182    0.493    0.109
     183    0.359    0.077
     184    1.965    0.193
     185    1.107    0.087
     186    0.978    0.110
     187    0.876    0.131
     188    1.029    0.169
     189    1.144    0.066
     190    0.610    0.097
     191    0.572    0.122
     192    0.847    0.107
     193    0.716    0.109
     194    0.352    0.079
     195    0.248    0.050
     196    1.238    0.088
     197    0.572    0.084
     198    0.400    0.119
     199    0.196    0.060
     200    0.806    0.089
     201    0.211    0.059
     202    0.014    0.028
     203    0.297    0.075
     204    0.758    0.070
     205    0.339    0.058
     206    0.010    0.018
     207    0.838    0.107
     208    1.033    0.083
     209    0.161    0.038
     210    0.297    0.063
     211    0.910    0.071
     212    1.217    0.077
     213    0.133    0.067
     214    0.206    0.062
     215    0.421    0.055
     216    0.119    0.055
     217    0.033    0.015
     218    1.119    0.138
     219    1.203    0.142
     220    0.159    0.047
     221    0.385    0.091
     222    1.279    0.130
     223    1.590    0.307
     224    1.170    0.122
     225    0.686    0.130
     226    1.563    0.119
     227    0.647    0.118
     228    1.679    0.180
     229    1.513    0.196
     230    0.647    0.176
     231    0.585    0.096
     232    0.888    0.225
     233    0.176    0.091
     234    0.078    0.041
     235    1.817    0.126
     236    0.236    0.128
     237    0.005    0.011
     238    0.854    0.113
     239    0.370    0.046
     240    0.110    0.055
     241    0.013    0.022
     242    0.639    0.102
     243    0.258    0.047
     244    0.089    0.036
     245    0.359    0.078
     246    1.058    0.083
     247    0.343    0.086
     248    0.196    0.079
     249    0.130    0.050
     250    0.546    0.093
     251    0.543    0.116
     252    0.055    0.031
     253    0.766    0.106
     254    0.194    0.039
     255    0.215    0.050
     256    0.744    0.132
     257    0.900    0.071
     258    0.365    0.094
     259    0.359    0.096
     260    1.186    0.098
     261    0.464    0.068
     262    0.836    0.152
     263    1.605    0.208
     264    1.508    0.095
     265    0.284    0.069
     266    0.365    0.068
     267    1.134    0.184
     268    0.960    0.094
     269    0.417    0.068
     270    0.526    0.060
     271    0.559    0.066
     272    0.071    0.049
     273    0.227    0.045
     274    1.861    0.072
     275    0.249    0.045
     276    0.624    0.116
     277    0.537    0.085
     278    0.388    0.071
     279    0.271    0.063
     280    0.572    0.089
     281    0.900    0.097
     282    0.126    0.025
     283    0.717    0.105
     284    0.096    0.044
     285    0.517    0.100
     286    0.227    0.066
     287    0.102    0.061
     288    0.283    0.091
     289    0.141    0.054
     290    0.005    0.012
     291    0.116    0.053
     292    0.063    0.040
     293    0.226    0.089
     294    0.107    0.038
     295    0.667    0.100
     296    0.227    0.077
     297    0.284    0.111
     298    0.095    0.063
     299    1.557    0.131
     300    0.769    0.116
     301    0.071    0.024
     302    1.079    0.179
     303    0.633    0.185
     304    0.167    0.098
     305    1.821    0.152
     306    0.846    0.093
     307    0.332    0.088
     308    0.454    0.050
     309    1.121    0.090
     310    0.810    0.068
     311    0.583    0.135
     312    1.224    0.118
     313    1.937    0.099
      19    1.132    0.177
      20    0.166    0.072
      21    1.388    0.232
      22    1.915    0.088
      23    0.789    0.118
      24    1.078    0.113
      25    0.350    0.086
      26    0.576    0.102
      27    1.113    0.114
      28    1.149    0.103
      29    0.145    0.050
      30    0.128    0.047
      31    1.761    0.098
      32    1.128    0.098
      33    0.168    0.039
      34    0.281    0.054
      35    0.800    0.043
      36    0.700    0.098
      37    0.074    0.038
      38    0.604    0.070
      39    1.180    0.067
      40    0.051    0.041
      41    0.449    0.079
      42    0.960    0.083
      43    0.928    0.145
      44    0.000    0.000
      45    0.706    0.140
      46    0.897    0.084
      47    0.041    0.031
      48    0.025    0.035
      49    0.710    0.123
      50    0.497    0.076
      51    0.110    0.056
      52    0.255    0.076
      53    0.700    0.118
      54    0.035    0.023
      55    0.352    0.074
      56    1.271    0.113
      57    0.869    0.054
      58    0.860    0.129
      59    0.421    0.095
      60    1.671    0.113
      61    0.676    0.083
      62    1.622    0.091
      63    0.204    0.056
      64    0.209    0.044
      65    0.143    0.048
      66    0.119    0.041
      67    0.123    0.031
      68    0.029    0.022
      69    0.464    0.099
      70    0.415    0.075
      71    0.279    0.050
      72    0.141    0.043
      73    0.073    0.035
      74    0.632    0.069
      75    0.062    0.028
      76    0.033    0.030
      77    0.204    0.081
      78    0.930    0.197
      79    0.019    0.025
      80    0.005    0.011
      81    0.928    0.101
      82    0.001    0.006
      83    0.001    0.006
      84    0.525    0.077
      85    0.563    0.090
      86    0.214    0.076
      87    0.109    0.045
      88    0.900    0.090
      89    0.469    0.088
      90    0.132    0.054
      91    0.409    0.057
      92    0.550    0.074
      93    0.584    0.068
      94    0.021    0.023
      95    0.946    0.126
      96    0.800    0.172
      97    0.426    0.077
      98    0.703    0.062
      99    0.903    0.075
     100    0.795    0.175
     101    0.000    0.000
     102    0.358    0.078
     103    1.081    0.093
     104    0.194    0.053
     105    0.218    0.054
     106    0.051    0.023
     107    0.590    0.059
     108    0.591    0.098
     109    0.272    0.095
     110    0.221    0.083
     111    0.024    0.026
     112    0.468    0.087
     113    0.183    0.042
     114    0.029    0.029
     115    0.079    0.046
     116    0.030    0.036
     117    0.538    0.077
     118    0.076    0.035
     119    0.011    0.022
     120    0.284    0.091
     121    0.327    0.074
     122    0.017    0.023
     123    0.000    0.000
     124    0.811    0.085
     125    0.012    0.016
     126    0.191    0.093
     127    0.610    0.088
     128    0.520    0.069
     129    0.087    0.044
     130    0.030    0.019
     131    0.607    0.089
     132    1.238    0.116
     133    0.017    0.026
     134    0.998    0.108
     135    1.898    0.143
     136    0.200    0.072
     137    0.878    0.117
     138    1.849    0.132
     139    0.511    0.077
     140    0.421    0.087
     141    0.538    0.089
     142    0.477    0.059
     143    0.875    0.076
     144    0.987    0.097
     145    0.000    0.000
     146    0.632    0.068
     147    0.745    0.073
     148    0.437    0.066
     149    0.118    0.045
     150    0.815    0.095
     151    1.111    0.085
     152    0.108    0.049
     153    1.281    0.185
     154    0.790    0.078
     155    0.761    0.065
     156    0.001    0.006
     157    0.512    0.072
     158    1.457    0.092
     159    0.311    0.035
     160    0.021    0.019
     161    0.940    0.081
     162    0.721    0.072
     163    0.186    0.067
     164    0.354    0.082
     165    1.177    0.102
     166    0.183    0.077
     167    0.071    0.041
     168    0.845    0.116
     169    0.129    0.055
     170    0.702    0.216
     171    1.508    0.207
     172    1.428    0.164
     173    0.689    0.087
     174    1.905    0.201
     175    0.722    0.100
     176    0.851    0.130
     177    0.302    0.079
     178    0.072    0.039
     179    0.460    0.083
     180    0.362    0.083
     181    0.506    0.102
     182    0.368    0.068
     183    0.430    0.084
     184    1.984    0.138
     185    1.125    0.088
     186    1.028    0.081
     187    0.792    0.128
     188    1.027    0.166
     189    1.138    0.112
     190    0.621    0.094
     191    0.717    0.184
     192    0.750    0.100
     193    0.822    0.085
     194    0.381    0.094
     195    0.208    0.067
     196    1.112    0.108
     197    0.497    0.074
     198    0.375    0.119
     199    0.175    0.050
     200    0.794    0.083
     201    0.232    0.089
     202    0.011    0.013
     203    0.352    0.080
     204    0.746    0.071
     205    0.330    0.087
     206    0.009    0.015
     207    0.880    0.111
     208    0.975    0.117
     209    0.109    0.045
     210    0.286    0.069
     211    0.856    0.060
     212    1.127    0.098
     213    0.132    0.055
     214    0.175    0.048
     215    0.372    0.075
     216    0.121    0.054
     217    0.032    0.023
     218    1.031    0.070
     219    1.110    0.088
     220    0.189    0.057
     221    0.369    0.131
     222    1.257    0.130
     223    1.731    0.147
     224    1.031    0.111
     225    0.637    0.109
     226    1.533    0.115
     227    0.622    0.094
     228    1.616    0.148
     229    1.410    0.122
     230    0.597    0.082
     231    0.593    0.085
     232    1.045    0.276
     233    0.161    0.059
     234    0.049    0.026
     235    1.767    0.102
     236    0.094    0.058
     237    0.005    0.014
     238    0.840    0.104
     239    0.338    0.074
     240    0.084    0.030
     241    0.018    0.026
     242    0.617    0.056
     243    0.277    0.070
     244    0.053    0.034
     245    0.257    0.092
     246    1.040    0.080
     247    0.357    0.045
     248    0.163    0.059
     249    0.135    0.045
     250    0.574    0.070
     251    0.486    0.092
     252    0.043    0.020
     253    0.806    0.080
     254    0.204    0.047
     255    0.150    0.055
     256    0.706    0.109
     257    0.955    0.084
     258    0.360    0.084
     259    0.347    0.126
     260    1.216    0.125
     261    0.491    0.091
     262    0.870    0.219
     263    1.454    0.239
     264    1.536    0.157
     265    0.272    0.108
     266    0.350    0.077
     267    1.172    0.119
     268    0.971    0.083
     269    0.390    0.074
     270    0.542    0.049
     271    0.502    0.067
     272    0.045    0.029
     273    0.230    0.055
     274    1.867    0.087
     275    0.253    0.058
     276    0.586    0.109
     277    0.530    0.061
     278    0.382    0.072
     279    0.277    0.064
     280    0.561    0.069
     281    0.850    0.057
     282    0.128    0.050
     283    0.657    0.098
     284    0.066    0.046
     285    0.507    0.094
     286    0.183    0.056
     287    0.110    0.045
     288    0.277    0.053
     289    0.090    0.057
     290    0.008    0.017
     291    0.118    0.049
     292    0.110    0.054
     293    0.234    0.076
     294    0.109    0.047
     295    0.743    0.117
     296    0.303    0.072
     297    0.202    0.076
     298    0.101    0.036
     299    1.496    0.083
     300    0.730    0.088
     301    0.052    0.027
     302    1.127    0.197
     303    0.525    0.118
     304    0.083    0.050
     305    1.487    0.153
     306    0.826    0.104
     307    0.379    0.054
     308    0.533    0.110
     309    1.055    0.102
     310    0.640    0.110
     311    0.598    0.104
     312    1.331    0.148
     313    1.918    0.130
      19    1.306    0.196
      20    0.240    0.080
      21    1.581    0.174
      22    1.893    0.105
      23    0.766    0.092
      24    1.086    0.124
      25    0.339    0.084
      26    0.647    0.173
      27    1.066    0.122
      28    1.129    0.100
      29    0.137    0.050
      30    0.136    0.044
      31    1.670    0.094
      32    1.114    0.065
      33    0.200    0.050
      34    0.270    0.056
      35    0.806    0.065
      36    0.742    0.093
      37    0.111    0.053
      38    0.554    0.066
      39    1.020    0.145
      40    0.082    0.046
      41    0.460    0.101
      42    0.930    0.077
      43    1.345    0.131
      44    0.000    0.000
      45    0.709    0.156
      46    0.871    0.076
      47    0.048    0.033
      48    0.035    0.033
      49    0.670    0.122
      50    0.378    0.114
      51    0.103    0.039
      52    0.218    0.067
      53    0.687    0.096
      54    0.032    0.029
      55    0.316    0.063
      56    1.312    0.087
      57    1.047    0.100
      58    0.890    0.109
      59    0.359    0.082
      60    1.704    0.164
      61    0.701    0.080
      62    1.676    0.098
      63    0.208    0.037
      64    0.174    0.035
      65    0.148    0.045
      66    0.135    0.053
      67    0.087    0.035
      68    0.027    0.025
      69    0.358    0.074
      70    0.418    0.061
      71    0.292    0.082
      72    0.141    0.069
      73    0.054    0.021
      74    0.641    0.086
      75    0.077    0.034
      76    0.054    0.037
      77    0.162    0.090
      78    0.978    0.148
      79    0.027    0.033
      80    0.004    0.015
      81    0.922    0.122
      82    0.001    0.006
      83    0.003    0.008
      84    0.469    0.071
      85    0.571    0.076
      86    0.241    0.087
      87    0.092    0.037
      88    1.123    0.226
      89    0.513    0.132
      90    0.128    0.042
      91    0.462    0.069
      92    0.621    0.099
      93    0.598    0.105
      94    0.015    0.022
      95    1.090    0.126
      96    0.763    0.123
      97    0.397    0.037
      98    0.759    0.117
      99    0.884    0.064
     100    0.845    0.190
     101    0.000    0.000
     102    0.393    0.087
     103    1.041    0.100
     104    0.190    0.060
     105    0.214    0.056
     106    0.035    0.021
     107    0.544    0.062
     108    0.576    0.083
     109    0.317    0.105
     110    0.225    0.075
     111    0.029    0.027
     112    0.533    0.077
     113    0.186    0.062
     114    0.022    0.027
     115    0.080    0.033
     116    0.032    0.028
     117    0.539    0.099
     118    0.073    0.031
     119    0.009    0.017
     120    0.289    0.069
     121    0.327    0.055
     122    0.030    0.029
     123    0.008    0.015
     124    0.791    0.140
     125    0.016    0.020
     126    0.133    0.076
     127    0.664    0.100
     128    0.484    0.073
     129    0.066    0.043
     130    0.050    0.027
     131    0.604    0.117
     132    1.072    0.137
     133    0.015    0.030
     134    0.946    0.126
     135    1.801    0.148
     136    0.232    0.057
     137    0.928    0.082
     138    1.830    0.107
     139    0.526    0.051
     140    0.301    0.112
     141    0.433    0.093
     142    0.421    0.074
     143    0.853    0.116
     144    0.978    0.100
     145    0.000    0.000
     146    0.615    0.057
     147    0.732    0.051
     148    0.430    0.077
     149    0.130    0.061
     150    0.815    0.071
     151    1.115    0.080
     152    0.111    0.040
     153    1.284    0.175
     154    0.779    0.089
     155    0.795    0.076
     156    0.000    0.000
     157    0.518    0.070
     158    1.435    0.125
     159    0.311    0.046
     160    0.033    0.030
     161    0.934    0.109
     162    0.742    0.103
     163    0.228    0.079
     164    0.387    0.072
     165    1.250    0.180
     166    0.203    0.084
     167    0.086    0.046
     168    0.915    0.103
     169    0.155    0.046
     170    0.720    0.217
     171    1.325    0.152
     172    1.515    0.092
     173    0.656    0.087
     174    1.849    0.212
     175    0.732    0.161
     176    0.876    0.118
     177    0.269    0.056
     178    0.096    0.068
     179    0.459    0.078
     180    0.375    0.076
     181    0.588    0.147
     182    0.421    0.119
     183    0.444    0.106
     184    1.911    0.203
     185    1.074    0.066
     186    1.018    0.116
     187    0.815    0.175
     188    1.186    0.117
     189    1.142    0.089
     190    0.623    0.073
     191    0.678    0.143
     192    0.787    0.102
     193    0.805    0.056
     194    0.404    0.092
     195    0.245    0.076
     196    1.096    0.111
     197    0.546    0.103
     198    0.468    0.085
     199    0.193    0.062
     200    0.814    0.104
     201    0.288    0.070
     202    0.031    0.032
     203    0.317    0.069
     204    0.735    0.078
     205    0.385    0.091
     206    0.006    0.012
     207    0.922    0.071
     208    1.036    0.101
     209    0.112    0.052
     210    0.292    0.060
     211    0.925    0.076
     212    1.129    0.090
     213    0.170    0.074
     214    0.166    0.049
     215    0.391    0.061
     216    0.090    0.058
     217    0.038    0.021
     218    1.104    0.095
     219    1.176    0.104
     220    0.191    0.049
     221    0.452    0.087
     222    1.306    0.096
     223    1.444    0.112
     224    1.277    0.098
     225    0.697    0.186
     226    1.500    0.174
     227    0.558    0.101
     228    1.666    0.197
     229    1.448    0.144
     230    0.609    0.105
     231    0.569    0.121
     232    1.078    0.252
     233    0.131    0.057
     234    0.073    0.032
     235    1.814    0.070
     236    0.077    0.060
     237    0.004    0.010
     238    0.827    0.073
     239    0.396    0.068
     240    0.081    0.044
     241    0.022    0.030
     242    0.654    0.065
     243    0.294    0.068
     244    0.050    0.040
     245    0.257    0.083
     246    1.045    0.081
     247    0.367    0.045
     248    0.161    0.060
     249    0.147    0.040
     250    0.559    0.085
     251    0.503    0.069
     252    0.048    0.023
     253    0.828    0.099
     254    0.217    0.054
     255    0.173    0.055
     256    0.758    0.084
     257    0.943    0.093
     258    0.330    0.062
     259    0.381    0.069
     260    1.270    0.151
     261    0.549    0.072
     262    0.903    0.222
     263    1.533    0.198
     264    1.491    0.130
     265    0.389    0.083
     266    0.402    0.114
     267    1.216    0.250
     268    0.945    0.068
     269    0.349    0.073
     270    0.540    0.077
     271    0.489    0.073
     272    0.080    0.049
     273    0.228    0.068
     274    1.873    0.105
     275    0.260    0.051
     276    0.634    0.111
     277    0.564    0.083
     278    0.393    0.064
     279    0.298    0.063
     280    0.513    0.078
     281    0.883    0.093
     282    0.140    0.031
     283    0.661    0.083
     284    0.064    0.047
     285    0.543    0.142
     286    0.164    0.055
     287    0.087    0.044
     288    0.296    0.068
     289    0.082    0.051
     290    0.002    0.007
     291    0.210    0.063
     292    0.159    0.054
     293    0.199    0.063
     294    0.204    0.062
     295    1.006    0.071
     296    0.345    0.068
     297    0.149    0.087
     298    0.106    0.040
     299    1.420    0.109
     300    0.673    0.109
     301    0.037    0.025
     302    1.225    0.170
     303    0.566    0.139
     304    0.095    0.041
     305    1.388    0.116
     306    0.871    0.106
     307    0.424    0.117
     308    0.479    0.110
     309    1.042    0.083
     310    0.670    0.119
     311    0.544    0.102
     312    1.374    0.140
     313    1.885    0.104
      19    1.419    0.193
      20    0.224    0.089
      21    1.475    0.138
      22    1.969    0.119
      23    0.809    0.095
      24    1.096    0.201
      25    0.403    0.088
      26    0.894    0.236
      27    1.210    0.099
      28    1.133    0.110
      29    0.111    0.067
      30    0.099    0.030
      31    1.738    0.135
      32    1.100    0.106
      33    0.136    0.077
      34    0.340    0.081
      35    0.876    0.063
      36    0.675    0.088
      37    0.042    0.035
      38    0.580    0.062
      39    0.999    0.126
      40    0.075    0.044
      41    0.498    0.114
      42    0.956    0.085
      43    1.355    0.132
      44    0.000    0.000
      45    0.631    0.157
      46    0.915    0.064
      47    0.071    0.037
      48    0.031    0.027
      49    0.661    0.078
      50    0.456    0.118
      51    0.077    0.051
      52    0.186    0.049
      53    0.679    0.067
      54    0.021    0.020
      55    0.302    0.077
      56    1.262    0.066
      57    0.951    0.121
      58    0.958    0.166
      59    0.394    0.080
      60    1.821    0.140
      61    0.717    0.069
      62    1.709    0.122
      63    0.189    0.065
      64    0.193    0.064
      65    0.077    0.036
      66    0.119    0.044
      67    0.155    0.046
      68    0.028    0.019
      69    0.427    0.129
      70    0.440    0.059
      71    0.222    0.038
      72    0.101    0.029
      73    0.068    0.029
      74    0.629    0.075
      75    0.118    0.023
      76    0.076    0.037
      77    0.128    0.063
      78    1.000    0.094
      79    0.024    0.026
      80    0.003    0.008
      81    0.836    0.066
      82    0.001    0.006
      83    0.000    0.000
      84    0.512    0.112
      85    0.624    0.068
      86    0.194    0.077
      87    0.106    0.036
      88    1.089    0.244
      89    0.492    0.101
      90    0.158    0.062
      91    0.465    0.080
      92    0.681    0.092
      93    0.643    0.073
      94    0.023    0.033
      95    1.081    0.162
      96    0.839    0.156
      97    0.383    0.050
      98    0.774    0.114
      99    0.895    0.074
     100    1.012    0.135
     101    0.000    0.000
     102    0.392    0.053
     103    1.081    0.091
     104    0.241    0.058
     105    0.229    0.060
     106    0.034    0.020
     107    0.598    0.083
     108    0.512    0.087
     109    0.308    0.065
     110    0.235    0.067
     111    0.045    0.034
     112    0.434    0.090
     113    0.174    0.074
     114    0.052    0.039
     115    0.073    0.042
     116    0.014    0.026
     117    0.562    0.071
     118    0.073    0.037
     119    0.001    0.006
     120    0.169    0.056
     121    0.365    0.068
     122    0.018    0.020
     123    0.000    0.000
     124    0.717    0.111
     125    0.003    0.013
     126    0.138    0.052
     127    0.585    0.085
     128    0.582    0.132
     129    0.043    0.051
     130    0.023    0.032
     131    0.677    0.088
     132    0.849    0.157
     133    0.317    0.158
     134    0.969    0.131
     135    1.674    0.194
     136    0.079    0.054
     137    1.286    0.205
     138    1.813    0.130
     139    0.324    0.095
     140    0.407    0.125
     141    0.699    0.167
     142    0.473    0.086
     143    0.873    0.095
     144    0.956    0.086
     145    0.000    0.000
     146    0.674    0.057
     147    0.734    0.066
     148    0.433    0.056
     149    0.154    0.041
     150    0.877    0.099
     151    1.093    0.087
     152    0.124    0.050
     153    1.430    0.108
     154    0.765    0.082
     155    0.756    0.083
     156    0.003    0.010
     157    0.573    0.096
     158    1.448    0.096
     159    0.352    0.058
     160    0.025    0.023
     161    0.949    0.093
     162    0.706    0.101
     163    0.205    0.077
     164    0.317    0.086
     165    1.345    0.107
     166    0.260    0.077
     167    0.047    0.035
     168    0.908    0.117
     169    0.143    0.053
     170    0.591    0.100
     171    1.341    0.197
     172    1.498    0.094
     173    0.681    0.085
     174    1.815    0.165
     175    0.651    0.100
     176    0.850    0.087
     177    0.268    0.073
     178    0.069    0.034
     179    0.440    0.084
     180    0.428    0.081
     181    0.530    0.124
     182    0.459    0.111
     183    0.451    0.067
     184    1.892    0.218
     185    1.083    0.089
     186    1.041    0.116
     187    0.771    0.128
     188    1.022    0.113
     189    1.139    0.105
     190    0.642    0.096
     191    0.413    0.199
     192    0.640    0.074
     193    0.812    0.097
     194    0.288    0.091
     195    0.173    0.049
     196    1.075    0.091
     197    0.576    0.108
     198    0.409    0.112
     199    0.160    0.047
     200    0.851    0.075
     201    0.213    0.041
     202    0.017    0.031
     203    0.233    0.083
     204    0.686    0.078
     205    0.446    0.079
     206    0.003    0.008
     207    0.858    0.091
     208    1.034    0.099
     209    0.103    0.047
     210    0.321    0.071
     211    0.917    0.062
     212    1.106    0.074
     213    0.146    0.097
     214    0.211    0.072
     215    0.426    0.074
     216    0.101    0.041
     217    0.049    0.027
     218    1.261    0.163
     219    1.302    0.176
     220    0.153    0.053
     221    0.449    0.101
     222    1.456    0.151
     223    1.679    0.218
     224    1.264    0.093
     225    0.582    0.133
     226    1.423    0.138
     227    0.604    0.146
     228    1.534    0.140
     229    1.438    0.155
     230    0.677    0.166
     231    0.543    0.086
     232    0.877    0.211
     233    0.090    0.053
     234    0.064    0.050
     235    1.853    0.092
     236    0.095    0.056
     237    0.011    0.016
     238    0.847    0.077
     239    0.349    0.067
     240    0.093    0.046
     241    0.003    0.010
     242    0.646    0.083
     243    0.316    0.048
     244    0.033    0.029
     245    0.312    0.055
     246    1.095    0.120
     247    0.395    0.070
     248    0.099    0.051
     249    0.119    0.041
     250    0.593    0.064
     251    0.528    0.068
     252    0.031    0.027
     253    0.787    0.084
     254    0.190    0.041
     255    0.157    0.039
     256    0.765    0.101
     257    0.917    0.109
     258    0.348    0.077
     259    0.308    0.111
     260    1.192    0.120
     261    0.409    0.129
     262    0.786    0.227
     263    1.429    0.158
     264    1.608    0.126
     265    0.413    0.082
     266    0.410    0.123
     267    1.320    0.218
     268    0.895    0.076
     269    0.354    0.095
     270    0.538    0.070
     271    0.476    0.068
     272    0.112    0.070
     273    0.211    0.052
     274    1.936    0.118
     275    0.252    0.046
     276    0.677    0.129
     277    0.503    0.085
     278    0.403    0.070
     279    0.295    0.066
     280    0.507    0.072
     281    0.748    0.097
     282    0.116    0.049
     283    0.670    0.081
     284    0.012    0.022
     285    0.720    0.087
     286    0.115    0.040
     287    0.054    0.045
     288    0.236    0.056
     289    0.064    0.038
     290    0.003    0.008
     291    0.185    0.072
     292    0.173    0.055
     293    0.198    0.053
     294    0.246    0.060
     295    1.021    0.089
     296    0.261    0.063
     297    0.158    0.058
     298    0.106    0.042
     299    1.473    0.117
     300    0.701    0.097
     301    0.035    0.040
     302    0.971    0.229
     303    0.462    0.119
     304    0.065    0.039
     305    1.342    0.111
     306    0.870    0.129
     307    0.439    0.092
     308    0.464    0.070
     309    1.092    0.108
     310    0.744    0.093
     311    0.630    0.117
     312    1.393    0.085
     313    1.940    0.087
      19    1.226    0.266
      20    0.186    0.092
      21    1.441    0.273
      22    1.889    0.136
      23    0.752    0.094
      24    1.163    0.254
      25    0.338    0.096
      26    0.801    0.248
      27    1.161    0.123
      28    1.162    0.094
      29    0.124    0.067
      30    0.104    0.064
      31    1.743    0.120
      32    1.087    0.112
      33    0.140    0.056
      34    0.312    0.074
      35    0.847    0.083
      36    0.665    0.115
      37    0.034    0.022
      38    0.610    0.063
      39    1.085    0.133
      40    0.086    0.046
      41    0.402    0.075
      42    0.973    0.118
      43    1.261    0.260
      44    0.003    0.008
      45    0.582    0.076
      46    0.939    0.089
      47    0.072    0.039
      48    0.022    0.024
      49    0.756    0.106
      50    0.543    0.091
      51    0.074    0.046
      52    0.186    0.068
      53    0.722    0.099
      54    0.024    0.019
      55    0.316    0.086
      56    1.283    0.091
      57    0.942    0.097
      58    1.066    0.128
      59    0.334    0.077
      60    1.898    0.175
      61    0.673    0.112
      62    1.675    0.124
      63    0.207    0.062
      64    0.133    0.057
      65    0.071    0.050
      66    0.143    0.057
      67    0.129    0.054
      68    0.019    0.020
      69    0.399    0.104
      70    0.468    0.053
      71    0.237    0.044
      72    0.137    0.049
      73    0.068    0.040
      74    0.643    0.082
      75    0.115    0.034
      76    0.065    0.027
      77    0.162    0.079
      78    1.001    0.085
      79    0.031    0.028
      80    0.000    0.000
      81    0.790    0.084
      82    0.001    0.006
      83    0.001    0.006
      84    0.494    0.068
      85    0.638    0.087
      86    0.212    0.085
      87    0.087    0.038
      88    0.929    0.101
      89    0.528    0.091
      90    0.136    0.042
      91    0.435    0.075
      92    0.606    0.106
      93    0.598    0.078
      94    0.015    0.021
      95    0.971    0.093
      96    0.740    0.097
      97    0.431    0.060
      98    0.842    0.089
      99    0.890    0.062
     100    1.052    0.195
     101    0.000    0.000
     102    0.371    0.069
     103    1.103    0.115
     104    0.243    0.053
     105    0.269    0.061
     106    0.045    0.026
     107    0.629    0.082
     108    0.529    0.063
     109    0.357    0.079
     110    0.230    0.066
     111    0.055    0.031
     112    0.438    0.108
     113    0.161    0.041
     114    0.060    0.043
     115    0.089    0.044
     116    0.007    0.015
     117    0.560    0.086
     118    0.076    0.032
     119    0.004    0.010
     120    0.152    0.063
     121    0.367    0.093
     122    0.029    0.025
     123    0.000    0.000
     124    0.564    0.096
     125    0.011    0.019
     126    0.131    0.070
     127    0.567    0.079
     128    0.800    0.125
     129    0.039    0.037
     130    0.043    0.041
     131    0.669    0.064
     132    0.776    0.084
     133    0.418    0.210
     134    1.028    0.099
     135    1.614    0.142
     136    0.089    0.038
     137    1.360    0.110
     138    1.772    0.106
     139    0.312    0.057
     140    0.496    0.105
     141    0.623    0.073
     142    0.477    0.054
     143    0.863    0.076
     144    0.945    0.094
     145    0.000    0.000
     146    0.671    0.060
     147    0.730    0.092
     148    0.406    0.079
     149    0.146    0.040
     150    0.830    0.089
     151    1.111    0.072
     152    0.124    0.047
     153    1.451    0.143
     154    0.801    0.081
     155    0.753    0.074
     156    0.000    0.000
     157    0.628    0.088
     158    1.461    0.121
     159    0.345    0.082
     160    0.040    0.025
     161    0.983    0.111
     162    0.764    0.076
     163    0.203    0.077
     164    0.360    0.079
     165    1.392    0.101
     166    0.220    0.069
     167    0.044    0.032
     168    0.879    0.111
     169    0.145    0.053
     170    0.599    0.094
     171    1.498    0.130
     172    1.508    0.151
     173    0.611    0.091
     174    1.911    0.230
     175    0.683    0.187
     176    0.811    0.101
     177    0.309    0.040
     178    0.073    0.035
     179    0.486    0.091
     180    0.478    0.080
     181    0.503    0.112
     182    0.489    0.095
     183    0.459    0.092
     184    1.917    0.215
     185    1.100    0.096
     186    1.025    0.125
     187    0.800    0.122
     188    0.996    0.101
     189    1.223    0.111
     190    0.619    0.110
     191    0.368    0.074
     192    0.677    0.092
     193    0.801    0.091
     194    0.346    0.082
     195    0.154    0.048
     196    1.069    0.088
     197    0.589    0.075
     198    0.392    0.079
     199    0.178    0.066
     200    0.867    0.070
     201    0.219    0.081
     202    0.013    0.022
     203    0.222    0.094
     204    0.660    0.076
     205    0.452    0.071
     206    0.000    0.000
     207    0.834    0.081
     208    1.000    0.091
     209    0.112    0.035
     210    0.286    0.053
     211    0.939    0.056
     212    1.119    0.085
     213    0.134    0.078
     214    0.199    0.063
     215    0.477    0.107
     216    0.139    0.055
     217    0.047    0.022
     218    1.292    0.138
     219    1.369    0.121
     220    0.176    0.036
     221    0.468    0.106
     222    1.441    0.196
     223    1.789    0.205
     224    1.270    0.098
     225    0.659    0.094
     226    1.451    0.125
     227    0.556    0.163
     228    1.571    0.116
     229    1.419    0.171
     230    0.694    0.135
     231    0.584    0.152
     232    0.997    0.227
     233    0.168    0.054
     234    0.078    0.051
     235    1.884    0.121
     236    0.134    0.069
     237    0.010    0.016
     238    0.893    0.092
     239    0.392    0.074
     240    0.110    0.039
     241    0.003    0.008
     242    0.613    0.085
     243    0.327    0.055
     244    0.025    0.020
     245    0.355    0.046
     246    1.060    0.081
     247    0.427    0.129
     248    0.092    0.047
     249    0.090    0.030
     250    0.562    0.082
     251    0.591    0.126
     252    0.037    0.037
     253    0.766    0.102
     254    0.218    0.065
     255    0.142    0.037
     256    0.789    0.099
     257    0.973    0.113
     258    0.326    0.084
     259    0.208    0.052
     260    1.189    0.120
     261    0.340    0.061
     262    0.705    0.174
     263    1.368    0.134
     264    1.594    0.115
     265    0.394    0.069
     266    0.400    0.177
     267    1.435    0.134
     268    0.940    0.080
     269    0.398    0.099
     270    0.574    0.055
     271    0.467    0.048
     272    0.099    0.074
     273    0.209    0.062
     274    1.916    0.108
     275    0.259    0.050
     276    0.593    0.159
     277    0.488    0.068
     278    0.402    0.057
     279    0.285    0.071
     280    0.506    0.072
     281    0.795    0.060
     282    0.105    0.056
     283    0.650    0.095
     284    0.028    0.026
     285    0.752    0.092
     286    0.121    0.042
     287    0.058    0.033
     288    0.259    0.080
     289    0.059    0.044
     290    0.014    0.022
     291    0.138    0.080
     292    0.227    0.063
     293    0.211    0.050
     294    0.192    0.074
     295    0.985    0.189
     296    0.297    0.052
     297    0.162    0.048
     298    0.084    0.059
     299    1.398    0.136
     300    0.764    0.068
     301    0.055    0.038
     302    0.880    0.148
     303    0.456    0.112
     304    0.077    0.043
     305    1.377    0.115
     306    0.796    0.108
     307    0.492    0.102
     308    0.512    0.099
     309    1.109    0.085
     310    0.704    0.110
     311    0.637    0.181
     312    1.634    0.181
     313    1.853    0.104
      19    1.182    0.157
      20    0.274    0.096
      21    1.442    0.178
      22    1.823    0.109
      23    0.663    0.104
      24    1.503    0.145
      25    0.377    0.071
      26    0.841    0.124
      27    1.122    0.084
      28    1.181    0.124
      29    0.165    0.057
      30    0.051    0.027
      31    1.732    0.152
      32    1.026    0.100
      33    0.126    0.069
      34    0.302    0.064
      35    0.811    0.065
      36    0.677    0.081
      37    0.049    0.034
      38    0.624    0.098
      39    1.207    0.113
      40    0.108    0.050
      41    0.435    0.078
      42    0.946    0.081
      43    0.940    0.131
      44    0.000    0.000
      45    0.811    0.166
      46    0.918    0.101
      47    0.053    0.027
      48    0.021    0.025
      49    0.640    0.079
      50    0.465    0.092
      51    0.079    0.043
      52    0.213    0.071
      53    0.799    0.081
      54    0.029    0.028
      55    0.329    0.063
      56    1.355    0.089
      57    1.038    0.091
      58    1.103    0.124
      59    0.329    0.076
      60    1.941    0.161
      61    0.691    0.073
      62    1.680    0.121
      63    0.175    0.044
      64    0.208    0.062
      65    0.062    0.033
      66    0.167    0.043
      67    0.119    0.032
      68    0.026    0.021
      69    0.384    0.069
      70    0.377    0.068
      71    0.213    0.037
      72    0.118    0.048
      73    0.057    0.028
      74    0.677    0.076
      75    0.111    0.028
      76    0.061    0.038
      77    0.225    0.066
      78    1.000    0.103
      79    0.030    0.027
      80    0.003    0.008
      81    0.867    0.120
      82    0.000    0.000
      83    0.000    0.000
      84    0.477    0.061
      85    0.564    0.075
      86    0.219    0.071
      87    0.085    0.048
      88    0.905    0.116
      89    0.513    0.059
      90    0.180    0.038
      91    0.403    0.076
      92    0.569    0.094
      93    0.607    0.072
      94    0.018    0.018
      95    0.976    0.104
      96    0.741    0.106
      97    0.409    0.074
      98    0.775    0.066
      99    0.871    0.079
     100    1.018    0.120
     101    0.000    0.000
     102    0.399    0.063
     103    1.048    0.101
     104    0.211    0.061
     105    0.250    0.063
     106    0.041    0.039
     107    0.593    0.082
     108    0.541    0.089
     109    0.214    0.081
     110    0.180    0.042
     111    0.047    0.025
     112    0.365    0.101
     113    0.152    0.054
     114    0.053    0.040
     115    0.074    0.049
     116    0.001    0.006
     117    0.567    0.072
     118    0.091    0.036
     119    0.000    0.000
     120    0.187    0.051
     121    0.362    0.061
     122    0.022    0.029
     123    0.001    0.006
     124    0.590    0.082
     125    0.041    0.031
     126    0.116    0.063
     127    0.529    0.070
     128    0.900    0.118
     129    0.029    0.031
     130    0.051    0.042
     131    0.579    0.088
     132    0.776    0.073
     133    0.264    0.097
     134    1.008    0.095
     135    1.651    0.125
     136    0.106    0.044
     137    1.289    0.094
     138    1.803    0.101
     139    0.343    0.082
     140    0.566    0.103
     141    0.618    0.051
     142    0.456    0.091
     143    0.918    0.075
     144    1.005    0.088
     145    0.000    0.000
     146    0.630    0.067
     147    0.719    0.093
     148    0.432    0.065
     149    0.162    0.047
     150    0.839    0.076
     151    1.120    0.077
     152    0.126    0.044
     153    1.430    0.122
     154    0.782    0.078
     155    0.794    0.090
     156    0.000    0.000
     157    0.633    0.082
     158    1.436    0.168
     159    0.357    0.065
     160    0.042    0.028
     161    0.944    0.135
     162    0.611    0.139
     163    0.174    0.074
     164    0.377    0.091
     165    1.274    0.128
     166    0.291    0.085
     167    0.015    0.022
     168    0.890    0.106
     169    0.150    0.073
     170    0.582    0.104
     171    1.397    0.216
     172    1.487    0.134
     173    0.649    0.085
     174    1.969    0.145
     175    0.603    0.129
     176    0.846    0.101
     177    0.312    0.052
     178    0.077    0.059
     179    0.551    0.092
     180    0.458    0.070
     181    0.472    0.117
     182    0.325    0.203
     183    0.623    0.108
     184    1.792    0.165
     185    1.104    0.099
     186    1.025    0.116
     187    0.861    0.122
     188    1.050    0.143
     189    1.237    0.110
     190    0.725    0.133
     191    0.448    0.096
     192    0.720    0.117
     193    0.782    0.069
     194    0.480    0.125
     195    0.169    0.042
     196    1.043    0.070
     197    0.537    0.089
     198    0.250    0.066
     199    0.148    0.045
     200    0.830    0.094
     201    0.151    0.057
     202    0.003    0.009
     203    0.251    0.062
     204    0.666    0.089
     205    0.446    0.071
     206    0.001    0.006
     207    0.812    0.097
     208    0.975    0.104
     209    0.123    0.043
     210    0.318    0.061
     211    0.949    0.089
     212    1.113    0.096
     213    0.185    0.050
     214    0.196    0.062
     215    0.410    0.078
     216    0.151    0.051
     217    0.058    0.027
     218    1.307    0.160
     219    1.451    0.157
     220    0.223    0.080
     221    0.461    0.091
     222    1.251    0.147
     223    1.744    0.126
     224    1.281    0.052
     225    0.615    0.137
     226    1.282    0.143
     227    0.454    0.103
     228    1.747    0.238
     229    1.648    0.167
     230    0.686    0.164
     231    0.577    0.123
     232    1.171    0.216
     233    0.148    0.056
     234    0.054    0.048
     235    1.871    0.101
     236    0.124    0.066
     237    0.008    0.012
     238    0.910    0.084
     239    0.424    0.079
     240    0.082    0.035
     241    0.003    0.008
     242    0.625    0.067
     243    0.376    0.083
     244    0.033    0.036
     245    0.334    0.073
     246    1.050    0.116
     247    0.420    0.092
     248    0.105    0.066
     249    0.079    0.027
     250    0.497    0.084
     251    0.593    0.092
     252    0.013    0.018
     253    0.786    0.092
     254    0.215    0.051
     255    0.175    0.043
     256    0.732    0.150
     257    0.973    0.082
     258    0.297    0.060
     259    0.205    0.075
     260    1.181    0.102
     261    0.372    0.057
     262    0.681    0.148
     263    1.469    0.163
     264    1.512    0.128
     265    0.388    0.086
     266    0.439    0.116
     267    1.447    0.117
     268    0.934    0.096
     269    0.378    0.066
     270    0.527    0.062
     271    0.527    0.074
     272    0.078    0.051
     273    0.191    0.061
     274    1.933    0.075
     275    0.240    0.068
     276    0.586    0.178
     277    0.500    0.064
     278    0.407    0.055
     279    0.265    0.088
     280    0.556    0.137
     281    0.774    0.090
     282    0.101    0.039
     283    0.613    0.095
     284    0.111    0.059
     285    0.764    0.078
     286    0.166    0.052
     287    0.033    0.031
     288    0.304    0.045
     289    0.089    0.057
     290    0.003    0.012
     291    0.103    0.043
     292    0.232    0.050
     293    0.189    0.050
     294    0.123    0.049
     295    0.810    0.092
     296    0.325    0.075
     297    0.161    0.077
     298    0.063    0.046
     299    1.327    0.160
     300    0.759    0.115
     301    0.031    0.020
     302    0.995    0.123
     303    0.494    0.114
     304    0.079    0.040
     305    1.397    0.102
     306    0.927    0.102
     307    0.501    0.116
     308    0.601    0.120
     309    1.144    0.069
     310    0.669    0.123
     311    0.504    0.133
     312    1.588    0.149
     313    1.843    0.129
      19    1.009    0.261
      20    0.186    0.067
      21    1.469    0.169
      22    1.825    0.132
      23    0.727    0.126
      24    1.478    0.120
      25    0.401    0.072
      26    0.955    0.198
      27    1.169    0.111
      28    1.217    0.105
      29    0.180    0.081
      30    0.060    0.061
      31    1.907    0.150
      32    1.046    0.116
      33    0.195    0.066
      34    0.344    0.079
      35    0.888    0.084
      36    0.595    0.083
      37    0.070    0.052
      38    0.559    0.116
      39    1.198    0.096
      40    0.116    0.064
      41    0.400    0.106
      42    0.958    0.099
      43    0.997    0.136
      44    0.001    0.006
      45    0.817    0.104
      46    0.913    0.073
      47    0.052    0.027
      48    0.025    0.025
      49    0.652    0.079
      50    0.440    0.074
      51    0.111    0.054
      52    0.274    0.078
      53    0.739    0.092
      54    0.019    0.022
      55    0.345    0.056
      56    1.324    0.091
      57    1.004    0.094
      58    1.120    0.123
      59    0.344    0.077
      60    1.861    0.093
      61    0.709    0.064
      62    1.642    0.117
      63    0.188    0.048
      64    0.185    0.058
      65    0.095    0.041
      66    0.159    0.038
      67    0.098    0.045
      68    0.019    0.020
      69    0.404    0.111
      70    0.341    0.068
      71    0.211    0.042
      72    0.104    0.046
      73    0.082    0.031
      74    0.670    0.060
      75    0.117    0.036
      76    0.053    0.034
      77    0.217    0.060
      78    0.973    0.111
      79    0.047    0.031
      80    0.000    0.000
      81    0.883    0.100
      82    0.000    0.000
      83    0.000    0.000
      84    0.445    0.072
      85    0.536    0.081
      86    0.282    0.073
      87    0.079    0.035
      88    0.903    0.105
      89    0.514    0.080
      90    0.201    0.075
      91    0.415    0.073
      92    0.677    0.103
      93    0.622    0.085
      94    0.014    0.018
      95    0.997    0.090
      96    0.743    0.074
      97    0.414    0.060
      98    0.759    0.070
      99    0.916    0.083
     100    1.037    0.085
     101    0.000    0.000
     102    0.382    0.065
     103    1.026    0.086
     104    0.245    0.059
     105    0.270    0.058
     106    0.017    0.022
     107    0.557    0.072
     108    0.494    0.075
     109    0.248    0.084
     110    0.206    0.080
     111    0.047    0.030
     112    0.424    0.136
     113    0.186    0.069
     114    0.059    0.038
     115    0.076    0.032
     116    0.016    0.030
     117    0.557    0.064
     118    0.102    0.041
     119    0.004    0.011
     120    0.182    0.042
     121    0.348    0.068
     122    0.032    0.028
     123    0.001    0.006
     124    0.590    0.065
     125    0.048    0.022
     126    0.092    0.042
     127    0.520    0.064
     128    0.867    0.099
     129    0.030    0.035
     130    0.054    0.041
     131    0.638    0.084
     132    0.777    0.104
     133    0.300    0.064
     134    1.011    0.110
     135    1.631    0.113
     136    0.074    0.027
     137    1.358    0.114
     138    1.713    0.126
     139    0.353    0.073
     140    0.534    0.108
     141    0.604    0.069
     142    0.483    0.059
     143    0.923    0.074
     144    0.933    0.115
     145    0.000    0.000
     146    0.678    0.076
     147    0.756    0.097
     148    0.445    0.061
     149    0.148    0.041
     150    0.838    0.091
     151    1.116    0.096
     152    0.117    0.039
     153    1.422    0.122
     154    0.788    0.090
     155    0.770    0.097
     156    0.002    0.008
     157    0.651    0.086
     158    1.447    0.149
     159    0.343    0.069
     160    0.024    0.028
     161    0.906    0.100
     162    0.512    0.112
     163    0.251    0.067
     164    0.402    0.059
     165    1.124    0.126
     166    0.394    0.151
     167    0.036    0.041
     168    0.882    0.084
     169    0.100    0.056
     170    0.556    0.114
     171    1.219    0.150
     172    1.653    0.096
     173    0.494    0.113
     174    1.946    0.099
     175    0.685    0.117
     176    0.920    0.127
     177    0.316    0.047
     178    0.088    0.040
     179    0.568    0.094
     180    0.532    0.081
     181    0.474    0.076
     182    0.215    0.107
     183    0.637    0.104
     184    1.788    0.190
     185    1.145    0.054
     186    1.042    0.103
     187    0.951    0.128
     188    1.173    0.126
     189    1.252    0.092
     190    0.548    0.102
     191    0.577    0.118
     192    0.683    0.092
     193    0.732    0.075
     194    0.511    0.154
     195    0.176    0.044
     196    1.064    0.080
     197    0.604    0.071
     198    0.297    0.153
     199    0.150    0.059
     200    0.912    0.054
     201    0.181    0.061
     202    0.020    0.037
     203    0.268    0.061
     204    0.702    0.074
     205    0.431    0.044
     206    0.004    0.010
     207    0.856    0.078
     208    0.966    0.087
     209    0.087    0.027
     210    0.301    0.046
     211    0.961    0.103
     212    1.091    0.064
     213    0.178    0.068
     214    0.191    0.055
     215    0.462    0.092
     216    0.173    0.037
     217    0.061    0.027
     218    1.217    0.098
     219    1.352    0.177
     220    0.208    0.067
     221    0.465    0.124
     222    1.281    0.136
     223    1.589    0.196
     224    1.294    0.091
     225    0.680    0.126
     226    1.422    0.147
     227    0.475    0.077
     228    1.741    0.230
     229    1.526    0.210
     230    0.711    0.160
     231    0.597    0.101
     232    0.973    0.194
     233    0.163    0.065
     234    0.051    0.028
     235    1.840    0.121
     236    0.115    0.072
     237    0.018    0.026
     238    0.878    0.121
     239    0.360    0.052
     240    0.077    0.032
     241    0.004    0.010
     242    0.647    0.098
     243    0.321    0.079
     244    0.023    0.028
     245    0.331    0.080
     246    1.119    0.104
     247    0.417    0.049
     248    0.115    0.070
     249    0.122    0.047
     250    0.546    0.100
     251    0.580    0.136
     252    0.033    0.034
     253    0.779    0.097
     254    0.201    0.049
     255    0.163    0.047
     256    0.722    0.092
     257    0.923    0.072
     258    0.253    0.087
     259    0.278    0.123
     260    1.170    0.118
     261    0.315    0.088
     262    0.707    0.101
     263    1.605    0.144
     264    1.600    0.101
     265    0.333    0.091
     266    0.340    0.115
     267    1.407    0.144
     268    0.922    0.065
     269    0.410    0.065
     270    0.511    0.071
     271    0.470    0.059
     272    0.052    0.049
     273    0.235    0.054
     274    1.849    0.099
     275    0.237    0.043
     276    0.432    0.111
     277    0.515    0.082
     278    0.392    0.057
     279    0.240    0.071
     280    0.738    0.164
     281    0.823    0.101
     282    0.096    0.049
     283    0.620    0.125
     284    0.099    0.066
     285    0.773    0.069
     286    0.152    0.077
     287    0.047    0.040
     288    0.330    0.053
     289    0.104    0.062
     290    0.003    0.010
     291    0.101    0.040
     292    0.255    0.073
     293    0.211    0.059
     294    0.145    0.054
     295    0.761    0.109
     296    0.349    0.097
     297    0.168    0.083
     298    0.065    0.054
     299    1.284    0.106
     300    0.794    0.068
     301    0.037    0.035
     302    1.003    0.123
     303    0.424    0.121
     304    0.096    0.050
     305    1.455    0.143
     306    0.932    0.128
     307    0.415    0.108
     308    0.514    0.092
     309    1.142    0.115
     310    0.581    0.097
     311    0.471    0.099
     312    1.519    0.119
     313    1.904    0.114
      19    1.688    0.269
      20    0.377    0.108
      21    1.542    0.173
      22    1.913    0.094
      23    0.517    0.142
      24    1.440    0.132
      25    0.386    0.071
      26    1.256    0.242
      27    1.131    0.124
      28    1.095    0.119
      29    0.163    0.055
      30    0.106    0.041
      31    1.902    0.126
      32    1.010    0.143
      33    0.145    0.060
      34    0.317    0.058
      35    0.858    0.090
      36    0.594    0.075
      37    0.057    0.036
      38    0.531    0.100
      39    1.179    0.115
      40    0.147    0.081
      41    0.378    0.110
      42    0.987    0.067
      43    1.054    0.119
      44    0.001    0.006
      45    0.670    0.235
      46    0.938    0.093
      47    0.065    0.038
      48    0.012    0.019
      49    0.625    0.071
      50    0.488    0.072
      51    0.093    0.047
      52    0.272    0.050
      53    0.771    0.071
      54    0.028    0.033
      55    0.329    0.057
      56    1.375    0.081
      57    1.065    0.100
      58    1.041    0.092
      59    0.345    0.092
      60    1.865    0.135
      61    0.719    0.102
      62    1.636    0.092
      63    0.171    0.045
      64    0.169    0.058
      65    0.077    0.042
      66    0.130    0.053
      67    0.118    0.036
      68    0.027    0.020
      69    0.452    0.098
      70    0.368    0.049
      71    0.216    0.050
      72    0.126    0.057
      73    0.062    0.024
      74    0.637    0.066
      75    0.135    0.032
      76    0.089    0.054
      77    0.170    0.051
      78    0.992    0.132
      79    0.058    0.032
      80    0.006    0.014
      81    0.854    0.100
      82    0.009    0.016
      83    0.001    0.006
      84    0.508    0.069
      85    0.601    0.113
      86    0.248    0.064
      87    0.078    0.037
      88    0.907    0.074
      89    0.542    0.093
      90    0.228    0.077
      91    0.496    0.070
      92    0.702    0.092
      93    0.573    0.060
      94    0.017    0.021
      95    0.976    0.091
      96    0.720    0.152
      97    0.384    0.062
      98    0.717    0.109
      99    0.921    0.064
     100    0.857    0.156
     101    0.000    0.000
     102    0.367    0.065
     103    1.090    0.094
     104    0.205    0.091
     105    0.284    0.053
     106    0.035    0.025
     107    0.617    0.113
     108    0.469    0.090
     109    0.369    0.069
     110    0.180    0.046
     111    0.058    0.033
     112    0.476    0.105
     113    0.181    0.056
     114    0.039    0.038
     115    0.109    0.046
     116    0.010    0.021
     117    0.561    0.082
     118    0.104    0.041
     119    0.002    0.008
     120    0.197    0.051
     121    0.335    0.056
     122    0.043    0.037
     123    0.000    0.000
     124    0.571    0.089
     125    0.029    0.022
     126    0.160    0.092
     127    0.526    0.069
     128    0.862    0.075
     129    0.058    0.058
     130    0.079    0.043
     131    0.623    0.068
     132    0.758    0.129
     133    0.404    0.219
     134    0.956    0.100
     135    1.646    0.113
     136    0.089    0.045
     137    1.353    0.153
     138    1.736    0.127
     139    0.278    0.056
     140    0.598    0.113
     141    0.613    0.074
     142    0.463    0.074
     143    0.907    0.077
     144    0.954    0.072
     145    0.000    0.000
     146    0.639    0.061
     147    0.728    0.074
     148    0.443    0.071
     149    0.159    0.043
     150    0.844    0.104
     151    1.105    0.074
     152    0.120    0.046
     153    1.391    0.106
     154    0.765    0.103
     155    0.810    0.057
     156    0.000    0.000
     157    0.674    0.071
     158    1.392    0.118
     159    0.346    0.055
     160    0.013    0.022
     161    0.926    0.115
     162    0.594    0.108
     163    0.256    0.053
     164    0.346    0.065
     165    1.066    0.135
     166    0.642    0.143
     167    0.029    0.039
     168    0.823    0.112
     169    0.093    0.064
     170    0.585    0.127
     171    1.279    0.158
     172    1.484    0.234
     173    0.572    0.144
     174    1.976    0.103
     175    0.834    0.139
     176    0.811    0.114
     177    0.362    0.102
     178    0.091    0.042
     179    0.544    0.060
     180    0.593    0.160
     181    0.395    0.109
     182    0.361    0.148
     183    0.526    0.166
     184    1.749    0.146
     185    1.166    0.105
     186    1.029    0.117
     187    0.892    0.178
     188    1.021    0.164
     189    1.274    0.148
     190    0.614    0.112
     191    0.504    0.176
     192    0.613    0.077
     193    0.849    0.085
     194    0.297    0.092
     195    0.189    0.062
     196    1.101    0.087
     197    0.611    0.092
     198    0.537    0.089
     199    0.135    0.046
     200    0.873    0.101
     201    0.196    0.058
     202    0.006    0.019
     203    0.226    0.078
     204    0.682    0.084
     205    0.460    0.066
     206    0.006    0.012
     207    0.839    0.090
     208    1.019    0.095
     209    0.086    0.026
     210    0.315    0.054
     211    0.893    0.073
     212    1.106    0.065
     213    0.175    0.057
     214    0.194    0.057
     215    0.506    0.071
     216    0.176    0.043
     217    0.066    0.032
     218    1.210    0.104
     219    1.375    0.158
     220    0.208    0.050
     221    0.483    0.133
     222    1.142    0.145
     223    1.600    0.130
     224    1.242    0.092
     225    0.674    0.136
     226    1.466    0.143
     227    0.652    0.188
     228    1.719    0.208
     229    1.356    0.164
     230    0.667    0.152
     231    0.480    0.107
     232    0.965    0.248
     233    0.148    0.074
     234    0.056    0.034
     235    1.768    0.167
     236    0.201    0.092
     237    0.034    0.021
     238    0.885    0.092
     239    0.410    0.076
     240    0.083    0.026
     241    0.003    0.008
     242    0.627    0.080
     243    0.325    0.063
     244    0.083    0.046
     245    0.397    0.092
     246    1.060    0.099
     247    0.358    0.054
     248    0.150    0.089
     249    0.120    0.066
     250    0.507    0.090
     251    0.553    0.125
     252    0.020    0.019
     253    0.792    0.080
     254    0.222    0.049
     255    0.183    0.061
     256    0.660    0.093
     257    0.909    0.073
     258    0.199    0.069
     259    0.252    0.073
     260    1.228    0.125
     261    0.333    0.061
     262    0.910    0.125
     263    1.445    0.160
     264    1.624    0.096
     265    0.389    0.074
     266    0.478    0.085
     267    1.520    0.102
     268    0.900    0.095
     269    0.401    0.059
     270    0.505    0.086
     271    0.553    0.057
     272    0.227    0.131
     273    0.273    0.057
     274    1.881    0.105
     275    0.232    0.044
     276    0.611    0.150
     277    0.539    0.074
     278    0.376    0.055
     279    0.304    0.084
     280    0.540    0.115
     281    0.872    0.080
     282    0.100    0.030
     283    0.719    0.093
     284    0.135    0.048
     285    0.730    0.089
     286    0.166    0.041
     287    0.056    0.038
     288    0.360    0.068
     289    0.147    0.057
     290    0.004    0.013
     291    0.120    0.055
     292    0.249    0.056
     293    0.225    0.061
     294    0.124    0.051
     295    0.784    0.123
     296    0.345    0.065
     297    0.210    0.063
     298    0.076    0.047
     299    1.373    0.109
     300    0.766    0.117
     301    0.045    0.029
     302    1.031    0.131
     303    0.439    0.135
     304    0.088    0.038
     305    1.510    0.130
     306    0.969    0.101
     307    0.402    0.100
     308    0.550    0.075
     309    1.130    0.082
     310    0.729    0.130
     311    0.452    0.094
     312    1.589    0.088
     313    1.820    0.109
      19    1.547    0.247
      20    0.321    0.115
      21    1.561    0.163
      22    1.882    0.126
      23    0.571    0.133
      24    1.486    0.097
      25    0.384    0.083
      26    1.278    0.202
      27    1.263    0.169
      28    1.095    0.124
      29    0.161    0.085
      30    0.158    0.067
      31    1.971    0.137
      32    0.974    0.084
      33    0.146    0.055
      34    0.268    0.079
      35    0.842    0.083
      36    0.583    0.083
      37    0.057    0.043
      38    0.507    0.081
      39    1.233    0.102
      40    0.116    0.073
      41    0.378    0.090
      42    1.002    0.068
      43    1.019    0.129
      44    0.002    0.007
      45    0.658    0.131
      46    0.953    0.098
      47    0.064    0.036
      48    0.020    0.027
      49    0.682    0.100
      50    0.545    0.116
      51    0.112    0.041
      52    0.233    0.090
      53    0.755    0.087
      54    0.026    0.029
      55    0.267    0.060
      56    1.294    0.084
      57    1.053    0.124
      58    1.060    0.100
      59    0.331    0.104
      60    1.942    0.141
      61    0.651    0.099
      62    1.651    0.126
      63    0.156    0.051
      64    0.186    0.052
      65    0.056    0.036
      66    0.141    0.042
      67    0.138    0.042
      68    0.022    0.022
      69    0.437    0.114
      70    0.366    0.081
      71    0.247    0.063
      72    0.147    0.063
      73    0.062    0.032
      74    0.641    0.100
      75    0.130    0.039
      76    0.084    0.032
      77    0.146    0.044
      78    0.953    0.128
      79    0.051    0.038
      80    0.000    0.000
      81    0.734    0.140
      82    0.005    0.011
      83    0.000    0.000
      84    0.429    0.112
      85    0.564    0.112
      86    0.273    0.085
      87    0.065    0.028
      88    0.902    0.124
      89    0.559    0.084
      90    0.217    0.086
      91    0.528    0.076
      92    0.739    0.081
      93    0.580    0.069
      94    0.009    0.016
      95    0.925    0.105
      96    0.721    0.135
      97    0.368    0.069
      98    0.702    0.070
      99    0.941    0.057
     100    0.842    0.164
     101    0.000    0.000
     102    0.406    0.061
     103    1.117    0.107
     104    0.190    0.054
     105    0.244    0.068
     106    0.024    0.029
     107    0.633    0.140
     108    0.558    0.120
     109    0.325    0.086
     110    0.168    0.069
     111    0.055    0.041
     112    0.473    0.114
     113    0.206    0.055
     114    0.035    0.030
     115    0.108    0.048
     116    0.016    0.016
     117    0.587    0.075
     118    0.099    0.025
     119    0.007    0.021
     120    0.194    0.045
     121    0.338    0.098
     122    0.043    0.041
     123    0.003    0.008
     124    0.552    0.061
     125    0.021    0.025
     126    0.223    0.078
     127    0.505    0.060
     128    0.907    0.100
     129    0.137    0.101
     130    0.175    0.075
     131    0.683    0.102
     132    0.812    0.098
     133    0.706    0.114
     134    0.938    0.131
     135    1.567    0.125
     136    0.096    0.053
     137    1.368    0.116
     138    1.689    0.159
     139    0.356    0.079
     140    0.610    0.140
     141    0.692    0.118
     142    0.455    0.091
     143    0.903    0.098
     144    0.964    0.097
     145    0.000    0.000
     146    0.652    0.042
     147    0.764    0.082
     148    0.401    0.061
     149    0.157    0.045
     150    0.860    0.094
     151    1.047    0.096
     152    0.131    0.044
     153    1.427    0.103
     154    0.795    0.082
     155    0.811    0.076
     156    0.000    0.000
     157    0.662    0.070
     158    1.437    0.138
     159    0.343    0.053
     160    0.021    0.021
     161    0.908    0.117
     162    0.550    0.125
     163    0.263    0.074
     164    0.326    0.068
     165    1.103    0.126
     166    0.477    0.152
     167    0.016    0.027
     168    0.846    0.104
     169    0.058    0.044
     170    0.585    0.104
     171    1.340    0.167
     172    1.314    0.111
     173    0.708    0.080
     174    1.970    0.088
     175    0.771    0.197
     176    0.789    0.155
     177    0.421    0.109
     178    0.083    0.049
     179    0.545    0.082
     180    0.519    0.115
     181    0.511    0.126
     182    0.243    0.110
     183    0.696    0.120
     184    1.818    0.180
     185    1.140    0.109
     186    1.085    0.101
     187    0.988    0.152
     188    0.960    0.197
     189    1.302    0.150
     190    0.520    0.127
     191    0.668    0.161
     192    0.675    0.119
     193    0.809    0.068
     194    0.311    0.086
     195    0.181    0.051
     196    1.106    0.095
     197    0.602    0.077
     198    0.496    0.126
     199    0.162    0.051
     200    0.900    0.094
     201    0.205    0.066
     202    0.011    0.020
     203    0.279    0.079
     204    0.689    0.085
     205    0.405    0.087
     206    0.001    0.006
     207    0.840    0.090
     208    1.017    0.088
     209    0.105    0.053
     210    0.317    0.067
     211    0.888    0.060
     212    1.056    0.067
     213    0.175    0.058
     214    0.202    0.048
     215    0.480    0.067
     216    0.192    0.043
     217    0.058    0.024
     218    1.199    0.103
     219    1.272    0.143
     220    0.267    0.080
     221    0.460    0.092
     222    1.133    0.142
     223    1.486    0.258
     224    1.261    0.106
     225    1.184    0.363
     226    1.590    0.123
     227    1.008    0.223
     228    1.520    0.218
     229    1.085    0.196
     230    1.005    0.315
     231    0.458    0.175
     232    1.290    0.237
     233    0.207    0.093
     234    0.054    0.037
     235    1.715    0.179
     236    0.150    0.073
     237    0.015    0.023
     238    0.847    0.088
     239    0.387    0.057
     240    0.105    0.048
     241    0.003    0.008
     242    0.639    0.082
     243    0.332    0.074
     244    0.072    0.052
     245    0.364    0.080
     246    1.038    0.080
     247    0.397    0.095
     248    0.175    0.107
     249    0.123    0.056
     250    0.539    0.075
     251    0.501    0.091
     252    0.023    0.025
     253    0.795    0.060
     254    0.190    0.040
     255    0.192    0.057
     256    0.708    0.091
     257    0.953    0.097
     258    0.284    0.090
     259    0.261    0.056
     260    1.268    0.140
     261    0.365    0.122
     262    0.846    0.177
     263    1.405    0.129
     264    1.620    0.165
     265    0.388    0.082
     266    0.516    0.117
     267    1.504    0.138
     268    0.909    0.087
     269    0.320    0.116
     270    0.502    0.070
     271    0.505    0.067
     272    0.170    0.120
     273    0.244    0.071
     274    1.927    0.122
     275    0.259    0.050
     276    0.717    0.167
     277    0.524    0.089
     278    0.407    0.058
     279    0.273    0.072
     280    0.546    0.107
     281    0.838    0.084
     282    0.076    0.038
     283    0.775    0.094
     284    0.139    0.054
     285    0.672    0.101
     286    0.174    0.059
     287    0.084    0.045
     288    0.355    0.070
     289    0.145    0.068
     290    0.007    0.015
     291    0.101    0.052
     292    0.264    0.067
     293    0.234    0.073
     294    0.140    0.060
     295    0.823    0.114
     296    0.348    0.062
     297    0.202    0.062
     298    0.054    0.039
     299    1.390    0.122
     300    0.786    0.118
     301    0.071    0.042
     302    1.209    0.186
     303    0.523    0.138
     304    0.111    0.041
     305    1.540    0.133
     306    0.944    0.129
     307    0.410    0.099
     308    0.590    0.098
     309    1.078    0.101
     310    0.669    0.126
     311    0.540    0.120
     312    1.745    0.104
     313    1.733    0.111
      19    1.600    0.270
      20    0.355    0.142
      21    1.581    0.131
      22    1.900    0.092
      23    0.752    0.136
      24    1.329    0.125
      25    0.416    0.086
      26    1.061    0.206
      27    1.073    0.121
      28    1.079    0.104
      29    0.123    0.044
      30    0.086    0.047
      31    1.896    0.110
      32    0.991    0.081
      33    0.129    0.042
      34    0.294    0.063
      35    0.838    0.090
      36    0.618    0.092
      37    0.056    0.032
      38    0.502    0.071
      39    1.069    0.090
      40    0.096    0.045
      41    0.440    0.088
      42    0.981    0.076
      43    0.997    0.094
      44    0.000    0.000
      45    0.649    0.113
      46    0.815    0.124
      47    0.061    0.040
      48    0.016    0.021
      49    0.749    0.096
      50    0.602    0.118
      51    0.106    0.050
      52    0.349    0.112
      53    0.725    0.116
      54    0.030    0.029
      55    0.320    0.076
      56    1.367    0.112
      57    1.057    0.080
      58    1.075    0.091
      59    0.365    0.098
      60    1.906    0.128
      61    0.664    0.059
      62    1.684    0.119
      63    0.134    0.029
      64    0.145    0.035
      65    0.070    0.045
      66    0.136    0.040
      67    0.119    0.040
      68    0.018    0.025
      69    0.376    0.130
      70    0.437    0.092
      71    0.242    0.057
      72    0.106    0.069
      73    0.047    0.032
      74    0.597    0.070
      75    0.097    0.041
      76    0.054    0.043
      77    0.190    0.062
      78    0.958    0.149
      79    0.036    0.041
      80    0.001    0.006
      81    0.808    0.101
      82    0.001    0.006
      83    0.000    0.000
      84    0.447    0.075
      85    0.595    0.081
      86    0.257    0.090
      87    0.058    0.023
      88    0.906    0.064
      89    0.531    0.102
      90    0.179    0.067
      91    0.464    0.070
      92    0.688    0.104
      93    0.516    0.094
      94    0.006    0.013
      95    0.930    0.090
      96    0.733    0.119
      97    0.407    0.069
      98    0.772    0.089
      99    0.887    0.072
     100    0.904    0.138
     101    0.000    0.000
     102    0.384    0.063
     103    1.062    0.114
     104    0.148    0.060
     105    0.267    0.078
     106    0.032    0.025
     107    0.591    0.108
     108    0.615    0.074
     109    0.370    0.120
     110    0.223    0.070
     111    0.035    0.025
     112    0.444    0.093
     113    0.191    0.049
     114    0.046    0.032
     115    0.072    0.046
     116    0.019    0.022
     117    0.532    0.079
     118    0.101    0.038
     119    0.003    0.010
     120    0.147    0.065
     121    0.283    0.054
     122    0.032    0.034
     123    0.000    0.000
     124    0.543    0.083
     125    0.016    0.020
     126    0.232    0.090
     127    0.542    0.057
     128    0.878    0.119
     129    0.066    0.063
     130    0.153    0.068
     131    0.709    0.089
     132    0.798    0.122
     133    0.718    0.123
     134    1.000    0.089
     135    1.676    0.121
     136    0.092    0.037
     137    1.361    0.149
     138    1.873    0.132
     139    0.324    0.069
     140    0.567    0.130
     141    0.655    0.087
     142    0.497    0.067
     143    0.899    0.069
     144    0.970    0.106
     145    0.000    0.000
     146    0.650    0.062
     147    0.758    0.077
     148    0.455    0.060
     149    0.150    0.033
     150    0.820    0.085
     151    1.087    0.089
     152    0.122    0.050
     153    1.410    0.172
     154    0.755    0.083
     155    0.767    0.086
     156    0.002    0.007
     157    0.556    0.137
     158    1.435    0.097
     159    0.358    0.051
     160    0.031    0.026
     161    0.933    0.097
     162    0.651    0.101
     163    0.208    0.065
     164    0.378    0.094
     165    1.361    0.161
     166    0.300    0.163
     167    0.042    0.032
     168    0.894    0.118
     169    0.095    0.059
     170    0.656    0.088
     171    1.417    0.231
     172    1.514    0.145
     173    0.602    0.080
     174    2.013    0.112
     175    0.745    0.149
     176    0.810    0.108
     177    0.305    0.068
     178    0.081    0.039
     179    0.504    0.096
     180    0.523    0.121
     181    0.483    0.097
     182    0.538    0.131
     183    0.505    0.124
     184    1.962    0.245
     185    1.229    0.089
     186    0.980    0.127
     187    1.007    0.145
     188    0.899    0.171
     189    1.196    0.108
     190    0.486    0.113
     191    0.447    0.128
     192    0.714    0.087
     193    0.745    0.086
     194    0.349    0.076
     195    0.207    0.051
     196    1.078    0.102
     197    0.627    0.080
     198    0.454    0.085
     199    0.154    0.059
     200    0.860    0.086
     201    0.178    0.050
     202    0.011    0.020
     203    0.218    0.084
     204    0.707    0.063
     205    0.413    0.090
     206    0.003    0.008
     207    0.766    0.087
     208    1.084    0.081
     209    0.081    0.045
     210    0.332    0.073
     211    0.993    0.081
     212    1.080    0.087
     213    0.126    0.072
     214    0.146    0.047
     215    0.406    0.058
     216    0.160    0.032
     217    0.076    0.032
     218    1.220    0.076
     219    1.359    0.120
     220    0.218    0.050
     221    0.375    0.088
     222    1.133    0.115
     223    1.469    0.191
     224    1.190    0.096
     225    1.142    0.256
     226    1.516    0.113
     227    1.081    0.089
     228    1.423    0.104
     229    1.069    0.198
     230    0.822    0.209
     231    0.360    0.076
     232    1.457    0.233
     233    0.252    0.089
     234    0.068    0.034
     235    1.782    0.130
     236    0.172    0.094
     237    0.014    0.018
     238    0.826    0.080
     239    0.398    0.067
     240    0.091    0.055
     241    0.001    0.006
     242    0.604    0.083
     243    0.286    0.067
     244    0.055    0.055
     245    0.382    0.069
     246    1.036    0.090
     247    0.390    0.093
     248    0.138    0.064
     249    0.093    0.050
     250    0.519    0.071
     251    0.602    0.090
     252    0.026    0.024
     253    0.799    0.073
     254    0.217    0.041
     255    0.210    0.066
     256    0.728    0.073
     257    0.941    0.105
     258    0.294    0.083
     259    0.272    0.067
     260    1.200    0.133
     261    0.317    0.047
     262    0.756    0.110
     263    1.338    0.134
     264    1.611    0.102
     265    0.365    0.085
     266    0.462    0.109
     267    1.541    0.161
     268    0.871    0.059
     269    0.306    0.079
     270    0.571    0.078
     271    0.524    0.041
     272    0.169    0.133
     273    0.254    0.064
     274    1.927    0.127
     275    0.278    0.064
     276    0.769    0.124
     277    0.513    0.067
     278    0.396    0.056
     279    0.296    0.092
     280    0.577    0.127
     281    0.860    0.081
     282    0.067    0.036
     283    0.725    0.103
     284    0.146    0.064
     285    0.676    0.063
     286    0.146    0.042
     287    0.074    0.044
     288    0.316    0.063
     289    0.109    0.061
     290    0.001    0.006
     291    0.118    0.038
     292    0.203    0.053
     293    0.181    0.084
     294    0.117    0.055
     295    0.734    0.087
     296    0.361    0.069
     297    0.212    0.077
     298    0.053    0.031
     299    1.371    0.108
     300    0.833    0.087
     301    0.079    0.040
     302    1.281    0.158
     303    0.620    0.152
     304    0.118    0.038
     305    1.449    0.131
     306    0.803    0.087
     307    0.372    0.091
     308    0.647    0.086
     309    1.086    0.075
     310    0.464    0.119
     311    0.670    0.100
     312    1.723    0.110
     313    1.782    0.078
      19    1.568    0.284
      20    0.354    0.105
      21    1.584    0.146
      22    1.985    0.124
      23    0.677    0.173
      24    1.249    0.153
      25    0.415    0.071
      26    0.788    0.231
      27    0.945    0.127
      28    1.066    0.150
      29    0.152    0.060
      30    0.080    0.034
      31    1.917    0.140
      32    1.106    0.111
      33    0.121    0.056
      34    0.316    0.066
      35    0.902    0.074
      36    0.624    0.125
      37    0.049    0.061
      38    0.582    0.072
      39    1.175    0.100
      40    0.122    0.062
      41    0.466    0.108
      42    0.991    0.083
      43    0.955    0.136
      44    0.000    0.000
      45    0.762    0.132
      46    0.725    0.083
      47    0.054    0.045
      48    0.032    0.037
      49    0.780    0.134
      50    0.516    0.082
      51    0.145    0.060
      52    0.505    0.091
      53    0.640    0.114
      54    0.042    0.026
      55    0.369    0.072
      56    1.411    0.130
      57    0.852    0.137
      58    1.177    0.125
      59    0.414    0.090
      60    1.854    0.118
      61    0.646    0.104
      62    1.599    0.133
      63    0.114    0.042
      64    0.172    0.046
      65    0.055    0.022
      66    0.142    0.051
      67    0.117    0.041
      68    0.011    0.016
      69    0.313    0.102
      70    0.397    0.068
      71    0.315    0.061
      72    0.037    0.038
      73    0.035    0.023
      74    0.633    0.070
      75    0.054    0.030
      76    0.008    0.015
      77    0.294    0.086
      78    0.783    0.127
      79    0.039    0.032
      80    0.005    0.011
      81    0.913    0.095
      82    0.000    0.000
      83    0.000    0.000
      84    0.520    0.058
      85    0.545    0.084
      86    0.221    0.053
      87    0.067    0.023
      88    0.898    0.105
      89    0.552    0.073
      90    0.201    0.062
      91    0.441    0.064
      92    0.624    0.093
      93    0.504    0.075
      94    0.008    0.015
      95    0.939    0.080
      96    0.756    0.119
      97    0.391    0.046
      98    0.764    0.076
      99    0.896    0.092
     100    0.990    0.126
     101    0.000    0.000
     102    0.378    0.091
     103    1.001    0.089
     104    0.223    0.071
     105    0.295    0.056
     106    0.025    0.024
     107    0.572    0.045
     108    0.587    0.097
     109    0.423    0.118
     110    0.165    0.067
     111    0.013    0.021
     112    0.533    0.082
     113    0.205    0.049
     114    0.015    0.024
     115    0.055    0.029
     116    0.023    0.023
     117    0.528    0.072
     118    0.070    0.035
     119    0.009    0.015
     120    0.167    0.046
     121    0.283    0.068
     122    0.041    0.031
     123    0.001    0.006
     124    0.545    0.086
     125    0.002    0.007
     126    0.288    0.092
     127    0.518    0.089
     128    0.910    0.114
     129    0.146    0.083
     130    0.184    0.063
     131    0.758    0.081
     132    0.825    0.067
     133    0.783    0.101
     134    1.028    0.115
     135    1.703    0.114
     136    0.129    0.044
     137    1.474    0.135
     138    1.870    0.125
     139    0.336    0.075
     140    0.706    0.079
     141    0.652    0.127
     142    0.490    0.093
     143    0.911    0.077
     144    0.951    0.126
     145    0.000    0.000
     146    0.629    0.078
     147    0.755    0.061
     148    0.440    0.069
     149    0.125    0.054
     150    0.815    0.088
     151    1.073    0.088
     152    0.117    0.028
     153    1.178    0.185
     154    0.802    0.103
     155    0.762    0.055
     156    0.002    0.007
     157    0.602    0.075
     158    1.425    0.107
     159    0.363    0.057
     160    0.032    0.024
     161    0.989    0.112
     162    0.722    0.129
     163    0.243    0.075
     164    0.323    0.078
     165    1.377    0.106
     166    0.235    0.062
     167    0.043    0.028
     168    0.876    0.114
     169    0.099    0.051
     170    0.562    0.098
     171    1.388    0.156
     172    1.443    0.140
     173    0.691    0.100
     174    1.899    0.148
     175    0.623    0.108
     176    0.876    0.077
     177    0.326    0.056
     178    0.080    0.039
     179    0.523    0.063
     180    0.516    0.087
     181    0.482    0.105
     182    0.549    0.079
     183    0.497    0.074
     184    1.805    0.188
     185    1.162    0.102
     186    1.007    0.095
     187    0.937    0.105
     188    0.973    0.159
     189    1.180    0.112
     190    0.645    0.159
     191    0.385    0.078
     192    0.732    0.096
     193    0.792    0.098
     194    0.275    0.081
     195    0.232    0.056
     196    1.072    0.095
     197    0.686    0.076
     198    0.560    0.112
     199    0.172    0.052
     200    0.832    0.076
     201    0.209    0.084
     202    0.023    0.022
     203    0.290    0.097
     204    0.721    0.082
     205    0.392    0.085
     206    0.000    0.000
     207    0.829    0.103
     208    1.035    0.102
     209    0.088    0.031
     210    0.325    0.094
     211    0.984    0.108
     212    1.052    0.098
     213    0.115    0.073
     214    0.153    0.040
     215    0.435    0.055
     216    0.139    0.029
     217    0.053    0.028
     218    1.219    0.077
     219    1.497    0.211
     220    0.301    0.065
     221    0.289    0.064
     222    1.024    0.179
     223    1.818    0.287
     224    1.196    0.101
     225    0.976    0.200
     226    1.567    0.117
     227    1.050    0.084
     228    1.299    0.118
     229    0.924    0.149
     230    1.148    0.206
     231    0.315    0.078
     232    1.552    0.151
     233    0.230    0.081
     234    0.094    0.041
     235    1.749    0.131
     236    0.109    0.046
     237    0.031    0.033
     238    0.833    0.090
     239    0.431    0.073
     240    0.049    0.042
     241    0.004    0.011
     242    0.588    0.105
     243    0.251    0.053
     244    0.048    0.047
     245    0.417    0.062
     246    1.076    0.092
     247    0.400    0.075
     248    0.196    0.081
     249    0.108    0.056
     250    0.567    0.085
     251    0.596    0.091
     252    0.036    0.025
     253    0.807    0.069
     254    0.230    0.049
     255    0.193    0.057
     256    0.743    0.073
     257    0.993    0.120
     258    0.325    0.085
     259    0.268    0.059
     260    1.261    0.109
     261    0.316    0.070
     262    0.846    0.086
     263    1.330    0.090
     264    1.614    0.122
     265    0.355    0.067
     266    0.494    0.082
     267    1.514    0.153
     268    0.844    0.070
     269    0.366    0.087
     270    0.611    0.088
     271    0.542    0.059
     272    0.210    0.145
     273    0.253    0.070
     274    1.882    0.125
     275    0.236    0.057
     276    0.715    0.187
     277    0.492    0.111
     278    0.366    0.058
     279    0.305    0.059
     280    0.503    0.071
     281    0.855    0.072
     282    0.080    0.032
     283    0.683    0.102
     284    0.139    0.044
     285    0.678    0.091
     286    0.180    0.058
     287    0.048    0.043
     288    0.333    0.071
     289    0.136    0.069
     290    0.003    0.010
     291    0.095    0.046
     292    0.131    0.055
     293    0.105    0.060
     294    0.082    0.050
     295    0.701    0.103
     296    0.397    0.054
     297    0.248    0.054
     298    0.055    0.043
     299    1.347    0.106
     300    0.810    0.097
     301    0.069    0.038
     302    1.240    0.104
     303    0.554    0.100
     304    0.126    0.044
     305    1.424    0.129
     306    0.882    0.075
     307    0.480    0.100
     308    0.573    0.077
     309    1.295    0.155
     310    0.565    0.151
     311    0.552    0.094
     312    1.826    0.123
     313    2.072    0.176
      19    1.571    0.276
      20    0.279    0.115
      21    1.566    0.156
      22    2.026    0.110
      23    0.516    0.148
      24    1.231    0.166
      25    0.442    0.062
      26    0.753    0.189
      27    1.160    0.164
      28    1.226    0.102
      29    0.185    0.056
      30    0.114    0.064
      31    1.998    0.175
      32    0.989    0.084
      33    0.102    0.059
      34    0.285    0.067
      35    0.855    0.063
      36    0.592    0.101
      37    0.045    0.036
      38    0.562    0.096
      39    1.135    0.141
      40    0.080    0.043
      41    0.446    0.075
      42    1.028    0.087
      43    0.971    0.162
      44    0.000    0.000
      45    0.669    0.138
      46    0.747    0.112
      47    0.043    0.040
      48    0.020    0.026
      49    0.772    0.134
      50    0.539    0.099
      51    0.133    0.036
      52    0.373    0.115
      53    0.687    0.103
      54    0.028    0.028
      55    0.254    0.068
      56    1.378    0.080
      57    0.951    0.098
      58    1.095    0.140
      59    0.446    0.109
      60    1.831    0.121
      61    0.633    0.102
      62    1.625    0.157
      63    0.130    0.048
      64    0.189    0.059
      65    0.076    0.056
      66    0.103    0.054
      67    0.116    0.042
      68    0.024    0.026
      69    0.337    0.094
      70    0.449    0.079
      71    0.317    0.060
      72    0.071    0.037
      73    0.033    0.026
      74    0.565    0.064
      75    0.041    0.028
      76    0.032    0.027
      77    0.235    0.078
      78    0.791    0.082
      79    0.042    0.042
      80    0.000    0.000
      81    0.939    0.119
      82    0.000    0.000
      83    0.000    0.000
      84    0.492    0.082
      85    0.617    0.093
      86    0.241    0.083
      87    0.070    0.039
      88    0.938    0.100
      89    0.494    0.101
      90    0.184    0.047
      91    0.457    0.071
      92    0.601    0.083
      93    0.577    0.077
      94    0.008    0.019
      95    0.969    0.092
      96    0.689    0.106
      97    0.380    0.047
      98    0.775    0.080
      99    0.914    0.094
     100    0.953    0.148
     101    0.000    0.000
     102    0.441    0.079
     103    1.052    0.100
     104    0.167    0.077
     105    0.301    0.074
     106    0.029    0.019
     107    0.546    0.071
     108    0.566    0.063
     109    0.333    0.094
     110    0.123    0.056
     111    0.014    0.019
     112    0.411    0.082
     113    0.212    0.058
     114    0.013    0.023
     115    0.096    0.034
     116    0.021    0.025
     117    0.481    0.087
     118    0.069    0.032
     119    0.008    0.012
     120    0.081    0.039
     121    0.252    0.058
     122    0.040    0.037
     123    0.001    0.006
     124    0.567    0.103
     125    0.017    0.019
     126    0.330    0.076
     127    0.503    0.078
     128    0.860    0.127
     129    0.150    0.084
     130    0.226    0.050
     131    0.774    0.120
     132    0.786    0.085
     133    0.765    0.143
     134    1.065    0.095
     135    1.719    0.103
     136    0.126    0.055
     137    1.379    0.140
     138    1.847    0.156
     139    0.373    0.070
     140    0.639    0.093
     141    0.647    0.107
     142    0.514    0.110
     143    0.865    0.093
     144    0.953    0.109
     145    0.000    0.000
     146    0.680    0.084
     147    0.729    0.054
     148    0.427    0.049
     149    0.137    0.031
     150    0.845    0.106
     151    1.100    0.103
     152    0.132    0.039
     153    1.076    0.159
     154    0.766    0.066
     155    0.773    0.062
     156    0.002    0.007
     157    0.639    0.059
     158    1.369    0.077
     159    0.325    0.045
     160    0.022    0.020
     161    0.970    0.088
     162    0.594    0.104
     163    0.222    0.068
     164    0.321    0.084
     165    1.170    0.122
     166    0.269    0.125
     167    0.061    0.046
     168    0.903    0.104
     169    0.101    0.048
     170    0.562    0.100
     171    1.374    0.183
     172    1.546    0.093
     173    0.477    0.086
     174    1.972    0.155
     175    0.701    0.153
     176    0.814    0.087
     177    0.281    0.040
     178    0.094    0.035
     179    0.538    0.055
     180    0.595    0.100
     181    0.452    0.085
     182    0.273    0.142
     183    0.693    0.122
     184    1.783    0.123
     185    1.184    0.076
     186    0.932    0.111
     187    0.904    0.157
     188    0.866    0.112
     189    1.217    0.102
     190    0.532    0.101
     191    0.425    0.082
     192    0.657    0.090
     193    0.785    0.086
     194    0.295    0.077
     195    0.233    0.064
     196    1.087    0.061
     197    0.591    0.081
     198    0.464    0.152
     199    0.146    0.037
     200    0.872    0.119
     201    0.180    0.076
     202    0.001    0.006
     203    0.319    0.083
     204    0.694    0.060
     205    0.448    0.116
     206    0.000    0.000
     207    0.887    0.096
     208    0.946    0.106
     209    0.131    0.060
     210    0.266    0.100
     211    0.978    0.085
     212    0.999    0.114
     213    0.087    0.053
     214    0.206    0.059
     215    0.458    0.099
     216    0.123    0.046
     217    0.057    0.038
     218    1.247    0.147
     219    1.643    0.126
     220    0.414    0.142
     221    0.308    0.100
     222    1.027    0.132
     223    1.944    0.175
     224    1.289    0.100
     225    1.225    0.329
     226    1.556    0.115
     227    1.041    0.134
     228    1.305    0.247
     229    1.062    0.177
     230    1.187    0.195
     231    0.330    0.102
     232    1.404    0.166
     233    0.284    0.117
     234    0.128    0.048
     235    1.734    0.161
     236    0.137    0.070
     237    0.064    0.034
     238    0.857    0.114
     239    0.386    0.077
     240    0.062    0.035
     241    0.000    0.000
     242    0.577    0.091
     243    0.231    0.066
     244    0.058    0.042
     245    0.384    0.094
     246    1.116    0.092
     247    0.348    0.069
     248    0.215    0.092
     249    0.148    0.073
     250    0.564    0.090
     251    0.595    0.075
     252    0.026    0.028
     253    0.809    0.084
     254    0.220    0.041
     255    0.183    0.059
     256    0.735    0.073
     257    0.914    0.082
     258    0.361    0.081
     259    0.283    0.057
     260    1.149    0.083
     261    0.308    0.066
     262    0.862    0.078
     263    1.285    0.128
     264    1.553    0.100
     265    0.364    0.077
     266    0.481    0.136
     267    1.457    0.129
     268    0.844    0.075
     269    0.333    0.103
     270    0.545    0.086
     271    0.479    0.050
     272    0.152    0.093
     273    0.262    0.049
     274    1.825    0.120
     275    0.254    0.045
     276    0.701    0.150
     277    0.565    0.055
     278    0.401    0.077
     279    0.292    0.057
     280    0.523    0.078
     281    0.835    0.090
     282    0.102    0.038
     283    0.633    0.089
     284    0.112    0.038
     285    0.736    0.100
     286    0.170    0.045
     287    0.032    0.026
     288    0.348    0.068
     289    0.185    0.072
     290    0.000    0.000
     291    0.093    0.059
     292    0.105    0.049
     293    0.123    0.048
     294    0.090    0.054
     295    0.715    0.080
     296    0.485    0.116
     297    0.226    0.069
     298    0.060    0.048
     299    1.365    0.149
     300    0.767    0.093
     301    0.086    0.044
     302    1.288    0.152
     303    0.618    0.130
     304    0.118    0.069
     305    1.373    0.132
     306    0.875    0.121
     307    0.393    0.091
     308    0.558    0.095
     309    1.044    0.174
     310    0.598    0.129
     311    0.630    0.140
     312    1.838    0.131
     313    1.854    0.123
      19    1.715    0.225
      20    0.303    0.092
      21    1.596    0.162
      22    2.045    0.120
      23    0.526    0.082
      24    1.267    0.126
      25    0.475    0.076
      26    0.946    0.211
      27    1.201    0.136
      28    1.196    0.106
      29    0.159    0.064
      30    0.079    0.052
      31    1.816    0.208
      32    0.996    0.141
      33    0.107    0.056
      34    0.271    0.063
      35    0.857    0.061
      36    0.600    0.056
      37    0.073    0.059
      38    0.551    0.070
      39    1.087    0.097
      40    0.100    0.065
      41    0.440    0.116
      42    1.004    0.124
      43    0.992    0.132
      44    0.000    0.000
      45    0.638    0.096
      46    0.790    0.090
      47    0.028    0.026
      48    0.014    0.022
      49    0.692    0.125
      50    0.571    0.080
      51    0.116    0.059
      52    0.276    0.077
      53    0.704    0.128
      54    0.052    0.034
      55    0.214    0.081
      56    1.277    0.127
      57    0.943    0.101
      58    1.137    0.117
      59    0.458    0.094
      60    1.839    0.121
      61    0.706    0.095
      62    1.380    0.157
      63    0.147    0.047
      64    0.162    0.064
      65    0.106    0.047
      66    0.077    0.044
      67    0.098    0.025
      68    0.012    0.016
      69    0.283    0.069
      70    0.405    0.079
      71    0.306    0.065
      72    0.078    0.059
      73    0.038    0.022
      74    0.589    0.075
      75    0.038    0.024
      76    0.041    0.039
      77    0.153    0.063
      78    0.797    0.114
      79    0.045    0.041
      80    0.001    0.006
      81    0.867    0.085
      82    0.000    0.000
      83    0.003    0.008
      84    0.493    0.073
      85    0.691    0.090
      86    0.308    0.101
      87    0.062    0.030
      88    0.901    0.127
      89    0.525    0.066
      90    0.178    0.077
      91    0.466    0.064
      92    0.627    0.094
      93    0.592    0.083
      94    0.013    0.019
      95    0.962    0.108
      96    0.734    0.113
      97    0.418    0.054
      98    0.759    0.087
      99    0.868    0.057
     100    0.863    0.195
     101    0.000    0.000
     102    0.389    0.075
     103    1.040    0.086
     104    0.191    0.096
     105    0.303    0.065
     106    0.040    0.021
     107    0.588    0.064
     108    0.572    0.079
     109    0.231    0.044
     110    0.188    0.051
     111    0.025    0.027
     112    0.401    0.095
     113    0.175    0.035
     114    0.003    0.015
     115    0.108    0.029
     116    0.033    0.024
     117    0.442    0.062
     118    0.051    0.024
     119    0.016    0.033
     120    0.086    0.036
     121    0.250    0.087
     122    0.065    0.033
     123    0.002    0.007
     124    0.591    0.064
     125    0.004    0.014
     126    0.350    0.130
     127    0.522    0.063
     128    0.904    0.109
     129    0.203    0.094
     130    0.278    0.082
     131    0.679    0.083
     132    0.869    0.085
     133    0.778    0.124
     134    1.054    0.095
     135    1.695    0.125
     136    0.129    0.060
     137    1.327    0.103
     138    1.809    0.100
     139    0.387    0.060
     140    0.659    0.075
     141    0.681    0.102
     142    0.449    0.053
     143    0.885    0.073
     144    0.925    0.067
     145    0.000    0.000
     146    0.656    0.078
     147    0.733    0.081
     148    0.428    0.061
     149    0.123    0.047
     150    0.819    0.102
     151    1.121    0.065
     152    0.132    0.042
     153    1.065    0.134
     154    0.731    0.109
     155    0.771    0.076
     156    0.002    0.007
     157    0.584    0.099
     158    1.403    0.104
     159    0.338    0.034
     160    0.025    0.031
     161    0.973    0.098
     162    0.606    0.081
     163    0.188    0.058
     164    0.370    0.083
     165    1.235    0.101
     166    0.359    0.130
     167    0.049    0.047
     168    0.871    0.104
     169    0.130    0.046
     170    0.595    0.118
     171    1.421    0.225
     172    1.637    0.128
     173    0.487    0.083
     174    2.016    0.097
     175    0.761    0.137
     176    0.817    0.090
     177    0.291    0.045
     178    0.104    0.026
     179    0.534    0.067
     180    0.601    0.098
     181    0.445    0.102
     182    0.228    0.090
     183    0.683    0.076
     184    1.806    0.156
     185    1.086    0.103
     186    0.875    0.123
     187    0.900    0.164
     188    1.153    0.158
     189    1.348    0.120
     190    0.435    0.116
     191    0.565    0.172
     192    0.727    0.120
     193    0.900    0.117
     194    0.408    0.106
     195    0.193    0.092
     196    1.036    0.095
     197    0.478    0.108
     198    0.368    0.093
     199    0.135    0.060
     200    0.773    0.095
     201    0.124    0.055
     202    0.005    0.011
     203    0.272    0.078
     204    0.680    0.058
     205    0.615    0.114
     206    0.000    0.000
     207    0.853    0.103
     208    0.971    0.103
     209    0.226    0.048
     210    0.237    0.071
     211    0.903    0.081
     212    1.051    0.094
     213    0.055    0.038
     214    0.238    0.047
     215    0.679    0.084
     216    0.067    0.059
     217    0.056    0.047
     218    1.354    0.115
     219    1.667    0.121
     220    0.460    0.094
     221    0.382    0.105
     222    1.196    0.206
     223    1.896    0.169
     224    1.208    0.115
     225    1.694    0.173
     226    1.536    0.111
     227    1.025    0.132
     228    1.232    0.151
     229    0.911    0.137
     230    1.259    0.164
     231    0.320    0.133
     232    1.427    0.184
     233    0.343    0.160
     234    0.136    0.060
     235    1.602    0.150
     236    0.136    0.064
     237    0.051    0.025
     238    0.862    0.124
     239    0.435    0.086
     240    0.056    0.038
     241    0.004    0.015
     242    0.661    0.117
     243    0.247    0.061
     244    0.089    0.057
     245    0.285    0.061
     246    1.193    0.099
     247    0.311    0.083
     248    0.175    0.075
     249    0.237    0.063
     250    0.572    0.100
     251    0.562    0.125
     252    0.015    0.024
     253    0.784    0.074
     254    0.208    0.069
     255    0.178    0.082
     256    0.818    0.085
     257    0.946    0.067
     258    0.326    0.102
     259    0.256    0.077
     260    1.156    0.092
     261    0.302    0.070
     262    0.928    0.130
     263    1.408    0.151
     264    1.573    0.121
     265    0.373    0.058
     266    0.529    0.108
     267    1.503    0.136
     268    0.902    0.094
     269    0.403    0.095
     270    0.521    0.085
     271    0.485    0.071
     272    0.158    0.077
     273    0.297    0.045
     274    1.840    0.124
     275    0.262    0.048
     276    0.791    0.104
     277    0.547    0.085
     278    0.387    0.076
     279    0.306    0.061
     280    0.496    0.078
     281    0.836    0.077
     282    0.106    0.048
     283    0.697    0.101
     284    0.093    0.061
     285    0.714    0.091
     286    0.183    0.057
     287    0.043    0.029
     288    0.358    0.075
     289    0.184    0.082
     290    0.003    0.009
     291    0.096    0.042
     292    0.098    0.034
     293    0.130    0.074
     294    0.076    0.044
     295    0.708    0.076
     296    0.467    0.099
     297    0.213    0.087
     298    0.077    0.046
     299    1.411    0.127
     300    0.808    0.092
     301    0.076    0.031
     302    1.187    0.134
     303    0.567    0.130
     304    0.138    0.052
     305    1.396    0.129
     306    0.826    0.114
     307    0.465    0.085
     308    0.600    0.080
     309    1.009    0.118
     310    0.681    0.129
     311    0.613    0.134
     312    1.737    0.121
     313    1.779    0.087
      19    1.792    0.233
      20    0.297    0.100
      21    1.651    0.188
      22    2.018    0.113
      23    0.520    0.092
      24    1.273    0.106
      25    0.497    0.059
      26    1.007    0.269
      27    1.091    0.119
      28    1.121    0.093
      29    0.217    0.071
      30    0.103    0.039
      31    1.874    0.101
      32    0.996    0.092
      33    0.167    0.051
      34    0.244    0.044
      35    0.892    0.094
      36    0.608    0.086
      37    0.102    0.065
      38    0.530    0.091
      39    1.088    0.102
      40    0.144    0.052
      41    0.393    0.082
      42    0.942    0.107
      43    1.221    0.153
      44    0.004    0.010
      45    0.572    0.121
      46    0.852    0.073
      47    0.039    0.027
      48    0.030    0.040
      49    0.787    0.161
      50    0.525    0.083
      51    0.050    0.048
      52    0.280    0.069
      53    0.801    0.112
      54    0.019    0.026
      55    0.129    0.089
      56    1.220    0.149
      57    0.970    0.096
      58    1.074    0.136
      59    0.372    0.094
      60    1.818    0.134
      61    0.676    0.091
      62    1.466    0.135
      63    0.194    0.062
      64    0.134    0.047
      65    0.114    0.052
      66    0.122    0.042
      67    0.113    0.039
      68    0.014    0.017
      69    0.351    0.145
      70    0.292    0.077
      71    0.286    0.064
      72    0.177    0.066
      73    0.046    0.029
      74    0.533    0.089
      75    0.066    0.054
      76    0.081    0.053
      77    0.159    0.064
      78    0.884    0.191
      79    0.099    0.062
      80    0.001    0.006
      81    0.915    0.147
      82    0.012    0.029
      83    0.006    0.014
      84    0.474    0.088
      85    0.608    0.110
      86    0.357    0.049
      87    0.078    0.036
      88    0.818    0.136
      89    0.524    0.086
      90    0.252    0.070
      91    0.437    0.070
      92    0.570    0.108
      93    0.614    0.108
      94    0.028    0.029
      95    0.948    0.117
      96    0.720    0.094
      97    0.403    0.066
      98    0.730    0.104
      99    0.890    0.075
     100    0.701    0.141
     101    0.000    0.000
     102    0.345    0.060
     103    1.100    0.096
     104    0.166    0.066
     105    0.324    0.045
     106    0.036    0.015
     107    0.630    0.133
     108    0.548    0.099
     109    0.260    0.059
     110    0.213    0.055
     111    0.021    0.026
     112    0.470    0.090
     113    0.192    0.049
     114    0.016    0.023
     115    0.131    0.062
     116    0.045    0.023
     117    0.457    0.056
     118    0.055    0.032
     119    0.013    0.018
     120    0.112    0.038
     121    0.293    0.080
     122    0.068    0.049
     123    0.003    0.009
     124    0.559    0.086
     125    0.006    0.013
     126    0.310    0.113
     127    0.537    0.064
     128    0.859    0.092
     129    0.143    0.076
     130    0.245    0.097
     131    0.676    0.098
     132    0.860    0.081
     133    0.778    0.136
     134    1.049    0.071
     135    1.643    0.138
     136    0.111    0.046
     137    1.349    0.114
     138    1.872    0.134
     139    0.348    0.084
     140    0.675    0.118
     141    0.661    0.130
     142    0.465    0.074
     143    0.910    0.082
     144    0.918    0.107
     145    0.000    0.000
     146    0.625    0.095
     147    0.710    0.080
     148    0.421    0.065
     149    0.123    0.035
     150    0.817    0.081
     151    1.079    0.098
     152    0.129    0.043
     153    1.215    0.112
     154    0.724    0.078
     155    0.748    0.059
     156    0.000    0.000
     157    0.630    0.087
     158    1.335    0.115
     159    0.312    0.061
     160    0.039    0.021
     161    1.019    0.082
     162    0.674    0.106
     163    0.223    0.065
     164    0.410    0.069
     165    1.303    0.099
     166    0.362    0.090
     167    0.039    0.034
     168    0.876    0.125
     169    0.140    0.059
     170    0.596    0.133
     171    1.529    0.205
     172    1.614    0.132
     173    0.490    0.080
     174    2.007    0.166
     175    0.714    0.159
     176    0.920    0.114
     177    0.346    0.082
     178    0.092    0.052
     179    0.596    0.075
     180    0.622    0.123
     181    0.506    0.170
     182    0.204    0.080
     183    0.616    0.070
     184    1.880    0.148
     185    1.096    0.074
     186    0.854    0.099
     187    0.893    0.191
     188    0.984    0.162
     189    1.419    0.118
     190    0.501    0.068
     191    0.531    0.123
     192    0.692    0.103
     193    0.981    0.095
     194    0.467    0.091
     195    0.143    0.054
     196    1.044    0.081
     197    0.384    0.088
     198    0.365    0.080
     199    0.113    0.040
     200    0.785    0.075
     201    0.126    0.054
     202    0.008    0.015
     203    0.229    0.087
     204    0.678    0.077
     205    0.518    0.075
     206    0.000    0.000
     207    0.838    0.088
     208    0.967    0.108
     209    0.208    0.060
     210    0.184    0.047
     211    0.892    0.081
     212    1.116    0.119
     213    0.022    0.030
     214    0.278    0.091
     215    0.723    0.057
     216    0.114    0.048
     217    0.061    0.023
     218    1.319    0.106
     219    1.731    0.130
     220    0.486    0.097
     221    0.410    0.118
     222    1.108    0.178
     223    1.814    0.186
     224    1.266    0.112
     225    1.525    0.175
     226    1.561    0.084
     227    1.024    0.099
     228    1.428    0.195
     229    0.971    0.146
     230    1.142    0.191
     231    0.392    0.162
     232    1.265    0.397
     233    0.257    0.104
     234    0.132    0.044
     235    1.763    0.145
     236    0.127    0.080
     237    0.029    0.030
     238    0.882    0.112
     239    0.426    0.071
     240    0.105    0.049
     241    0.009    0.018
     242    0.726    0.095
     243    0.262    0.080
     244    0.108    0.056
     245    0.300    0.064
     246    1.202    0.072
     247    0.351    0.094
     248    0.237    0.068
     249    0.293    0.047
     250    0.558    0.089
     251    0.551    0.091
     252    0.045    0.031
     253    0.794    0.092
     254    0.222    0.064
     255    0.171    0.052
     256    0.820    0.108
     257    0.909    0.098
     258    0.300    0.063
     259    0.195    0.076
     260    1.161    0.091
     261    0.287    0.071
     262    0.926    0.093
     263    1.373    0.113
     264    1.590    0.090
     265    0.326    0.060
     266    0.556    0.128
     267    1.533    0.134
     268    0.873    0.093
     269    0.451    0.088
     270    0.531    0.050
     271    0.444    0.051
     272    0.168    0.099
     273    0.411    0.087
     274    1.788    0.095
     275    0.263    0.045
     276    0.795    0.081
     277    0.630    0.097
     278    0.396    0.059
     279    0.281    0.063
     280    0.523    0.090
     281    0.874    0.093
     282    0.104    0.037
     283    0.719    0.131
     284    0.100    0.040
     285    0.670    0.098
     286    0.197    0.045
     287    0.048    0.042
     288    0.307    0.047
     289    0.281    0.088
     290    0.006    0.012
     291    0.115    0.064
     292    0.207    0.088
     293    0.248    0.075
     294    0.168    0.066
     295    0.870    0.154
     296    0.331    0.113
     297    0.200    0.086
     298    0.105    0.032
     299    1.328    0.117
     300    0.715    0.098
     301    0.124    0.058
     302    1.132    0.170
     303    0.653    0.163
     304    0.058    0.049
     305    1.326    0.177
     306    0.818    0.108
     307    0.479    0.148
     308    0.488    0.102
     309    1.176    0.146
     310    0.586    0.140
     311    0.536    0.190
     312    1.484    0.150
     313    1.925    0.128
      19    1.650    0.338
      20    0.319    0.115
      21    1.663    0.153
      22    1.998    0.077
      23    0.544    0.112
      24    1.130    0.127
      25    0.448    0.101
      26    1.154    0.247
      27    1.039    0.127
      28    1.044    0.109
      29    0.202    0.042
      30    0.108    0.042
      31    1.836    0.125
      32    0.991    0.107
      33    0.144    0.059
      34    0.297    0.062
      35    0.833    0.056
      36    0.623    0.089
      37    0.096    0.045
      38    0.587    0.059
      39    1.169    0.124
      40    0.106    0.050
      41    0.506    0.117
      42    1.000    0.102
      43    1.154    0.166
      44    0.004    0.010
      45    0.625    0.135
      46    0.882    0.110
      47    0.056    0.038
      48    0.033    0.034
      49    0.855    0.123
      50    0.571    0.106
      51    0.074    0.059
      52    0.331    0.096
      53    0.796    0.096
      54    0.019    0.033
      55    0.193    0.090
      56    1.309    0.083
      57    0.934    0.114
      58    1.037    0.157
      59    0.394    0.094
      60    1.839    0.169
      61    0.685    0.071
      62    1.532    0.141
      63    0.214    0.045
      64    0.158    0.052
      65    0.087    0.036
      66    0.108    0.042
      67    0.113    0.041
      68    0.019    0.017
      69    0.388    0.120
      70    0.341    0.064
      71    0.256    0.068
      72    0.142    0.048
      73    0.061    0.032
      74    0.548    0.091
      75    0.048    0.039
      76    0.065    0.040
      77    0.195    0.094
      78    0.895    0.136
      79    0.060    0.030
      80    0.002    0.007
      81    0.960    0.101
      82    0.008    0.017
      83    0.001    0.006
      84    0.513    0.089
      85    0.565    0.103
      86    0.316    0.093
      87    0.108    0.046
      88    0.868    0.092
      89    0.502    0.076
      90    0.270    0.051
      91    0.425    0.058
      92    0.679    0.106
      93    0.547    0.102
      94    0.008    0.015
      95    0.986    0.096
      96    0.618    0.109
      97    0.381    0.078
      98    0.766    0.076
      99    0.891    0.086
     100    0.799    0.123
     101    0.000    0.000
     102    0.386    0.069
     103    1.122    0.093
     104    0.188    0.047
     105    0.339    0.068
     106    0.036    0.020
     107    0.615    0.113
     108    0.531    0.110
     109    0.269    0.089
     110    0.202    0.064
     111    0.027    0.024
     112    0.431    0.099
     113    0.185    0.049
     114    0.024    0.034
     115    0.114    0.059
     116    0.032    0.025
     117    0.443    0.104
     118    0.081    0.042
     119    0.006    0.012
     120    0.065    0.032
     121    0.299    0.083
     122    0.048    0.036
     123    0.003    0.008
     124    0.579    0.073
     125    0.012    0.018
     126    0.244    0.099
     127    0.568    0.087
     128    0.958    0.107
     129    0.168    0.101
     130    0.226    0.079
     131    0.670    0.078
     132    0.852    0.084
     133    0.769    0.107
     134    1.024    0.139
     135    1.691    0.111
     136    0.081    0.048
     137    1.322    0.132
     138    1.885    0.150
     139    0.342    0.077
     140    0.775    0.102
     141    0.691    0.106
     142    0.459    0.061
     143    0.837    0.089
     144    0.872    0.091
     145    0.000    0.000
     146    0.626    0.079
     147    0.741    0.075
     148    0.437    0.056
     149    0.136    0.036
     150    0.811    0.058
     151    1.078    0.085
     152    0.127    0.036
     153    1.213    0.178
     154    0.733    0.066
     155    0.749    0.065
     156    0.002    0.007
     157    0.615    0.109
     158    1.416    0.133
     159    0.333    0.067
     160    0.027    0.026
     161    0.951    0.091
     162    0.739    0.091
     163    0.255    0.072
     164    0.324    0.104
     165    1.285    0.115
     166    0.395    0.176
     167    0.054    0.053
     168    0.844    0.121
     169    0.108    0.051
     170    0.462    0.087
     171    1.136    0.399
     172    1.566    0.113
     173    0.420    0.096
     174    1.889    0.157
     175    0.731    0.199
     176    0.840    0.133
     177    0.325    0.061
     178    0.063    0.034
     179    0.566    0.047
     180    0.647    0.085
     181    0.382    0.086
     182    0.153    0.058
     183    0.690    0.126
     184    1.862    0.154
     185    1.068    0.098
     186    0.961    0.090
     187    0.830    0.182
     188    0.991    0.148
     189    1.511    0.170
     190    0.649    0.104
     191    0.678    0.232
     192    0.553    0.106
     193    0.965    0.127
     194    0.329    0.106
     195    0.130    0.039
     196    0.993    0.106
     197    0.472    0.075
     198    0.378    0.083
     199    0.141    0.042
     200    0.805    0.066
     201    0.109    0.032
     202    0.008    0.019
     203    0.292    0.062
     204    0.665    0.107
     205    0.532    0.079
     206    0.002    0.007
     207    0.811    0.119
     208    0.974    0.086
     209    0.204    0.069
     210    0.208    0.046
     211    0.925    0.081
     212    1.112    0.114
     213    0.046    0.037
     214    0.254    0.077
     215    0.560    0.121
     216    0.101    0.043
     217    0.085    0.036
     218    1.214    0.123
     219    1.663    0.113
     220    0.484    0.094
     221    0.350    0.063
     222    1.029    0.185
     223    1.910    0.160
     224    1.235    0.109
     225    1.594    0.219
     226    1.513    0.090
     227    0.994    0.129
     228    1.458    0.164
     229    0.991    0.179
     230    1.113    0.214
     231    0.450    0.097
     232    1.161    0.293
     233    0.317    0.078
     234    0.162    0.061
     235    1.784    0.163
     236    0.133    0.077
     237    0.023    0.024
     238    0.898    0.091
     239    0.408    0.041
     240    0.087    0.045
     241    0.005    0.011
     242    0.646    0.079
     243    0.267    0.087
     244    0.094    0.057
     245    0.352    0.071
     246    1.147    0.066
     247    0.359    0.077
     248    0.153    0.075
     249    0.200    0.089
     250    0.564    0.083
     251    0.530    0.081
     252    0.023    0.025
     253    0.856    0.089
     254    0.229    0.049
     255    0.146    0.075
     256    0.760    0.076
     257    0.950    0.113
     258    0.249    0.078
     259    0.243    0.057
     260    1.367    0.134
     261    0.346    0.106
     262    0.933    0.121
     263    1.480    0.154
     264    1.628    0.085
     265    0.380    0.068
     266    0.546    0.125
     267    1.512    0.127
     268    0.850    0.077
     269    0.373    0.076
     270    0.531    0.060
     271    0.492    0.046
     272    0.175    0.144
     273    0.360    0.087
     274    1.801    0.100
     275    0.290    0.062
     276    0.611    0.174
     277    0.548    0.078
     278    0.370    0.076
     279    0.308    0.075
     280    0.544    0.100
     281    0.906    0.078
     282    0.099    0.052
     283    0.673    0.080
     284    0.104    0.048
     285    0.694    0.128
     286    0.168    0.046
     287    0.052    0.042
     288    0.329    0.069
     289    0.169    0.087
     290    0.001    0.006
     291    0.098    0.056
     292    0.221    0.079
     293    0.233    0.064
     294    0.138    0.054
     295    0.871    0.096
     296    0.354    0.089
     297    0.158    0.070
     298    0.049    0.047
     299    1.304    0.145
     300    0.745    0.114
     301    0.105    0.047
     302    0.935    0.219
     303    0.548    0.166
     304    0.094    0.050
     305    1.404    0.126
     306    0.830    0.085
     307    0.354    0.100
     308    0.601    0.104
     309    1.388    0.106
     310    0.616    0.143
     311    0.205    0.089
     312    1.723    0.141
     313    1.949    0.120
      19    1.581    0.337
      20    0.306    0.130
      21    1.627    0.212
      22    1.909    0.097
      23    0.696    0.114
      24    1.203    0.201
      25    0.433    0.110
      26    0.974    0.313
      27    1.020    0.131
      28    1.087    0.161
      29    0.177    0.046
      30    0.082    0.054
      31    1.840    0.107
      32    1.001    0.111
      33    0.183    0.068
      34    0.319    0.088
      35    0.878    0.069
      36    0.688    0.102
      37    0.055    0.052
      38    0.604    0.107
      39    1.159    0.092
      40    0.147    0.033
      41    0.451    0.088
      42    1.008    0.146
      43    0.979    0.115
      44    0.000    0.000
      45    0.725    0.155
      46    0.841    0.082
      47    0.052    0.031
      48    0.009    0.018
      49    0.868    0.174
      50    0.536    0.060
      51    0.057    0.031
      52    0.319    0.106
      53    0.672    0.106
      54    0.008    0.018
      55    0.066    0.071
      56    1.114    0.124
      57    1.051    0.116
      58    0.964    0.152
      59    0.480    0.074
      60    1.902    0.176
      61    0.722    0.070
      62    1.622    0.169
      63    0.219    0.060
      64    0.154    0.052
      65    0.104    0.035
      66    0.084    0.054
      67    0.117    0.037
      68    0.019    0.020
      69    0.303    0.080
      70    0.208    0.075
      71    0.300    0.054
      72    0.166    0.061
      73    0.046    0.015
      74    0.513    0.060
      75    0.044    0.027
      76    0.076    0.045
      77    0.311    0.099
      78    0.761    0.117
      79    0.073    0.051
      80    0.000    0.000
      81    0.921    0.113
      82    0.003    0.009
      83    0.003    0.008
      84    0.530    0.097
      85    0.527    0.110
      86    0.246    0.042
      87    0.076    0.043
      88    0.920    0.108
      89    0.525    0.079
      90    0.204    0.082
      91    0.456    0.059
      92    0.618    0.105
      93    0.509    0.127
      94    0.002    0.008
      95    0.909    0.089
      96    0.688    0.104
      97    0.364    0.065
      98    0.728    0.080
      99    0.855    0.088
     100    0.717    0.093
     101    0.000    0.000
     102    0.345    0.048
     103    1.229    0.085
     104    0.176    0.043
     105    0.351    0.069
     106    0.063    0.025
     107    0.559    0.082
     108    0.619    0.114
     109    0.380    0.094
     110    0.181    0.072
     111    0.020    0.024
     112    0.446    0.130
     113    0.190    0.051
     114    0.003    0.011
     115    0.109    0.043
     116    0.016    0.017
     117    0.512    0.095
     118    0.081    0.043
     119    0.006    0.014
     120    0.083    0.048
     121    0.277    0.046
     122    0.063    0.048
     123    0.003    0.008
     124    0.587    0.091
     125    0.017    0.020
     126    0.326    0.094
     127    0.511    0.070
     128    0.843    0.127
     129    0.124    0.056
     130    0.193    0.061
     131    0.626    0.054
     132    0.787    0.082
     133    0.833    0.086
     134    1.089    0.091
     135    1.684    0.100
     136    0.079    0.041
     137    1.308    0.133
     138    1.818    0.097
     139    0.320    0.066
     140    0.817    0.120
     141    0.700    0.102
     142    0.430    0.060
     143    0.842    0.097
     144    0.899    0.086
     145    0.000    0.000
     146    0.600    0.066
     147    0.713    0.074
     148    0.437    0.057
     149    0.116    0.034
     150    0.803    0.085
     151    1.033    0.090
     152    0.120    0.042
     153    1.223    0.135
     154    0.747    0.086
     155    0.730    0.061
     156    0.001    0.006
     157    0.668    0.099
     158    1.358    0.127
     159    0.373    0.046
     160    0.044    0.035
     161    1.017    0.085
     162    0.806    0.076
     163    0.251    0.081
     164    0.267    0.059
     165    1.187    0.123
     166    0.230    0.150
     167    0.051    0.053
     168    0.872    0.088
     169    0.084    0.030
     170    0.518    0.092
     171    0.910    0.093
     172    1.593    0.114
     173    0.443    0.105
     174    1.843    0.145
     175    0.791    0.166
     176    0.833    0.119
     177    0.373    0.094
     178    0.101    0.047
     179    0.510    0.087
     180    0.662    0.083
     181    0.453    0.144
     182    0.174    0.067
     183    0.659    0.093
     184    1.921    0.154
     185    1.112    0.086
     186    0.942    0.103
     187    0.789    0.149
     188    1.035    0.133
     189    1.417    0.113
     190    0.678    0.133
     191    0.490    0.107
     192    0.682    0.085
     193    0.930    0.099
     194    0.194    0.051
     195    0.141    0.049
     196    1.099    0.107
     197    0.497    0.090
     198    0.551    0.100
     199    0.150    0.027
     200    0.833    0.092
     201    0.141    0.050
     202    0.009    0.020
     203    0.302    0.080
     204    0.575    0.097
     205    0.520    0.065
     206    0.000    0.000
     207    0.790    0.071
     208    0.928    0.121
     209    0.153    0.094
     210    0.217    0.093
     211    0.932    0.081
     212    1.158    0.082
     213    0.066    0.055
     214    0.242    0.082
     215    0.515    0.083
     216    0.102    0.049
     217    0.091    0.048
     218    1.296    0.100
     219    1.621    0.101
     220    0.378    0.121
     221    0.306    0.069
     222    1.118    0.193
     223    1.903    0.170
     224    1.177    0.150
     225    1.095    0.272
     226    1.534    0.099
     227    1.065    0.112
     228    1.328    0.128
     229    0.951    0.117
     230    1.028    0.236
     231    0.384    0.087
     232    1.442    0.194
     233    0.251    0.099
     234    0.101    0.043
     235    1.808    0.184
     236    0.141    0.064
     237    0.030    0.027
     238    0.808    0.098
     239    0.435    0.052
     240    0.106    0.034
     241    0.000    0.000
     242    0.632    0.082
     243    0.290    0.081
     244    0.101    0.052
     245    0.436    0.108
     246    1.085    0.080
     247    0.358    0.090
     248    0.219    0.079
     249    0.140    0.058
     250    0.552    0.074
     251    0.625    0.121
     252    0.040    0.027
     253    0.803    0.071
     254    0.195    0.039
     255    0.145    0.060
     256    0.746    0.125
     257    0.980    0.080
     258    0.258    0.064
     259    0.207    0.091
     260    1.332    0.158
     261    0.352    0.097
     262    0.844    0.116
     263    1.405    0.112
     264    1.594    0.098
     265    0.390    0.081
     266    0.498    0.141
     267    1.475    0.153
     268    0.861    0.096
     269    0.257    0.089
     270    0.478    0.082
     271    0.483    0.057
     272    0.110    0.109
     273    0.279    0.068
     274    1.803    0.086
     275    0.274    0.065
     276    0.681    0.105
     277    0.566    0.112
     278    0.385    0.060
     279    0.351    0.076
     280    0.464    0.080
     281    0.860    0.101
     282    0.075    0.039
     283    0.690    0.102
     284    0.126    0.064
     285    0.630    0.087
     286    0.184    0.051
     287    0.046    0.032
     288    0.294    0.049
     289    0.187    0.079
     290    0.001    0.006
     291    0.097    0.043
     292    0.244    0.074
     293    0.193    0.055
     294    0.120    0.049
     295    0.784    0.090
     296    0.355    0.076
     297    0.162    0.084
     298    0.087    0.044
     299    1.317    0.137
     300    0.753    0.101
     301    0.058    0.032
     302    1.088    0.146
     303    0.684    0.132
     304    0.061    0.037
     305    1.342    0.156
     306    0.785    0.067
     307    0.372    0.120
     308    0.613    0.112
     309    1.310    0.128
     310    0.711    0.098
     311    0.278    0.058
     312    1.724    0.110
     313    1.916    0.094
      19    1.292    0.342
      20    0.309    0.131
      21    1.520    0.194
      22    1.879    0.129
      23    0.779    0.081
      24    1.314    0.139
      25    0.411    0.077
      26    0.734    0.142
      27    1.076    0.127
      28    1.086    0.126
      29    0.167    0.046
      30    0.085    0.046
      31    1.820    0.155
      32    0.993    0.116
      33    0.130    0.055
      34    0.295    0.074
      35    0.791    0.099
      36    0.686    0.130
      37    0.052    0.032
      38    0.608    0.107
      39    1.265    0.142
      40    0.137    0.067
      41    0.457    0.093
      42    1.015    0.134
      43    1.045    0.089
      44    0.000    0.000
      45    0.657    0.127
      46    0.862    0.084
      47    0.038    0.028
      48    0.022    0.027
      49    0.749    0.136
      50    0.589    0.067
      51    0.047    0.031
      52    0.206    0.059
      53    0.717    0.084
      54    0.010    0.016
      55    0.038    0.045
      56    1.076    0.081
      57    1.051    0.113
      58    0.886    0.121
      59    0.417    0.083
      60    1.870    0.125
      61    0.681    0.090
      62    1.541    0.137
      63    0.195    0.047
      64    0.152    0.054
      65    0.086    0.037
      66    0.083    0.029
      67    0.132    0.056
      68    0.022    0.024
      69    0.325    0.068
      70    0.171    0.047
      71    0.281    0.076
      72    0.155    0.050
      73    0.047    0.021
      74    0.527    0.074
      75    0.033    0.033
      76    0.068    0.037
      77    0.233    0.106
      78    0.717    0.116
      79    0.040    0.027
      80    0.000    0.000
      81    0.779    0.089
      82    0.000    0.000
      83    0.001    0.006
      84    0.530    0.090
      85    0.475    0.089
      86    0.289    0.084
      87    0.092    0.033
      88    0.949    0.110
      89    0.499    0.072
      90    0.154    0.053
      91    0.453    0.063
      92    0.577    0.060
      93    0.499    0.117
      94    0.004    0.011
      95    0.919    0.098
      96    0.646    0.096
      97    0.361    0.062
      98    0.755    0.069
      99    0.888    0.059
     100    0.740    0.094
     101    0.000    0.000
     102    0.503    0.067
     103    1.268    0.085
     104    0.165    0.052
     105    0.325    0.056
     106    0.056    0.022
     107    0.523    0.105
     108    0.550    0.112
     109    0.365    0.115
     110    0.224    0.068
     111    0.007    0.014
     112    0.497    0.093
     113    0.157    0.045
     114    0.002    0.007
     115    0.098    0.037
     116    0.043    0.031
     117    0.490    0.087
     118    0.064    0.034
     119    0.009    0.020
     120    0.104    0.054
     121    0.287    0.068
     122    0.044    0.033
     123    0.001    0.006
     124    0.541    0.074
     125    0.027    0.025
     126    0.271    0.128
     127    0.504    0.058
     128    0.886    0.115
     129    0.067    0.061
     130    0.145    0.051
     131    0.656    0.072
     132    0.815    0.072
     133    0.774    0.079
     134    1.090    0.122
     135    1.721    0.141
     136    0.062    0.031
     137    1.274    0.155
     138    1.805    0.101
     139    0.305    0.087
     140    0.745    0.135
     141    0.623    0.090
     142    0.352    0.047
     143    0.823    0.069
     144    0.966    0.092
     145    0.000    0.000
     146    0.571    0.093
     147    0.815    0.077
     148    0.447    0.056
     149    0.126    0.046
     150    0.847    0.082
     151    1.062    0.067
     152    0.128    0.027
     153    1.186    0.139
     154    0.747    0.095
     155    0.749    0.077
     156    0.000    0.000
     157    0.691    0.108
     158    1.417    0.123
     159    0.326    0.047
     160    0.031    0.021
     161    1.007    0.100
     162    0.669    0.074
     163    0.216    0.049
     164    0.222    0.052
     165    1.288    0.129
     166    0.166    0.123
     167    0.063    0.038
     168    0.877    0.085
     169    0.095    0.030
     170    0.566    0.101
     171    1.022    0.146
     172    1.278    0.180
     173    0.636    0.138
     174    1.944    0.135
     175    0.767    0.149
     176    0.719    0.135
     177    0.363    0.074
     178    0.064    0.030
     179    0.523    0.072
     180    0.658    0.104
     181    0.439    0.071
     182    0.263    0.083
     183    0.652    0.074
     184    1.885    0.120
     185    1.151    0.079
     186    0.860    0.118
     187    0.926    0.113
     188    1.089    0.195
     189    1.399    0.112
     190    0.697    0.061
     191    0.353    0.109
     192    0.698    0.127
     193    0.994    0.115
     194    0.212    0.065
     195    0.165    0.042
     196    1.116    0.065
     197    0.510    0.104
     198    0.562    0.084
     199    0.126    0.045
     200    0.811    0.107
     201    0.220    0.099
     202    0.012    0.020
     203    0.265    0.097
     204    0.578    0.080
     205    0.580    0.074
     206    0.001    0.006
     207    0.749    0.113
     208    0.915    0.123
     209    0.176    0.078
     210    0.217    0.093
     211    0.881    0.090
     212    1.096    0.096
     213    0.013    0.022
     214    0.271    0.069
     215    0.586    0.060
     216    0.072    0.046
     217    0.070    0.040
     218    1.210    0.122
     219    1.640    0.122
     220    0.375    0.063
     221    0.268    0.057
     222    1.013    0.138
     223    1.959    0.120
     224    1.119    0.101
     225    1.039    0.153
     226    1.512    0.096
     227    1.094    0.098
     228    1.274    0.157
     229    0.979    0.168
     230    0.849    0.202
     231    0.381    0.081
     232    1.446    0.161
     233    0.293    0.127
     234    0.160    0.048
     235    1.792    0.122
     236    0.182    0.082
     237    0.023    0.023
     238    0.832    0.062
     239    0.441    0.044
     240    0.107    0.041
     241    0.003    0.010
     242    0.657    0.090
     243    0.268    0.067
     244    0.116    0.053
     245    0.516    0.102
     246    1.085    0.119
     247    0.382    0.092
     248    0.153    0.065
     249    0.162    0.061
     250    0.572    0.094
     251    0.520    0.091
     252    0.037    0.040
     253    0.818    0.081
     254    0.201    0.051
     255    0.183    0.053
     256    0.748    0.078
     257    0.969    0.109
     258    0.237    0.099
     259    0.146    0.078
     260    1.282    0.130
     261    0.321    0.088
     262    0.613    0.203
     263    1.327    0.159
     264    1.572    0.176
     265    0.411    0.073
     266    0.489    0.137
     267    1.537    0.186
     268    0.898    0.095
     269    0.340    0.072
     270    0.452    0.073
     271    0.455    0.070
     272    0.115    0.075
     273    0.207    0.098
     274    1.824    0.101
     275    0.364    0.085
     276    0.614    0.127
     277    0.500    0.087
     278    0.375    0.062
     279    0.305    0.062
     280    0.597    0.114
     281    0.851    0.081
     282    0.092    0.047
     283    0.657    0.102
     284    0.118    0.068
     285    0.657    0.104
     286    0.157    0.053
     287    0.047    0.044
     288    0.330    0.052
     289    0.151    0.053
     290    0.001    0.006
     291    0.127    0.058
     292    0.276    0.073
     293    0.220    0.050
     294    0.115    0.063
     295    0.813    0.093
     296    0.314    0.081
     297    0.148    0.084
     298    0.106    0.037
     299    1.376    0.125
     300    0.821    0.127
     301    0.041    0.032
     302    1.109    0.162
     303    0.716    0.159
     304    0.031    0.032
     305    1.237    0.119
     306    0.845    0.109
     307    0.434    0.121
     308    0.573    0.111
     309    1.365    0.137
     310    0.610    0.109
     311    0.498    0.171
     312    1.884    0.109
     313    1.939    0.109
      19    1.183    0.218
      20    0.209    0.073
      21    1.538    0.211
      22    1.925    0.182
      23    0.737    0.105
      24    1.133    0.136
      25    0.384    0.050
      26    0.508    0.159
      27    1.209    0.213
      28    1.187    0.082
      29    0.161    0.051
      30    0.102    0.047
      31    2.028    0.176
      32    0.992    0.123
      33    0.112    0.046
      34    0.295    0.076
      35    0.768    0.071
      36    0.674    0.103
      37    0.041    0.032
      38    0.564    0.078
      39    1.267    0.115
      40    0.174    0.061
      41    0.477    0.098
      42    1.078    0.114
      43    1.035    0.118
      44    0.001    0.006
      45    0.614    0.109
      46    0.878    0.093
      47    0.050    0.030
      48    0.014    0.020
      49    0.793    0.119
      50    0.540    0.063
      51    0.034    0.024
      52    0.212    0.085
      53    0.697    0.089
      54    0.006    0.016
      55    0.032    0.038
      56    1.042    0.113
      57    0.951    0.116
      58    0.951    0.088
      59    0.458    0.081
      60    1.877    0.185
      61    0.732    0.086
      62    1.577    0.148
      63    0.188    0.037
      64    0.169    0.075
      65    0.083    0.037
      66    0.075    0.029
      67    0.142    0.051
      68    0.034    0.031
      69    0.356    0.095
      70    0.221    0.066
      71    0.281    0.074
      72    0.180    0.062
      73    0.047    0.022
      74    0.521    0.071
      75    0.037    0.027
      76    0.085    0.059
      77    0.145    0.061
      78    0.726    0.123
      79    0.066    0.050
      80    0.000    0.000
      81    0.834    0.112
      82    0.006    0.018
      83    0.003    0.008
      84    0.547    0.084
      85    0.541    0.078
      86    0.279    0.079
      87    0.081    0.034
      88    0.904    0.170
      89    0.479    0.066
      90    0.136    0.045
      91    0.430    0.073
      92    0.544    0.076
      93    0.505    0.078
      94    0.001    0.006
      95    0.933    0.132
      96    0.661    0.103
      97    0.335    0.084
      98    0.715    0.086
      99    0.913    0.087
     100    0.767    0.150
     101    0.000    0.000
     102    0.480    0.082
     103    1.212    0.120
     104    0.172    0.051
     105    0.307    0.058
     106    0.071    0.023
     107    0.618    0.099
     108    0.455    0.090
     109    0.359    0.109
     110    0.231    0.043
     111    0.016    0.021
     112    0.496    0.119
     113    0.163    0.045
     114    0.003    0.009
     115    0.115    0.045
     116    0.028    0.018
     117    0.444    0.089
     118    0.051    0.031
     119    0.011    0.016
     120    0.083    0.028
     121    0.299    0.057
     122    0.044    0.030
     123    0.000    0.000
     124    0.561    0.089
     125    0.015    0.024
     126    0.338    0.176
     127    0.535    0.077
     128    0.814    0.124
     129    0.132    0.085
     130    0.170    0.077
     131    0.666    0.110
     132    0.852    0.103
     133    0.794    0.142
     134    1.047    0.115
     135    1.733    0.121
     136    0.044    0.031
     137    1.278    0.103
     138    1.829    0.104
     139    0.291    0.079
     140    0.869    0.174
     141    0.627    0.081
     142    0.353    0.076
     143    0.815    0.074
     144    0.939    0.062
     145    0.000    0.000
     146    0.606    0.064
     147    0.801    0.080
     148    0.420    0.065
     149    0.123    0.041
     150    0.836    0.085
     151    1.070    0.108
     152    0.122    0.037
     153    1.197    0.119
     154    0.755    0.075
     155    0.775    0.070
     156    0.003    0.008
     157    0.728    0.095
     158    1.390    0.102
     159    0.329    0.053
     160    0.041    0.023
     161    1.009    0.081
     162    0.698    0.088
     163    0.204    0.049
     164    0.234    0.060
     165    1.240    0.118
     166    0.176    0.124
     167    0.031    0.031
     168    0.909    0.135
     169    0.111    0.033
     170    0.516    0.124
     171    1.085    0.137
     172    1.343    0.146
     173    0.639    0.097
     174    1.816    0.149
     175    0.653    0.168
     176    0.838    0.126
     177    0.301    0.060
     178    0.063    0.034
     179    0.499    0.058
     180    0.582    0.108
     181    0.472    0.123
     182    0.247    0.082
     183    0.677    0.086
     184    1.855    0.142
     185    1.138    0.068
     186    0.948    0.124
     187    0.782    0.153
     188    1.347    0.139
     189    1.399    0.141
     190    0.745    0.115
     191    0.416    0.093
     192    0.649    0.082
     193    0.967    0.123
     194    0.237    0.070
     195    0.151    0.053
     196    1.100    0.109
     197    0.526    0.132
     198    0.488    0.115
     199    0.127    0.036
     200    0.761    0.120
     201    0.193    0.064
     202    0.011    0.020
     203    0.271    0.091
     204    0.610    0.086
     205    0.576    0.075
     206    0.000    0.000
     207    0.734    0.104
     208    0.975    0.088
     209    0.189    0.063
     210    0.220    0.068
     211    0.941    0.074
     212    1.095    0.095
     213    0.031    0.023
     214    0.243    0.078
     215    0.563    0.079
     216    0.054    0.032
     217    0.047    0.034
     218    1.185    0.091
     219    1.654    0.102
     220    0.558    0.095
     221    0.325    0.077
     222    1.184    0.124
     223    1.865    0.215
     224    1.225    0.147
     225    1.416    0.256
     226    1.556    0.119
     227    1.046    0.131
     228    1.459    0.283
     229    1.072    0.184
     230    1.093    0.246
     231    0.414    0.084
     232    1.432    0.154
     233    0.430    0.191
     234    0.145    0.057
     235    1.767    0.109
     236    0.211    0.112
     237    0.025    0.023
     238    0.824    0.102
     239    0.471    0.064
     240    0.125    0.033
     241    0.000    0.000
     242    0.655    0.094
     243    0.287    0.060
     244    0.116    0.056
     245    0.595    0.134
     246    1.162    0.101
     247    0.366    0.062
     248    0.160    0.074
     249    0.179    0.054
     250    0.573    0.083
     251    0.562    0.090
     252    0.030    0.029
     253    0.819    0.081
     254    0.211    0.066
     255    0.194    0.082
     256    0.699    0.081
     257    0.974    0.096
     258    0.143    0.070
     259    0.117    0.046
     260    1.275    0.113
     261    0.349    0.055
     262    0.601    0.150
     263    1.384    0.121
     264    1.620    0.073
     265    0.530    0.078
     266    0.422    0.091
     267    1.412    0.112
     268    0.886    0.070
     269    0.343    0.079
     270    0.485    0.055
     271    0.462    0.062
     272    0.092    0.052
     273    0.186    0.067
     274    1.802    0.103
     275    0.296    0.074
     276    0.504    0.108
     277    0.547    0.092
     278    0.370    0.073
     279    0.341    0.073
     280    0.598    0.110
     281    0.850    0.101
     282    0.098    0.047
     283    0.645    0.090
     284    0.118    0.050
     285    0.710    0.111
     286    0.155    0.051
     287    0.043    0.041
     288    0.344    0.056
     289    0.190    0.103
     290    0.003    0.015
     291    0.109    0.061
     292    0.261    0.041
     293    0.248    0.051
     294    0.113    0.051
     295    0.779    0.105
     296    0.338    0.066
     297    0.178    0.069
     298    0.107    0.061
     299    1.311    0.102
     300    0.804    0.105
     301    0.022    0.024
     302    1.070    0.141
     303    0.746    0.141
     304    0.029    0.045
     305    1.105    0.083
     306    0.801    0.110
     307    0.437    0.107
     308    0.480    0.091
     309    1.321    0.116
     310    0.626    0.082
     311    0.575    0.185
     312    1.393    0.251
     313    2.053    0.123
      19    1.150    0.235
      20    0.252    0.093
      21    1.488    0.151
      22    1.945    0.109
      23    0.779    0.097
      24    1.178    0.111
      25    0.367    0.079
      26    0.579    0.158
      27    1.055    0.124
      28    1.204    0.118
      29    0.157    0.054
      30    0.088    0.040
      31    1.939    0.164
      32    1.026    0.101
      33    0.108    0.047
      34    0.328    0.078
      35    0.830    0.121
      36    0.620    0.119
      37    0.032    0.029
      38    0.527    0.095
      39    1.249    0.107
      40    0.160    0.062
      41    0.435    0.069
      42    1.083    0.124
      43    0.986    0.138
      44    0.004    0.010
      45    0.625    0.157
      46    0.944    0.085
      47    0.066    0.041
      48    0.029    0.030
      49    0.788    0.098
      50    0.539    0.080
      51    0.019    0.025
      52    0.172    0.050
      53    0.720    0.090
      54    0.005    0.011
      55    0.047    0.044
      56    1.183    0.131
      57    1.008    0.113
      58    0.949    0.132
      59    0.414    0.083
      60    1.944    0.145
      61    0.701    0.078
      62    1.556    0.129
      63    0.199    0.047
      64    0.168    0.054
      65    0.120    0.049
      66    0.081    0.042
      67    0.134    0.043
      68    0.029    0.016
      69    0.248    0.077
      70    0.261    0.100
      71    0.322    0.071
      72    0.134    0.055
      73    0.055    0.024
      74    0.518    0.082
      75    0.039    0.032
      76    0.054    0.042
      77    0.173    0.055
      78    0.723    0.110
      79    0.045    0.041
      80    0.000    0.000
      81    0.814    0.096
      82    0.001    0.006
      83    0.000    0.000
      84    0.547    0.069
      85    0.535    0.085
      86    0.240    0.087
      87    0.088    0.038
      88    0.771    0.108
      89    0.516    0.078
      90    0.140    0.037
      91    0.415    0.073
      92    0.519    0.080
      93    0.518    0.089
      94    0.002    0.008
      95    0.816    0.099
      96    0.679    0.093
      97    0.368    0.049
      98    0.756    0.115
      99    0.892    0.062
     100    0.766    0.155
     101    0.000    0.000
     102    0.419    0.077
     103    1.197    0.103
     104    0.194    0.046
     105    0.334    0.054
     106    0.059    0.033
     107    0.571    0.079
     108    0.500    0.090
     109    0.451    0.098
     110    0.216    0.048
     111    0.009    0.017
     112    0.514    0.115
     113    0.179    0.047
     114    0.002    0.007
     115    0.089    0.045
     116    0.023    0.023
     117    0.459    0.073
     118    0.049    0.038
     119    0.012    0.017
     120    0.114    0.039
     121    0.275    0.061
     122    0.080    0.058
     123    0.003    0.008
     124    0.565    0.076
     125    0.011    0.016
     126    0.272    0.137
     127    0.502    0.073
     128    0.857    0.112
     129    0.067    0.054
     130    0.116    0.090
     131    0.696    0.094
     132    0.806    0.109
     133    0.749    0.141
     134    1.085    0.125
     135    1.658    0.129
     136    0.057    0.034
     137    1.349    0.126
     138    1.805    0.090
     139    0.267    0.065
     140    0.658    0.114
     141    0.687    0.072
     142    0.367    0.073
     143    0.818    0.085
     144    1.010    0.112
     145    0.000    0.000
     146    0.654    0.103
     147    0.780    0.081
     148    0.423    0.076
     149    0.131    0.034
     150    0.854    0.096
     151    1.075    0.092
     152    0.119    0.041
     153    1.144    0.145
     154    0.746    0.060
     155    0.754    0.072
     156    0.000    0.000
     157    0.669    0.070
     158    1.363    0.091
     159    0.376    0.056
     160    0.034    0.024
     161    0.989    0.116
     162    0.661    0.087
     163    0.256    0.071
     164    0.217    0.058
     165    1.241    0.108
     166    0.257    0.136
     167    0.054    0.033
     168    0.910    0.086
     169    0.088    0.025
     170    0.547    0.091
     171    0.985    0.073
     172    1.260    0.138
     173    0.695    0.080
     174    1.852    0.166
     175    0.685    0.124
     176    0.862    0.081
     177    0.343    0.092
     178    0.098    0.033
     179    0.525    0.057
     180    0.605    0.092
     181    0.470    0.107
     182    0.205    0.069
     183    0.657    0.097
     184    1.896    0.136
     185    1.146    0.107
     186    0.964    0.126
     187    0.872    0.153
     188    1.396    0.116
     189    1.464    0.111
     190    0.684    0.063
     191    0.450    0.209
     192    0.721    0.121
     193    0.952    0.104
     194    0.210    0.070
     195    0.161    0.050
     196    1.086    0.090
     197    0.638    0.107
     198    0.582    0.113
     199    0.109    0.044
     200    0.788    0.103
     201    0.197    0.061
     202    0.011    0.017
     203    0.331    0.102
     204    0.553    0.102
     205    0.588    0.118
     206    0.003    0.008
     207    0.785    0.097
     208    0.889    0.106
     209    0.140    0.050
     210    0.369    0.093
     211    0.897    0.076
     212    1.079    0.099
     213    0.101    0.054
     214    0.165    0.049
     215    0.484    0.092
     216    0.105    0.070
     217    0.056    0.034
     218    1.142    0.068
     219    1.542    0.145
     220    0.291    0.117
     221    0.252    0.083
     222    1.310    0.105
     223    1.779    0.160
     224    1.184    0.143
     225    0.944    0.250
     226    1.532    0.118
     227    1.072    0.191
     228    1.526    0.185
     229    1.174    0.153
     230    0.960    0.221
     231    0.388    0.094
     232    1.456    0.192
     233    0.340    0.170
     234    0.086    0.038
     235    1.858    0.146
     236    0.189    0.107
     237    0.027    0.027
     238    0.766    0.091
     239    0.472    0.054
     240    0.104    0.049
     241    0.000    0.000
     242    0.679    0.109
     243    0.308    0.061
     244    0.099    0.045
     245    0.471    0.099
     246    1.087    0.117
     247    0.370    0.094
     248    0.149    0.051
     249    0.109    0.064
     250    0.526    0.072
     251    0.570    0.088
     252    0.034    0.028
     253    0.807    0.115
     254    0.199    0.060
     255    0.170    0.069
     256    0.735    0.111
     257    0.931    0.095
     258    0.223    0.100
     259    0.154    0.091
     260    1.295    0.126
     261    0.347    0.061
     262    0.596    0.149
     263    1.382    0.110
     264    1.599    0.151
     265    0.560    0.066
     266    0.374    0.085
     267    1.399    0.092
     268    0.858    0.100
     269    0.316    0.072
     270    0.444    0.071
     271    0.439    0.057
     272    0.074    0.050
     273    0.177    0.063
     274    1.804    0.122
     275    0.265    0.070
     276    0.548    0.158
     277    0.549    0.075
     278    0.352    0.056
     279    0.310    0.076
     280    0.589    0.106
     281    0.869    0.097
     282    0.104    0.040
     283    0.609    0.109
     284    0.146    0.043
     285    0.656    0.090
     286    0.143    0.043
     287    0.043    0.049
     288    0.345    0.039
     289    0.131    0.045
     290    0.008    0.018
     291    0.085    0.044
     292    0.276    0.036
     293    0.231    0.076
     294    0.119    0.034
     295    0.793    0.093
     296    0.355    0.068
     297    0.149    0.076
     298    0.113    0.046
     299    1.357    0.125
     300    0.823    0.087
     301    0.046    0.042
     302    1.155    0.133
     303    0.662    0.106
     304    0.031    0.030
     305    1.194    0.093
     306    0.799    0.098
     307    0.357    0.095
     308    0.383    0.102
     309    1.367    0.115
     310    0.797    0.160
     311    0.667    0.132
     312    1.304    0.137
     313    2.238    0.152
      19    1.434    0.228
      20    0.246    0.113
      21    1.510    0.114
      22    1.955    0.131
      23    0.757    0.113
      24    1.218    0.150
      25    0.366    0.078
      26    0.851    0.280
      27    1.160    0.157
      28    1.105    0.094
      29    0.169    0.042
      30    0.186    0.058
      31    1.991    0.129
      32    1.009    0.103
      33    0.108    0.047
      34    0.266    0.083
      35    0.871    0.109
      36    0.659    0.094
      37    0.042    0.036
      38    0.455    0.070
      39    1.119    0.116
      40    0.113    0.047
      41    0.494    0.095
      42    1.079    0.118
      43    0.946    0.144
      44    0.002    0.007
      45    0.675    0.101
      46    0.939    0.086
      47    0.047    0.030
      48    0.042    0.049
      49    0.789    0.087
      50    0.541    0.081
      51    0.016    0.018
      52    0.194    0.072
      53    0.741    0.108
      54    0.023    0.024
      55    0.077    0.053
      56    1.407    0.125
      57    1.048    0.096
      58    0.999    0.146
      59    0.477    0.111
      60    1.920    0.124
      61    0.698    0.092
      62    1.548    0.145
      63    0.218    0.067
      64    0.151    0.053
      65    0.181    0.058
      66    0.105    0.054
      67    0.162    0.052
      68    0.022    0.028
      69    0.322    0.097
      70    0.455    0.111
      71    0.286    0.084
      72    0.170    0.049
      73    0.053    0.037
      74    0.604    0.093
      75    0.055    0.028
      76    0.080    0.039
      77    0.131    0.075
      78    0.739    0.159
      79    0.050    0.029
      80    0.001    0.006
      81    0.809    0.103
      82    0.000    0.000
      83    0.000    0.000
      84    0.494    0.080
      85    0.510    0.088
      86    0.228    0.092
      87    0.065    0.037
      88    0.864    0.098
      89    0.624    0.088
      90    0.171    0.054
      91    0.487    0.081
      92    0.549    0.099
      93    0.533    0.099
      94    0.010    0.019
      95    0.940    0.109
      96    0.693    0.139
      97    0.363    0.072
      98    0.749    0.115
      99    0.884    0.066
     100    0.686    0.115
     101    0.000    0.000
     102    0.388    0.061
     103    1.190    0.104
     104    0.194    0.061
     105    0.332    0.060
     106    0.049    0.031
     107    0.554    0.109
     108    0.574    0.097
     109    0.341    0.113
     110    0.169    0.059
     111    0.008    0.015
     112    0.422    0.072
     113    0.187    0.044
     114    0.016    0.023
     115    0.100    0.048
     116    0.020    0.020
     117    0.515    0.074
     118    0.077    0.045
     119    0.018    0.023
     120    0.140    0.042
     121    0.288    0.067
     122    0.208    0.065
     123    0.003    0.008
     124    0.526    0.064
     125    0.030    0.028
     126    0.556    0.111
     127    0.589    0.082
     128    0.852    0.145
     129    0.084    0.073
     130    0.055    0.037
     131    0.773    0.094
     132    0.769    0.104
     133    0.606    0.143
     134    1.065    0.071
     135    1.735    0.096
     136    0.067    0.041
     137    1.252    0.142
     138    1.810    0.096
     139    0.281    0.050
     140    0.796    0.140
     141    0.714    0.072
     142    0.448    0.079
     143    0.868    0.083
     144    0.998    0.088
     145    0.000    0.000
     146    0.673    0.083
     147    0.732    0.060
     148    0.459    0.071
     149    0.119    0.027
     150    0.814    0.074
     151    1.044    0.095
     152    0.117    0.035
     153    1.222    0.148
     154    0.739    0.068
     155    0.765    0.066
     156    0.000    0.000
     157    0.634    0.090
     158    1.423    0.092
     159    0.366    0.065
     160    0.032    0.028
     161    0.956    0.082
     162    0.654    0.090
     163    0.234    0.057
     164    0.213    0.048
     165    1.288    0.139
     166    0.214    0.092
     167    0.035    0.031
     168    0.927    0.128
     169    0.078    0.040
     170    0.628    0.104
     171    1.010    0.143
     172    1.486    0.263
     173    0.579    0.163
     174    1.685    0.113
     175    0.992    0.268
     176    0.794    0.146
     177    0.545    0.132
     178    0.082    0.027
     179    0.521    0.060
     180    0.537    0.101
     181    0.444    0.101
     182    0.189    0.081
     183    0.683    0.108
     184    1.916    0.110
     185    1.141    0.088
     186    0.946    0.072
     187    0.803    0.202
     188    1.388    0.088
     189    1.356    0.152
     190    0.587    0.106
     191    0.606    0.136
     192    0.666    0.092
     193    0.849    0.105
     194    0.279    0.076
     195    0.158    0.081
     196    0.966    0.114
     197    0.578    0.080
     198    0.467    0.108
     199    0.122    0.050
     200    0.873    0.104
     201    0.155    0.053
     202    0.003    0.008
     203    0.281    0.062
     204    0.604    0.076
     205    0.461    0.126
     206    0.008    0.017
     207    0.769    0.118
     208    0.939    0.085
     209    0.141    0.043
     210    0.302    0.072
     211    0.979    0.090
     212    1.105    0.109
     213    0.094    0.031
     214    0.176    0.055
     215    0.416    0.079
     216    0.181    0.054
     217    0.029    0.014
     218    1.189    0.114
     219    1.493    0.141
     220    0.385    0.088
     221    0.147    0.054
     222    1.303    0.117
     223    1.779    0.178
     224    1.153    0.133
     225    0.816    0.202
     226    1.581    0.100
     227    0.991    0.092
     228    1.479    0.108
     229    1.140    0.118
     230    1.046    0.299
     231    0.384    0.077
     232    1.517    0.179
     233    0.433    0.169
     234    0.112    0.049
     235    1.854    0.102
     236    0.277    0.103
     237    0.052    0.038
     238    0.759    0.088
     239    0.450    0.055
     240    0.090    0.042
     241    0.007    0.020
     242    0.583    0.100
     243    0.289    0.049
     244    0.121    0.056
     245    0.465    0.094
     246    1.109    0.088
     247    0.370    0.069
     248    0.200    0.096
     249    0.140    0.055
     250    0.577    0.069
     251    0.563    0.105
     252    0.017    0.020
     253    0.834    0.116
     254    0.209    0.053
     255    0.143    0.060
     256    0.799    0.108
     257    0.902    0.096
     258    0.296    0.087
     259    0.193    0.081
     260    1.318    0.097
     261    0.310    0.082
     262    0.933    0.117
     263    1.378    0.132
     264    1.527    0.143
     265    0.502    0.093
     266    0.457    0.121
     267    1.475    0.136
     268    0.896    0.094
     269    0.388    0.065
     270    0.445    0.076
     271    0.426    0.064
     272    0.142    0.085
     273    0.216    0.047
     274    1.771    0.099
     275    0.222    0.064
     276    0.603    0.144
     277    0.553    0.055
     278    0.357    0.041
     279    0.322    0.063
     280    0.491    0.067
     281    0.883    0.089
     282    0.081    0.033
     283    0.604    0.077
     284    0.129    0.058
     285    0.687    0.092
     286    0.169    0.061
     287    0.021    0.026
     288    0.368    0.071
     289    0.167    0.061
     290    0.008    0.017
     291    0.086    0.033
     292    0.237    0.048
     293    0.226    0.061
     294    0.134    0.041
     295    0.746    0.096
     296    0.339    0.060
     297    0.224    0.086
     298    0.096    0.039
     299    1.332    0.142
     300    0.874    0.089
     301    0.045    0.033
     302    1.143    0.166
     303    0.764    0.163
     304    0.043    0.035
     305    1.240    0.080
     306    0.799    0.104
     307    0.476    0.116
     308    0.387    0.092
     309    1.321    0.108
     310    0.856    0.124
     311    0.498    0.108
     312    1.387    0.182
     313    2.381    0.184
      19    1.569    0.173
      20    0.173    0.082
      21    1.595    0.152
      22    1.962    0.115
      23    0.750    0.156
      24    1.122    0.137
      25    0.401    0.079
      26    0.701    0.148
      27    1.045    0.114
      28    1.117    0.101
      29    0.211    0.065
      30    0.168    0.049
      31    2.115    0.159
      32    0.991    0.125
      33    0.093    0.040
      34    0.293    0.052
      35    0.860    0.090
      36    0.618    0.091
      37    0.033    0.024
      38    0.479    0.095
      39    1.219    0.125
      40    0.114    0.056
      41    0.534    0.065
      42    1.079    0.125
      43    0.935    0.122
      44    0.001    0.006
      45    0.658    0.158
      46    0.946    0.096
      47    0.055    0.043
      48    0.027    0.041
      49    0.812    0.084
      50    0.550    0.080
      51    0.015    0.019
      52    0.207    0.066
      53    0.757    0.102
      54    0.037    0.032
      55    0.063    0.033
      56    1.345    0.124
      57    1.080    0.125
      58    0.967    0.128
      59    0.408    0.078
      60    1.939    0.138
      61    0.732    0.100
      62    1.530    0.129
      63    0.202    0.054
      64    0.125    0.037
      65    0.221    0.072
      66    0.055    0.030
      67    0.172    0.045
      68    0.024    0.023
      69    0.264    0.080
      70    0.443    0.088
      71    0.276    0.050
      72    0.152    0.074
      73    0.042    0.029
      74    0.575    0.078
      75    0.047    0.033
      76    0.076    0.047
      77    0.117    0.053
      78    0.791    0.154
      79    0.046    0.040
      80    0.003    0.008
      81    0.862    0.119
      82    0.001    0.006
      83    0.000    0.000
      84    0.473    0.065
      85    0.529    0.076
      86    0.198    0.074
      87    0.059    0.024
      88    0.908    0.082
      89    0.585    0.083
      90    0.217    0.051
      91    0.481    0.078
      92    0.512    0.073
      93    0.504    0.102
      94    0.007    0.015
      95    1.003    0.113
      96    0.706    0.127
      97    0.354    0.046
      98    0.747    0.097
      99    0.905    0.068
     100    0.769    0.159
     101    0.000    0.000
     102    0.428    0.062
     103    1.188    0.100
     104    0.193    0.056
     105    0.267    0.071
     106    0.055    0.031
     107    0.582    0.088
     108    0.505    0.069
     109    0.347    0.092
     110    0.221    0.064
     111    0.015    0.019
     112    0.449    0.110
     113    0.201    0.041
     114    0.007    0.016
     115    0.095    0.033
     116    0.032    0.032
     117    0.507    0.102
     118    0.054    0.030
     119    0.007    0.015
     120    0.115    0.042
     121    0.262    0.061
     122    0.158    0.049
     123    0.005    0.011
     124    0.529    0.075
     125    0.007    0.013
     126    0.379    0.100
     127    0.549    0.084
     128    0.850    0.103
     129    0.087    0.080
     130    0.064    0.073
     131    0.756    0.092
     132    0.824    0.103
     133    0.604    0.142
     134    1.059    0.105
     135    1.777    0.103
     136    0.056    0.035
     137    1.303    0.167
     138    1.882    0.121
     139    0.285    0.056
     140    0.773    0.122
     141    0.724    0.077
     142    0.434    0.072
     143    0.854    0.092
     144    1.021    0.103
     145    0.000    0.000
     146    0.606    0.090
     147    0.749    0.090
     148    0.432    0.062
     149    0.128    0.038
     150    0.842    0.089
     151    1.088    0.125
     152    0.121    0.036
     153    1.283    0.185
     154    0.781    0.086
     155    0.789    0.058
     156    0.000    0.000
     157    0.753    0.096
     158    1.368    0.127
     159    0.361    0.044
     160    0.026    0.020
     161    0.971    0.079
     162    0.559    0.090
     163    0.221    0.076
     164    0.223    0.051
     165    1.231    0.134
     166    0.183    0.091
     167    0.019    0.028
     168    0.846    0.119
     169    0.077    0.035
     170    0.563    0.102
     171    1.118    0.174
     172    1.507    0.172
     173    0.496    0.159
     174    1.651    0.144
     175    0.839    0.202
     176    0.808    0.127
     177    0.502    0.081
     178    0.091    0.047
     179    0.528    0.084
     180    0.583    0.070
     181    0.423    0.099
     182    0.221    0.093
     183    0.624    0.135
     184    1.875    0.121
     185    1.150    0.069
     186    0.955    0.104
     187    0.698    0.117
     188    1.103    0.185
     189    1.300    0.118
     190    0.541    0.074
     191    0.538    0.171
     192    0.619    0.079
     193    0.751    0.100
     194    0.259    0.078
     195    0.174    0.038
     196    1.012    0.094
     197    0.570    0.075
     198    0.470    0.126
     199    0.155    0.045
     200    0.809    0.075
     201    0.142    0.042
     202    0.003    0.010
     203    0.259    0.078
     204    0.728    0.081
     205    0.436    0.103
     206    0.011    0.017
     207    0.785    0.107
     208    1.028    0.095
     209    0.094    0.026
     210    0.336    0.065
     211    0.994    0.090
     212    1.015    0.100
     213    0.083    0.036
     214    0.196    0.059
     215    0.410    0.054
     216    0.172    0.055
     217    0.024    0.026
     218    1.138    0.133
     219    1.605    0.092
     220    0.405    0.078
     221    0.151    0.042
     222    1.276    0.108
     223    1.885    0.118
     224    1.219    0.197
     225    0.799    0.201
     226    1.504    0.125
     227    0.941    0.165
     228    1.504    0.167
     229    1.160    0.184
     230    1.029    0.283
     231    0.396    0.073
     232    1.543    0.178
     233    0.417    0.116
     234    0.127    0.035
     235    1.856    0.092
     236    0.246    0.128
     237    0.054    0.040
     238    0.790    0.087
     239    0.389    0.056
     240    0.095    0.049
     241    0.003    0.008
     242    0.657    0.122
     243    0.297    0.052
     244    0.107    0.051
     245    0.438    0.111
     246    1.073    0.126
     247    0.397    0.092
     248    0.186    0.077
     249    0.134    0.081
     250    0.564    0.072
     251    0.583    0.087
     252    0.025    0.024
     253    0.795    0.080
     254    0.208    0.045
     255    0.174    0.053
     256    0.737    0.099
     257    0.859    0.114
     258    0.243    0.075
     259    0.208    0.064
     260    1.243    0.136
     261    0.286    0.066
     262    0.884    0.181
     263    1.416    0.138
     264    1.603    0.128
     265    0.519    0.069
     266    0.463    0.088
     267    1.384    0.122
     268    0.869    0.082
     269    0.418    0.069
     270    0.525    0.092
     271    0.453    0.074
     272    0.161    0.087
     273    0.205    0.057
     274    1.798    0.095
     275    0.233    0.049
     276    0.538    0.148
     277    0.532    0.093
     278    0.356    0.054
     279    0.340    0.094
     280    0.591    0.075
     281    0.849    0.068
     282    0.084    0.048
     283    0.662    0.077
     284    0.125    0.061
     285    0.636    0.088
     286    0.200    0.064
     287    0.032    0.029
     288    0.340    0.065
     289    0.162    0.092
     290    0.010    0.016
     291    0.094    0.052
     292    0.184    0.054
     293    0.204    0.104
     294    0.129    0.052
     295    0.754    0.124
     296    0.312    0.074
     297    0.234    0.079
     298    0.127    0.056
     299    1.402    0.119
     300    0.859    0.081
     301    0.037    0.028
     302    1.100    0.145
     303    0.738    0.144
     304    0.048    0.036
     305    1.219    0.123
     306    0.835    0.102
     307    0.505    0.156
     308    0.363    0.097
     309    1.387    0.113
     310    0.912    0.111
     311    0.511    0.104
     312    1.329    0.132
     313    2.505    0.149
      19    1.518    0.238
      20    0.283    0.116
      21    1.149    0.396
      22    1.822    0.111
      23    0.999    0.240
      24    1.185    0.130
      25    0.333    0.090
      26    0.877    0.252
      27    1.038    0.131
      28    1.094    0.103
      29    0.198    0.071
      30    0.128    0.062
      31    2.086    0.158
      32    0.975    0.092
      33    0.123    0.033
      34    0.304    0.052
      35    0.832    0.088
      36    0.588    0.113
      37    0.056    0.029
      38    0.444    0.070
      39    1.217    0.111
      40    0.083    0.042
      41    0.500    0.080
      42    1.054    0.129
      43    0.966    0.153
      44    0.000    0.000
      45    0.731    0.146
      46    0.955    0.096
      47    0.039    0.026
      48    0.039    0.030
      49    0.830    0.092
      50    0.611    0.085
      51    0.026    0.018
      52    0.196    0.070
      53    0.704    0.091
      54    0.025    0.025
      55    0.073    0.041
      56    1.255    0.134
      57    1.002    0.144
      58    1.092    0.101
      59    0.406    0.080
      60    1.898    0.107
      61    0.650    0.068
      62    1.289    0.171
      63    0.183    0.044
      64    0.158    0.034
      65    0.172    0.055
      66    0.065    0.033
      67    0.187    0.053
      68    0.019    0.019
      69    0.286    0.073
      70    0.378    0.095
      71    0.283    0.071
      72    0.131    0.064
      73    0.046    0.029
      74    0.621    0.063
      75    0.042    0.027
      76    0.073    0.040
      77    0.179    0.088
      78    0.842    0.151
      79    0.053    0.034
      80    0.000    0.000
      81    0.830    0.087
      82    0.000    0.000
      83    0.005    0.016
      84    0.447    0.084
      85    0.504    0.088
      86    0.232    0.085
      87    0.065    0.030
      88    0.901    0.118
      89    0.556    0.068
      90    0.138    0.046
      91    0.519    0.086
      92    0.564    0.123
      93    0.528    0.075
      94    0.013    0.020
      95    0.969    0.077
      96    0.718    0.120
      97    0.363    0.050
      98    0.717    0.101
      99    0.924    0.083
     100    0.673    0.133
     101    0.000    0.000
     102    0.365    0.060
     103    1.184    0.107
     104    0.182    0.063
     105    0.294    0.054
     106    0.037    0.027
     107    0.540    0.072
     108    0.564    0.067
     109    0.457    0.087
     110    0.210    0.047
     111    0.010    0.015
     112    0.524    0.079
     113    0.188    0.050
     114    0.025    0.037
     115    0.094    0.036
     116    0.030    0.027
     117    0.519    0.061
     118    0.084    0.053
     119    0.009    0.018
     120    0.141    0.067
     121    0.270    0.064
     122    0.138    0.054
     123    0.000    0.000
     124    0.562    0.069
     125    0.009    0.014
     126    0.313    0.078
     127    0.514    0.078
     128    0.836    0.107
     129    0.133    0.097
     130    0.073    0.058
     131    0.670    0.113
     132    0.816    0.081
     133    0.592    0.192
     134    1.077    0.109
     135    1.697    0.140
     136    0.057    0.038
     137    1.342    0.107
     138    1.915    0.124
     139    0.296    0.065
     140    0.713    0.101
     141    0.670    0.090
     142    0.420    0.064
     143    0.806    0.085
     144    0.934    0.114
     145    0.000    0.000
     146    0.646    0.075
     147    0.838    0.070
     148    0.421    0.054
     149    0.149    0.047
     150    0.872    0.081
     151    1.079    0.083
     152    0.142    0.037
     153    1.256    0.214
     154    0.731    0.069
     155    0.748    0.070
     156    0.003    0.009
     157    0.610    0.097
     158    1.340    0.109
     159    0.355    0.040
     160    0.024    0.019
     161    0.974    0.092
     162    0.597    0.072
     163    0.226    0.057
     164    0.231    0.072
     165    1.236    0.118
     166    0.190    0.070
     167    0.037    0.029
     168    0.857    0.142
     169    0.098    0.043
     170    0.510    0.120
     171    1.194    0.202
     172    1.544    0.160
     173    0.434    0.081
     174    1.849    0.178
     175    0.984    0.293
     176    0.810    0.121
     177    0.482    0.086
     178    0.116    0.028
     179    0.533    0.052
     180    0.606    0.092
     181    0.471    0.111
     182    0.240    0.077
     183    0.651    0.091
     184    1.901    0.135
     185    1.059    0.082
     186    0.997    0.092
     187    0.722    0.131
     188    1.179    0.138
     189    1.346    0.128
     190    0.579    0.090
     191    0.538    0.128
     192    0.685    0.106
     193    0.779    0.067
     194    0.231    0.064
     195    0.181    0.051
     196    1.049    0.070
     197    0.566    0.080
     198    0.576    0.085
     199    0.242    0.061
     200    0.811    0.094
     201    0.236    0.118
     202    0.022    0.025
     203    0.341    0.138
     204    0.595    0.081
     205    0.421    0.102
     206    0.009    0.015
     207    0.816    0.092
     208    0.988    0.055
     209    0.096    0.037
     210    0.323    0.065
     211    0.985    0.061
     212    1.163    0.114
     213    0.061    0.058
     214    0.157    0.037
     215    0.373    0.089
     216    0.138    0.058
     217    0.046    0.043
     218    1.105    0.116
     219    1.492    0.108
     220    0.325    0.090
     221    0.157    0.055
     222    1.312    0.130
     223    1.879    0.141
     224    1.329    0.120
     225    0.879    0.148
     226    1.513    0.096
     227    0.993    0.174
     228    1.557    0.109
     229    1.542    0.139
     230    1.189    0.292
     231    0.381    0.108
     232    1.498    0.222
     233    0.363    0.138
     234    0.076    0.038
     235    1.720    0.139
     236    0.173    0.044
     237    0.040    0.038
     238    0.817    0.074
     239    0.427    0.070
     240    0.107    0.044
     241    0.003    0.008
     242    0.608    0.076
     243    0.263    0.056
     244    0.090    0.060
     245    0.430    0.132
     246    1.122    0.087
     247    0.327    0.066
     248    0.146    0.062
     249    0.146    0.068
     250    0.549    0.080
     251    0.608    0.087
     252    0.023    0.023
     253    0.769    0.101
     254    0.231    0.047
     255    0.135    0.057
     256    0.948    0.133
     257    0.859    0.083
     258    0.242    0.076
     259    0.251    0.087
     260    1.332    0.111
     261    0.272    0.054
     262    0.790    0.174
     263    1.411    0.143
     264    1.534    0.120
     265    0.577    0.062
     266    0.366    0.100
     267    1.385    0.119
     268    0.915    0.091
     269    0.395    0.103
     270    0.583    0.072
     271    0.473    0.087
     272    0.083    0.088
     273    0.202    0.057
     274    1.815    0.096
     275    0.229    0.057
     276    0.536    0.104
     277    0.503    0.085
     278    0.356    0.068
     279    0.298    0.057
     280    0.590    0.080
     281    0.854    0.093
     282    0.092    0.050
     283    0.661    0.081
     284    0.146    0.049
     285    0.741    0.083
     286    0.166    0.046
     287    0.053    0.037
     288    0.340    0.069
     289    0.170    0.080
     290    0.010    0.015
     291    0.093    0.042
     292    0.234    0.049
     293    0.187    0.057
     294    0.120    0.071
     295    0.804    0.111
     296    0.360    0.045
     297    0.188    0.051
     298    0.150    0.038
     299    1.343    0.119
     300    0.773    0.089
     301    0.028    0.026
     302    0.789    0.094
     303    0.568    0.114
     304    0.029    0.028
     305    1.251    0.109
     306    0.776    0.095
     307    0.555    0.136
     308    0.359    0.069
     309    1.324    0.112
     310    0.792    0.171
     311    0.508    0.111
     312    1.347    0.110
     313    2.358    0.249
      19    1.680    0.253
      20    0.402    0.108
      21    0.904    0.114
      22    1.775    0.096
      23    1.176    0.122
      24    1.008    0.136
      25    0.304    0.083
      26    1.131    0.125
      27    1.072    0.114
      28    1.071    0.125
      29    0.161    0.069
      30    0.157    0.065
      31    2.118    0.149
      32    1.012    0.094
      33    0.087    0.042
      34    0.305    0.064
      35    0.874    0.078
      36    0.570    0.105
      37    0.040    0.022
      38    0.398    0.067
      39    1.188    0.114
      40    0.087    0.040
      41    0.556    0.095
      42    1.113    0.099
      43    0.969    0.157
      44    0.000    0.000
      45    0.722    0.154
      46    0.970    0.091
      47    0.057    0.030
      48    0.034    0.029
      49    0.809    0.084
      50    0.568    0.071
      51    0.034    0.025
      52    0.158    0.058
      53    0.707    0.114
      54    0.027    0.028
      55    0.077    0.048
      56    1.238    0.140
      57    0.942    0.136
      58    1.151    0.103
      59    0.413    0.109
      60    1.854    0.094
      61    0.663    0.054
      62    1.228    0.098
      63    0.123    0.048
      64    0.182    0.047
      65    0.204    0.070
      66    0.055    0.034
      67    0.150    0.054
      68    0.010    0.015
      69    0.303    0.084
      70    0.435    0.097
      71    0.273    0.047
      72    0.138    0.044
      73    0.051    0.028
      74    0.623    0.088
      75    0.042    0.024
      76    0.058    0.034
      77    0.157    0.089
      78    0.926    0.147
      79    0.037    0.032
      80    0.001    0.006
      81    0.804    0.085
      82    0.000    0.000
      83    0.000    0.000
      84    0.405    0.061
      85    0.528    0.079
      86    0.254    0.068
      87    0.060    0.022
      88    0.876    0.124
      89    0.577    0.073
      90    0.162    0.060
      91    0.512    0.067
      92    0.633    0.100
      93    0.542    0.092
      94    0.011    0.016
      95    0.970    0.097
      96    0.773    0.137
      97    0.417    0.068
      98    0.681    0.104
      99    0.905    0.045
     100    0.699    0.073
     101    0.000    0.000
     102    0.362    0.079
     103    1.239    0.111
     104    0.147    0.055
     105    0.303    0.052
     106    0.049    0.028
     107    0.476    0.064
     108    0.559    0.107
     109    0.386    0.095
     110    0.203    0.049
     111    0.014    0.016
     112    0.474    0.122
     113    0.128    0.061
     114    0.036    0.036
     115    0.120    0.032
     116    0.011    0.016
     117    0.564    0.108
     118    0.085    0.027
     119    0.010    0.017
     120    0.143    0.042
     121    0.271    0.067
     122    0.123    0.052
     123    0.003    0.008
     124    0.591    0.075
     125    0.009    0.016
     126    0.467    0.098
     127    0.471    0.078
     128    0.890    0.104
     129    0.274    0.072
     130    0.229    0.177
     131    0.663    0.075
     132    0.926    0.183
     133    0.829    0.077
     134    1.044    0.099
     135    1.691    0.117
     136    0.089    0.030
     137    1.253    0.119
     138    1.755    0.106
     139    0.309    0.059
     140    0.724    0.125
     141    0.641    0.060
     142    0.428    0.063
     143    0.845    0.067
     144    0.936    0.056
     145    0.000    0.000
     146    0.683    0.069
     147    0.833    0.097
     148    0.412    0.061
     149    0.156    0.050
     150    0.896    0.098
     151    1.063    0.106
     152    0.105    0.050
     153    1.240    0.164
     154    0.707    0.073
     155    0.797    0.080
     156    0.001    0.006
     157    0.543    0.114
     158    1.395    0.148
     159    0.299    0.047
     160    0.037    0.031
     161    0.994    0.147
     162    0.575    0.068
     163    0.207    0.065
     164    0.260    0.063
     165    1.221    0.121
     166    0.182    0.094
     167    0.020    0.023
     168    0.846    0.132
     169    0.107    0.044
     170    0.585    0.122
     171    1.486    0.242
     172    1.574    0.098
     173    0.439    0.078
     174    1.766    0.175
     175    1.282    0.199
     176    0.749    0.107
     177    0.567    0.124
     178    0.130    0.050
     179    0.562    0.067
     180    0.563    0.105
     181    0.508    0.134
     182    0.197    0.068
     183    0.702    0.069
     184    1.836    0.133
     185    1.153    0.091
     186    0.981    0.088
     187    0.775    0.183
     188    1.098    0.169
     189    1.264    0.063
     190    0.582    0.068
     191    0.612    0.187
     192    0.639    0.089
     193    0.756    0.096
     194    0.229    0.064
     195    0.169    0.067
     196    1.014    0.103
     197    0.524    0.100
     198    0.585    0.102
     199    0.218    0.066
     200    0.789    0.086
     201    0.186    0.059
     202    0.004    0.013
     203    0.303    0.085
     204    0.682    0.090
     205    0.403    0.079
     206    0.003    0.008
     207    0.808    0.079
     208    1.036    0.071
     209    0.102    0.040
     210    0.336    0.066
     211    0.964    0.084
     212    1.077    0.108
     213    0.070    0.042
     214    0.163    0.042
     215    0.443    0.066
     216    0.092    0.058
     217    0.050    0.033
     218    1.097    0.119
     219    1.251    0.110
     220    0.330    0.125
     221    0.229    0.155
     222    1.149    0.117
     223    1.587    0.165
     224    1.299    0.090
     225    1.060    0.451
     226    1.511    0.118
     227    1.177    0.157
     228    1.462    0.125
     229    1.554    0.165
     230    1.616    0.359
     231    0.356    0.080
     232    1.514    0.116
     233    0.296    0.154
     234    0.118    0.067
     235    1.791    0.101
     236    0.182    0.061
     237    0.076    0.031
     238    0.825    0.112
     239    0.389    0.059
     240    0.138    0.043
     241    0.000    0.000
     242    0.593    0.064
     243    0.250    0.058
     244    0.113    0.043
     245    0.437    0.096
     246    1.138    0.096
     247    0.357    0.084
     248    0.175    0.075
     249    0.117    0.056
     250    0.601    0.066
     251    0.648    0.089
     252    0.032    0.029
     253    0.762    0.088
     254    0.184    0.044
     255    0.155    0.066
     256    0.946    0.104
     257    0.834    0.065
     258    0.259    0.077
     259    0.256    0.084
     260    1.373    0.119
     261    0.280    0.069
     262    0.912    0.196
     263    1.383    0.188
     264    1.520    0.086
     265    0.510    0.055
     266    0.377    0.066
     267    1.364    0.134
     268    0.886    0.078
     269    0.343    0.094
     270    0.557    0.077
     271    0.429    0.063
     272    0.099    0.094
     273    0.135    0.052
     274    1.823    0.104
     275    0.189    0.052
     276    0.531    0.092
     277    0.570    0.088
     278    0.365    0.063
     279    0.310    0.043
     280    0.558    0.068
     281    0.782    0.083
     282    0.098    0.036
     283    0.617    0.079
     284    0.091    0.044
     285    0.767    0.112
     286    0.177    0.048
     287    0.036    0.028
     288    0.277    0.061
     289    0.169    0.067
     290    0.004    0.015
     291    0.116    0.044
     292    0.214    0.051
     293    0.190    0.069
     294    0.091    0.047
     295    0.741    0.099
     296    0.348    0.058
     297    0.195    0.069
     298    0.134    0.050
     299    1.371    0.084
     300    0.771    0.058
     301    0.058    0.039
     302    0.844    0.074
     303    0.666    0.124
     304    0.021    0.019
     305    1.489    0.102
     306    0.754    0.105
     307    0.458    0.116
     308    0.360    0.083
     309    1.149    0.111
     310    0.685    0.090
     311    0.621    0.116
     312    1.468    0.136
     313    1.929    0.178
      19    1.699    0.206
      20    0.364    0.151
      21    0.974    0.141
      22    1.821    0.147
      23    1.174    0.096
      24    1.013    0.127
      25    0.299    0.063
      26    0.715    0.136
      27    1.001    0.129
      28    1.056    0.140
      29    0.186    0.048
      30    0.138    0.064
      31    2.051    0.148
      32    1.036    0.082
      33    0.099    0.043
      34    0.317    0.048
      35    0.875    0.071
      36    0.658    0.086
      37    0.053    0.024
      38    0.464    0.072
      39    1.165    0.102
      40    0.110    0.039
      41    0.525    0.116
      42    1.113    0.108
      43    0.995    0.131
      44    0.001    0.006
      45    0.734    0.165
      46    0.902    0.083
      47    0.047    0.030
      48    0.028    0.029
      49    0.854    0.093
      50    0.589    0.082
      51    0.026    0.025
      52    0.198    0.067
      53    0.718    0.119
      54    0.019    0.022
      55    0.075    0.045
      56    1.263    0.106
      57    0.972    0.109
      58    1.108    0.103
      59    0.410    0.098
      60    1.895    0.103
      61    0.664    0.118
      62    1.362    0.128
      63    0.129    0.056
      64    0.175    0.055
      65    0.201    0.070
      66    0.048    0.033
      67    0.163    0.056
      68    0.012    0.019
      69    0.295    0.071
      70    0.466    0.077
      71    0.307    0.066
      72    0.138    0.042
      73    0.038    0.017
      74    0.652    0.095
      75    0.046    0.038
      76    0.079    0.037
      77    0.168    0.077
      78    0.911    0.154
      79    0.071    0.031
      80    0.006    0.016
      81    0.795    0.101
      82    0.000    0.000
      83    0.001    0.006
      84    0.467    0.070
      85    0.501    0.100
      86    0.281    0.112
      87    0.056    0.024
      88    0.778    0.144
      89    0.591    0.087
      90    0.156    0.047
      91    0.447    0.055
      92    0.475    0.101
      93    0.417    0.061
      94    0.017    0.022
      95    0.881    0.120
      96    0.776    0.104
      97    0.462    0.048
      98    0.714    0.078
      99    0.919    0.083
     100    0.776    0.083
     101    0.000    0.000
     102    0.371    0.074
     103    1.144    0.108
     104    0.160    0.058
     105    0.275    0.064
     106    0.028    0.024
     107    0.464    0.063
     108    0.593    0.082
     109    0.229    0.081
     110    0.188    0.071
     111    0.045    0.027
     112    0.363    0.104
     113    0.123    0.048
     114    0.076    0.040
     115    0.135    0.034
     116    0.000    0.000
     117    0.568    0.079
     118    0.121    0.031
     119    0.011    0.022
     120    0.142    0.063
     121    0.283    0.066
     122    0.103    0.042
     123    0.000    0.000
     124    0.596    0.072
     125    0.011    0.017
     126    0.495    0.115
     127    0.473    0.050
     128    0.837    0.097
     129    0.235    0.106
     130    0.217    0.109
     131    0.773    0.137
     132    0.828    0.163
     133    0.605    0.126
     134    1.019    0.098
     135    1.673    0.159
     136    0.081    0.033
     137    1.288    0.127
     138    1.959    0.132
     139    0.300    0.049
     140    0.749    0.093
     141    0.630    0.078
     142    0.413    0.069
     143    0.885    0.098
     144    0.971    0.088
     145    0.000    0.000
     146    0.712    0.062
     147    0.811    0.072
     148    0.452    0.073
     149    0.162    0.039
     150    0.818    0.094
     151    1.049    0.100
     152    0.114    0.044
     153    1.296    0.176
     154    0.752    0.075
     155    0.829    0.093
     156    0.005    0.013
     157    0.482    0.091
     158    1.462    0.114
     159    0.296    0.054
     160    0.026    0.027
     161    0.865    0.121
     162    0.570    0.142
     163    0.173    0.062
     164    0.276    0.084
     165    1.181    0.125
     166    0.262    0.123
     167    0.036    0.038
     168    0.833    0.082
     169    0.148    0.051
     170    0.518    0.086
     171    1.479    0.148
     172    1.539    0.102
     173    0.439    0.097
     174    1.786    0.119
     175    0.639    0.175
     176    0.727    0.074
     177    0.504    0.068
     178    0.139    0.038
     179    0.587    0.092
     180    0.582    0.102
     181    0.448    0.157
     182    0.165    0.057
     183    0.723    0.060
     184    1.829    0.131
     185    1.130    0.093
     186    0.979    0.085
     187    0.765    0.144
     188    1.010    0.179
     189    1.252    0.107
     190    0.606    0.061
     191    0.476    0.143
     192    0.582    0.081
     193    0.744    0.095
     194    0.192    0.078
     195    0.173    0.060
     196    1.045    0.088
     197    0.487    0.077
     198    0.439    0.097
     199    0.155    0.056
     200    0.804    0.096
     201    0.201    0.050
     202    0.000    0.000
     203    0.267    0.054
     204    0.671    0.079
     205    0.419    0.066
     206    0.001    0.006
     207    0.782    0.107
     208    1.035    0.091
     209    0.106    0.039
     210    0.295    0.054
     211    0.857    0.083
     212    1.043    0.085
     213    0.066    0.032
     214    0.180    0.046
     215    0.408    0.082
     216    0.080    0.045
     217    0.079    0.036
     218    1.156    0.090
     219    1.267    0.097
     220    0.418    0.114
     221    0.394    0.098
     222    1.175    0.150
     223    1.592    0.148
     224    1.236    0.144
     225    1.344    0.332
     226    1.586    0.114
     227    1.037    0.206
     228    1.491    0.122
     229    1.536    0.187
     230    1.388    0.340
     231    0.465    0.081
     232    1.567    0.163
     233    0.455    0.133
     234    0.118    0.053
     235    1.825    0.130
     236    0.216    0.083
     237    0.049    0.048
     238    0.803    0.072
     239    0.389    0.060
     240    0.150    0.049
     241    0.000    0.000
     242    0.634    0.090
     243    0.262    0.055
     244    0.094    0.051
     245    0.410    0.057
     246    1.044    0.091
     247    0.323    0.077
     248    0.239    0.067
     249    0.092    0.033
     250    0.532    0.070
     251    0.543    0.101
     252    0.013    0.019
     253    0.657    0.083
     254    0.185    0.054
     255    0.168    0.042
     256    0.819    0.115
     257    0.938    0.095
     258    0.238    0.088
     259    0.235    0.056
     260    1.312    0.117
     261    0.367    0.077
     262    0.736    0.158
     263    1.473    0.164
     264    1.518    0.123
     265    0.538    0.068
     266    0.408    0.093
     267    1.307    0.099
     268    0.916    0.074
     269    0.327    0.082
     270    0.571    0.085
     271    0.443    0.069
     272    0.115    0.090
     273    0.145    0.042
     274    1.842    0.103
     275    0.297    0.070
     276    0.533    0.153
     277    0.534    0.081
     278    0.388    0.066
     279    0.302    0.066
     280    0.569    0.063
     281    0.862    0.088
     282    0.102    0.046
     283    0.632    0.082
     284    0.148    0.060
     285    0.735    0.115
     286    0.189    0.044
     287    0.026    0.029
     288    0.324    0.075
     289    0.231    0.085
     290    0.003    0.010
     291    0.101    0.056
     292    0.237    0.069
     293    0.173    0.048
     294    0.120    0.046
     295    0.753    0.105
     296    0.319    0.057
     297    0.253    0.073
     298    0.114    0.045
     299    1.434    0.134
     300    0.763    0.063
     301    0.063    0.044
     302    0.885    0.088
     303    0.888    0.154
     304    0.028    0.027
     305    1.502    0.116
     306    0.816    0.083
     307    0.473    0.135
     308    0.318    0.073
     309    1.122    0.113
     310    0.719    0.111
     311    0.571    0.075
     312    1.448    0.101
     313    1.877    0.127
      19    1.578    0.296
      20    0.461    0.139
      21    0.898    0.138
      22    1.835    0.128
      23    1.161    0.099
      24    1.038    0.150
      25    0.276    0.054
      26    0.865    0.278
      27    1.143    0.122
      28    1.140    0.100
      29    0.169    0.051
      30    0.190    0.064
      31    2.166    0.107
      32    0.984    0.120
      33    0.090    0.038
      34    0.280    0.056
      35    0.870    0.073
      36    0.579    0.096
      37    0.048    0.030
      38    0.479    0.068
      39    1.169    0.111
      40    0.097    0.041
      41    0.566    0.104
      42    1.088    0.093
      43    1.001    0.145
      44    0.000    0.000
      45    0.864    0.092
      46    0.860    0.075
      47    0.059    0.039
      48    0.051    0.037
      49    0.802    0.086
      50    0.558    0.073
      51    0.062    0.046
      52    0.270    0.106
      53    0.673    0.127
      54    0.015    0.020
      55    0.073    0.049
      56    1.128    0.104
      57    0.962    0.088
      58    1.117    0.090
      59    0.445    0.108
      60    1.995    0.143
      61    0.597    0.094
      62    1.365    0.228
      63    0.103    0.060
      64    0.170    0.043
      65    0.146    0.061
      66    0.059    0.048
      67    0.153    0.053
      68    0.008    0.015
      69    0.346    0.098
      70    0.308    0.065
      71    0.315    0.041
      72    0.160    0.060
      73    0.032    0.030
      74    0.581    0.090
      75    0.052    0.034
      76    0.115    0.048
      77    0.222    0.067
      78    0.862    0.111
      79    0.043    0.035
      80    0.001    0.006
      81    0.886    0.075
      82    0.000    0.000
[truncated: 3,232,063 more chars]
