# Supplementary material for: Structural basis of dimerization of chemokine receptors CCR5 and CXCR4
Source: Nat Commun. 2023 Oct 13;14:6439. doi: 10.1038/s41467-023-42082-z (PMC10575954; doi:10.1038/s41467-023-42082-z)
Supplement: Supplementary file 6 — Source Data [file 41467_2023_42082_MOESM6_ESM.zip › Supplementary Figure 5/Panel B/Surface_Area_Protomer2.dat]

      19    1.704    0.259
      20    0.516    0.113
      21    1.877    0.119
      22    1.009    0.113
      23    1.590    0.089
      24    0.511    0.100
      25    0.614    0.115
      26    0.900    0.155
      27    1.300    0.109
      28    1.111    0.111
      29    0.269    0.064
      30    0.111    0.070
      31    2.147    0.106
      32    1.140    0.090
      33    0.185    0.050
      34    0.314    0.091
      35    0.828    0.066
      36    0.974    0.101
      37    0.101    0.061
      38    0.525    0.097
      39    1.171    0.107
      40    0.276    0.079
      41    0.545    0.085
      42    0.972    0.092
      43    1.107    0.144
      44    0.001    0.006
      45    0.925    0.090
      46    0.919    0.109
      47    0.055    0.040
      48    0.017    0.021
      49    0.748    0.111
      50    0.564    0.119
      51    0.049    0.038
      52    0.207    0.086
      53    0.802    0.079
      54    0.167    0.049
      55    0.047    0.035
      56    0.632    0.088
      57    1.053    0.084
      58    1.342    0.116
      59    0.610    0.153
      60    1.673    0.186
      61    0.643    0.086
      62    1.476    0.192
      63    0.341    0.070
      64    0.060    0.046
      65    0.263    0.081
      66    0.217    0.062
      67    0.070    0.052
      68    0.040    0.032
      69    0.196    0.107
      70    0.380    0.064
      71    0.198    0.049
      72    0.079    0.050
      73    0.042    0.032
      74    0.534    0.099
      75    0.000    0.000
      76    0.005    0.012
      77    0.355    0.095
      78    0.767    0.087
      79    0.009    0.016
      80    0.007    0.013
      81    0.745    0.059
      82    0.004    0.013
      83    0.011    0.023
      84    0.253    0.076
      85    0.471    0.081
      86    0.295    0.053
      87    0.017    0.022
      88    0.807    0.096
      89    1.036    0.211
      90    0.384    0.066
      91    0.452    0.089
      92    0.651    0.155
      93    1.046    0.118
      94    0.059    0.052
      95    1.135    0.141
      96    0.986    0.089
      97    0.408    0.047
      98    0.671    0.080
      99    1.083    0.093
     100    0.730    0.094
     101    0.000    0.000
     102    0.454    0.061
     103    1.109    0.069
     104    0.168    0.061
     105    0.078    0.031
     106    0.148    0.061
     107    0.652    0.110
     108    0.548    0.089
     109    0.306    0.112
     110    0.280    0.060
     111    0.002    0.007
     112    0.135    0.072
     113    0.036    0.044
     114    0.000    0.000
     115    0.031    0.027
     116    0.035    0.033
     117    0.227    0.050
     118    0.000    0.000
     119    0.036    0.030
     120    0.138    0.031
     121    0.382    0.065
     122    0.053    0.055
     123    0.061    0.034
     124    0.694    0.103
     125    0.013    0.029
     126    0.188    0.073
     127    0.576    0.073
     128    0.335    0.102
     129    0.011    0.018
     130    0.041    0.033
     131    0.440    0.102
     132    0.833    0.162
     133    0.289    0.124
     134    1.129    0.159
     135    1.505    0.160
     136    0.014    0.024
     137    1.127    0.165
     138    1.810    0.150
     139    0.305    0.048
     140    0.488    0.134
     141    0.643    0.098
     142    0.560    0.087
     143    1.028    0.067
     144    0.960    0.088
     145    0.000    0.000
     146    0.614    0.070
     147    0.752    0.062
     148    0.244    0.046
     149    0.025    0.026
     150    0.975    0.086
     151    0.993    0.109
     152    0.087    0.033
     153    0.484    0.041
     154    0.758    0.075
     155    0.693    0.086
     156    0.000    0.000
     157    0.715    0.086
     158    1.343    0.105
     159    0.133    0.029
     160    0.077    0.039
     161    0.923    0.086
     162    0.502    0.094
     163    0.022    0.030
     164    0.391    0.059
     165    0.977    0.094
     166    0.543    0.102
     167    0.008    0.014
     168    0.896    0.107
     169    0.130    0.073
     170    0.553    0.093
     171    1.260    0.122
     172    1.276    0.147
     173    0.746    0.132
     174    1.729    0.122
     175    0.771    0.124
     176    0.841    0.193
     177    0.319    0.084
     178    0.118    0.052
     179    0.476    0.082
     180    0.222    0.066
     181    0.442    0.102
     182    0.728    0.115
     183    0.959    0.087
     184    1.634    0.247
     185    1.015    0.067
     186    0.739    0.115
     187    1.210    0.163
     188    0.982    0.171
     189    1.170    0.153
     190    0.308    0.063
     191    0.647    0.180
     192    0.404    0.084
     193    0.845    0.142
     194    0.504    0.082
     195    0.106    0.058
     196    0.701    0.132
     197    0.339    0.099
     198    0.347    0.073
     199    0.112    0.066
     200    0.942    0.059
     201    0.368    0.069
     202    0.006    0.013
     203    0.246    0.077
     204    0.668    0.076
     205    0.598    0.107
     206    0.003    0.010
     207    0.741    0.067
     208    1.068    0.099
     209    0.222    0.066
     210    0.243    0.104
     211    0.781    0.119
     212    0.956    0.067
     213    0.022    0.021
     214    0.892    0.197
     215    0.529    0.062
     216    0.115    0.038
     217    0.073    0.041
     218    0.728    0.094
     219    1.173    0.097
     220    0.097    0.048
     221    0.725    0.069
     222    1.395    0.126
     223    1.498    0.205
     224    1.080    0.106
     225    1.551    0.118
     226    1.119    0.104
     227    0.749    0.172
     228    1.709    0.143
     229    0.980    0.147
     230    0.817    0.214
     231    0.145    0.034
     232    1.156    0.143
     233    0.173    0.088
     234    0.195    0.064
     235    1.210    0.149
     236    0.251    0.088
     237    0.098    0.060
     238    0.772    0.133
     239    0.302    0.080
     240    0.066    0.046
     241    0.010    0.021
     242    0.656    0.112
     243    0.204    0.055
     244    0.051    0.052
     245    0.268    0.079
     246    1.159    0.112
     247    0.313    0.127
     248    0.078    0.052
     249    0.201    0.069
     250    0.541    0.064
     251    0.209    0.075
     252    0.003    0.009
     253    0.801    0.091
     254    0.206    0.040
     255    0.176    0.078
     256    0.456    0.099
     257    0.610    0.083
     258    0.323    0.124
     259    0.125    0.077
     260    0.572    0.112
     261    0.479    0.091
     262    0.568    0.189
     263    1.198    0.145
     264    1.440    0.122
     265    0.401    0.105
     266    0.620    0.161
     267    1.004    0.157
     268    1.027    0.094
     269    0.471    0.084
     270    0.569    0.093
     271    0.354    0.089
     272    0.228    0.121
     273    0.139    0.058
     274    1.718    0.131
     275    0.225    0.066
     276    0.313    0.105
     277    0.302    0.053
     278    0.364    0.043
     279    0.315    0.065
     280    0.563    0.129
     281    0.919    0.078
     282    0.187    0.051
     283    0.450    0.093
     284    0.453    0.076
     285    0.806    0.124
     286    0.000    0.000
     287    0.120    0.058
     288    0.285    0.052
     289    0.058    0.042
     290    0.004    0.012
     291    0.049    0.039
     292    0.527    0.094
     293    0.084    0.036
     294    0.054    0.035
     295    0.698    0.137
     296    0.336    0.105
     297    0.348    0.092
     298    0.134    0.047
     299    1.564    0.141
     300    0.254    0.059
     301    0.013    0.018
     302    0.703    0.213
     303    0.596    0.123
     304    0.086    0.052
     305    1.164    0.161
     306    0.862    0.116
     307    0.432    0.090
     308    0.429    0.091
     309    1.014    0.138
     310    0.969    0.116
     311    1.412    0.088
     312    1.822    0.160
     313    1.783    0.105
      19    1.516    0.252
      20    0.391    0.086
      21    1.828    0.105
      22    0.968    0.105
      23    1.557    0.071
      24    0.500    0.090
      25    0.566    0.133
      26    0.848    0.090
      27    1.123    0.184
      28    1.129    0.085
      29    0.258    0.079
      30    0.066    0.048
      31    1.994    0.151
      32    1.029    0.115
      33    0.207    0.061
      34    0.296    0.080
      35    0.917    0.094
      36    0.939    0.111
      37    0.135    0.053
      38    0.755    0.057
      39    1.150    0.107
      40    0.212    0.075
      41    0.573    0.099
      42    1.077    0.086
      43    1.226    0.165
      44    0.008    0.012
      45    0.886    0.106
      46    1.021    0.104
      47    0.081    0.055
      48    0.019    0.020
      49    0.723    0.080
      50    0.572    0.105
      51    0.034    0.025
      52    0.174    0.050
      53    0.792    0.068
      54    0.204    0.055
      55    0.053    0.030
      56    0.651    0.060
      57    1.036    0.100
      58    1.360    0.099
      59    0.660    0.093
      60    1.753    0.143
      61    0.560    0.084
      62    1.289    0.146
      63    0.232    0.063
      64    0.063    0.035
      65    0.206    0.056
      66    0.256    0.042
      67    0.075    0.043
      68    0.045    0.029
      69    0.158    0.062
      70    0.353    0.046
      71    0.210    0.053
      72    0.075    0.041
      73    0.063    0.033
      74    0.585    0.096
      75    0.000    0.000
      76    0.021    0.033
      77    0.359    0.076
      78    0.728    0.093
      79    0.006    0.017
      80    0.009    0.015
      81    0.737    0.085
      82    0.010    0.018
      83    0.016    0.020
      84    0.220    0.060
      85    0.497    0.078
      86    0.394    0.112
      87    0.022    0.028
      88    0.732    0.119
      89    1.031    0.143
      90    0.387    0.105
      91    0.485    0.071
      92    0.749    0.110
      93    1.032    0.103
      94    0.057    0.035
      95    1.140    0.115
      96    0.948    0.115
      97    0.412    0.054
      98    0.656    0.057
      99    1.172    0.113
     100    0.695    0.086
     101    0.000    0.000
     102    0.429    0.058
     103    1.066    0.085
     104    0.115    0.064
     105    0.121    0.048
     106    0.153    0.023
     107    0.557    0.084
     108    0.377    0.145
     109    0.490    0.135
     110    0.299    0.076
     111    0.002    0.007
     112    0.093    0.065
     113    0.027    0.043
     114    0.000    0.000
     115    0.015    0.022
     116    0.028    0.020
     117    0.213    0.058
     118    0.000    0.000
     119    0.020    0.019
     120    0.124    0.037
     121    0.363    0.070
     122    0.059    0.044
     123    0.035    0.029
     124    0.688    0.063
     125    0.004    0.011
     126    0.216    0.049
     127    0.567    0.057
     128    0.328    0.067
     129    0.026    0.037
     130    0.047    0.030
     131    0.399    0.071
     132    0.635    0.088
     133    0.306    0.116
     134    1.121    0.128
     135    1.605    0.158
     136    0.070    0.044
     137    1.229    0.139
     138    1.901    0.097
     139    0.314    0.070
     140    0.550    0.110
     141    0.704    0.065
     142    0.548    0.074
     143    1.065    0.078
     144    1.034    0.126
     145    0.000    0.000
     146    0.642    0.089
     147    0.755    0.090
     148    0.270    0.068
     149    0.014    0.014
     150    0.905    0.094
     151    1.064    0.085
     152    0.089    0.044
     153    0.445    0.072
     154    0.750    0.076
     155    0.691    0.069
     156    0.000    0.000
     157    0.644    0.077
     158    1.390    0.132
     159    0.100    0.031
     160    0.066    0.028
     161    0.864    0.110
     162    0.438    0.066
     163    0.065    0.047
     164    0.242    0.075
     165    0.844    0.108
     166    0.576    0.108
     167    0.040    0.031
     168    0.896    0.098
     169    0.127    0.060
     170    0.629    0.100
     171    1.300    0.142
     172    1.300    0.191
     173    0.652    0.162
     174    1.779    0.185
     175    0.759    0.133
     176    0.736    0.168
     177    0.357    0.079
     178    0.163    0.046
     179    0.470    0.084
     180    0.302    0.087
     181    0.379    0.084
     182    0.734    0.124
     183    0.953    0.084
     184    1.656    0.219
     185    0.970    0.077
     186    0.822    0.066
     187    1.136    0.173
     188    0.925    0.115
     189    1.260    0.117
     190    0.274    0.087
     191    0.362    0.095
     192    0.512    0.123
     193    0.722    0.079
     194    0.526    0.077
     195    0.040    0.033
     196    0.724    0.100
     197    0.310    0.084
     198    0.215    0.095
     199    0.108    0.045
     200    0.876    0.107
     201    0.348    0.074
     202    0.010    0.015
     203    0.287    0.080
     204    0.685    0.084
     205    0.621    0.070
     206    0.018    0.026
     207    0.805    0.062
     208    1.057    0.082
     209    0.202    0.039
     210    0.162    0.054
     211    0.797    0.098
     212    0.981    0.092
     213    0.026    0.023
     214    0.870    0.124
     215    0.524    0.072
     216    0.098    0.041
     217    0.094    0.042
     218    0.702    0.061
     219    1.320    0.160
     220    0.142    0.074
     221    0.696    0.085
     222    1.325    0.102
     223    1.660    0.256
     224    1.146    0.082
     225    1.562    0.134
     226    0.967    0.160
     227    0.850    0.203
     228    1.785    0.129
     229    1.027    0.122
     230    0.930    0.188
     231    0.109    0.032
     232    1.043    0.095
     233    0.180    0.079
     234    0.176    0.062
     235    1.143    0.114
     236    0.187    0.095
     237    0.090    0.048
     238    0.793    0.137
     239    0.358    0.071
     240    0.053    0.040
     241    0.002    0.009
     242    0.702    0.088
     243    0.215    0.062
     244    0.043    0.036
     245    0.264    0.073
     246    1.214    0.103
     247    0.264    0.104
     248    0.053    0.042
     249    0.204    0.048
     250    0.572    0.057
     251    0.245    0.070
     252    0.012    0.021
     253    0.810    0.083
     254    0.220    0.067
     255    0.182    0.068
     256    0.383    0.117
     257    0.596    0.072
     258    0.341    0.072
     259    0.257    0.124
     260    0.533    0.089
     261    0.429    0.065
     262    0.350    0.151
     263    1.273    0.187
     264    1.512    0.139
     265    0.277    0.073
     266    0.396    0.108
     267    0.724    0.164
     268    1.020    0.082
     269    0.537    0.062
     270    0.557    0.082
     271    0.382    0.072
     272    0.118    0.072
     273    0.127    0.040
     274    1.704    0.130
     275    0.210    0.063
     276    0.335    0.083
     277    0.357    0.065
     278    0.412    0.058
     279    0.250    0.054
     280    0.566    0.137
     281    0.895    0.065
     282    0.191    0.059
     283    0.428    0.063
     284    0.409    0.101
     285    0.845    0.093
     286    0.000    0.000
     287    0.094    0.040
     288    0.377    0.072
     289    0.037    0.038
     290    0.004    0.012
     291    0.113    0.067
     292    0.526    0.122
     293    0.073    0.038
     294    0.082    0.042
     295    0.830    0.114
     296    0.297    0.085
     297    0.370    0.089
     298    0.096    0.056
     299    1.599    0.097
     300    0.208    0.053
     301    0.043    0.044
     302    0.406    0.089
     303    0.534    0.085
     304    0.089    0.033
     305    1.093    0.100
     306    0.824    0.091
     307    0.429    0.086
     308    0.504    0.094
     309    1.082    0.117
     310    0.991    0.078
     311    1.505    0.186
     312    1.861    0.133
     313    1.799    0.150
      19    1.669    0.285
      20    0.457    0.109
      21    1.770    0.136
      22    0.997    0.085
      23    1.537    0.108
      24    0.567    0.081
      25    0.435    0.072
      26    0.941    0.152
      27    1.083    0.114
      28    1.115    0.121
      29    0.171    0.068
      30    0.155    0.076
      31    1.929    0.160
      32    0.994    0.122
      33    0.149    0.058
      34    0.387    0.083
      35    0.942    0.106
      36    0.813    0.153
      37    0.108    0.066
      38    0.755    0.077
      39    1.097    0.109
      40    0.128    0.058
      41    0.618    0.091
      42    1.009    0.103
      43    1.052    0.112
      44    0.006    0.014
      45    0.866    0.061
      46    1.013    0.086
      47    0.132    0.062
      48    0.010    0.019
      49    0.679    0.071
      50    0.600    0.070
      51    0.061    0.037
      52    0.188    0.077
      53    0.810    0.081
      54    0.131    0.058
      55    0.010    0.013
      56    0.648    0.056
      57    0.966    0.096
      58    1.424    0.117
      59    0.406    0.148
      60    1.743    0.176
      61    0.531    0.089
      62    1.345    0.142
      63    0.261    0.065
      64    0.067    0.038
      65    0.141    0.060
      66    0.141    0.066
      67    0.064    0.029
      68    0.049    0.025
      69    0.185    0.068
      70    0.299    0.070
      71    0.202    0.043
      72    0.077    0.039
      73    0.069    0.035
      74    0.539    0.064
      75    0.000    0.000
      76    0.007    0.013
      77    0.352    0.088
      78    0.668    0.075
      79    0.003    0.008
      80    0.005    0.011
      81    0.780    0.116
      82    0.021    0.023
      83    0.004    0.010
      84    0.241    0.086
      85    0.466    0.098
      86    0.392    0.083
      87    0.011    0.014
      88    0.794    0.139
      89    0.984    0.190
      90    0.285    0.102
      91    0.481    0.082
      92    0.612    0.147
      93    1.084    0.131
      94    0.101    0.068
      95    1.102    0.111
      96    0.972    0.156
      97    0.397    0.050
      98    0.663    0.085
      99    1.172    0.119
     100    0.654    0.122
     101    0.000    0.000
     102    0.447    0.067
     103    1.042    0.115
     104    0.064    0.043
     105    0.107    0.048
     106    0.157    0.049
     107    0.640    0.150
     108    0.333    0.075
     109    0.421    0.109
     110    0.285    0.064
     111    0.003    0.010
     112    0.049    0.044
     113    0.006    0.017
     114    0.000    0.000
     115    0.008    0.018
     116    0.024    0.019
     117    0.231    0.055
     118    0.000    0.000
     119    0.019    0.024
     120    0.118    0.045
     121    0.369    0.067
     122    0.019    0.019
     123    0.028    0.027
     124    0.699    0.066
     125    0.003    0.008
     126    0.154    0.060
     127    0.600    0.099
     128    0.394    0.087
     129    0.011    0.017
     130    0.032    0.027
     131    0.318    0.089
     132    0.701    0.076
     133    0.318    0.142
     134    1.186    0.114
     135    1.646    0.123
     136    0.048    0.040
     137    1.413    0.108
     138    1.877    0.109
     139    0.324    0.073
     140    0.419    0.123
     141    0.652    0.084
     142    0.524    0.065
     143    1.059    0.074
     144    1.024    0.110
     145    0.000    0.000
     146    0.689    0.083
     147    0.787    0.089
     148    0.258    0.044
     149    0.018    0.015
     150    0.844    0.090
     151    1.036    0.107
     152    0.098    0.037
     153    0.464    0.091
     154    0.757    0.077
     155    0.711    0.068
     156    0.000    0.000
     157    0.634    0.093
     158    1.391    0.108
     159    0.098    0.035
     160    0.036    0.027
     161    0.790    0.124
     162    0.487    0.070
     163    0.053    0.039
     164    0.234    0.074
     165    0.816    0.090
     166    0.637    0.095
     167    0.039    0.022
     168    0.981    0.104
     169    0.096    0.052
     170    0.764    0.180
     171    1.128    0.147
     172    1.317    0.255
     173    0.512    0.073
     174    1.646    0.198
     175    0.720    0.167
     176    0.891    0.132
     177    0.315    0.091
     178    0.162    0.048
     179    0.419    0.056
     180    0.292    0.079
     181    0.380    0.118
     182    0.688    0.140
     183    0.940    0.086
     184    1.518    0.249
     185    0.969    0.072
     186    0.861    0.091
     187    1.046    0.159
     188    0.820    0.083
     189    1.223    0.113
     190    0.233    0.061
     191    0.398    0.101
     192    0.422    0.144
     193    0.669    0.117
     194    0.509    0.089
     195    0.089    0.056
     196    0.566    0.117
     197    0.293    0.058
     198    0.182    0.065
     199    0.078    0.043
     200    0.836    0.077
     201    0.344    0.072
     202    0.006    0.013
     203    0.237    0.107
     204    0.766    0.080
     205    0.624    0.091
     206    0.028    0.033
     207    0.835    0.085
     208    1.089    0.094
     209    0.211    0.046
     210    0.190    0.052
     211    0.862    0.080
     212    1.027    0.098
     213    0.041    0.029
     214    0.770    0.120
     215    0.596    0.076
     216    0.123    0.049
     217    0.047    0.033
     218    0.735    0.098
     219    1.333    0.142
     220    0.061    0.071
     221    0.760    0.088
     222    1.343    0.111
     223    1.779    0.178
     224    1.105    0.112
     225    1.458    0.207
     226    1.052    0.114
     227    0.843    0.188
     228    1.546    0.180
     229    1.070    0.120
     230    1.044    0.202
     231    0.151    0.034
     232    1.013    0.088
     233    0.259    0.088
     234    0.146    0.043
     235    1.219    0.110
     236    0.204    0.055
     237    0.059    0.029
     238    0.745    0.121
     239    0.324    0.069
     240    0.072    0.052
     241    0.008    0.016
     242    0.699    0.105
     243    0.224    0.045
     244    0.043    0.040
     245    0.203    0.065
     246    1.156    0.097
     247    0.238    0.069
     248    0.031    0.024
     249    0.151    0.028
     250    0.574    0.056
     251    0.229    0.058
     252    0.009    0.020
     253    0.851    0.084
     254    0.219    0.037
     255    0.161    0.081
     256    0.468    0.079
     257    0.654    0.069
     258    0.367    0.079
     259    0.149    0.061
     260    0.623    0.122
     261    0.499    0.079
     262    0.290    0.097
     263    1.208    0.167
     264    1.520    0.141
     265    0.344    0.077
     266    0.499    0.139
     267    0.885    0.192
     268    0.997    0.081
     269    0.548    0.063
     270    0.527    0.079
     271    0.341    0.072
     272    0.153    0.108
     273    0.105    0.047
     274    1.720    0.083
     275    0.206    0.050
     276    0.375    0.094
     277    0.335    0.055
     278    0.359    0.045
     279    0.255    0.064
     280    0.423    0.095
     281    0.891    0.101
     282    0.175    0.051
     283    0.485    0.089
     284    0.441    0.065
     285    0.774    0.107
     286    0.000    0.000
     287    0.104    0.041
     288    0.325    0.079
     289    0.018    0.019
     290    0.002    0.009
     291    0.061    0.047
     292    0.514    0.079
     293    0.056    0.041
     294    0.083    0.043
     295    0.757    0.137
     296    0.236    0.061
     297    0.209    0.098
     298    0.107    0.051
     299    1.610    0.125
     300    0.227    0.053
     301    0.037    0.029
     302    0.402    0.085
     303    0.531    0.103
     304    0.042    0.038
     305    1.122    0.135
     306    0.870    0.069
     307    0.433    0.094
     308    0.531    0.066
     309    1.119    0.056
     310    0.996    0.093
     311    1.410    0.122
     312    1.837    0.165
     313    1.776    0.077
      19    1.647    0.243
      20    0.465    0.095
      21    1.703    0.118
      22    0.994    0.097
      23    1.535    0.120
      24    0.568    0.133
      25    0.411    0.063
      26    0.845    0.148
      27    1.168    0.146
      28    1.002    0.124
      29    0.185    0.067
      30    0.221    0.095
      31    1.930    0.118
      32    1.095    0.113
      33    0.164    0.058
      34    0.407    0.066
      35    0.907    0.083
      36    0.834    0.113
      37    0.095    0.056
      38    0.774    0.081
      39    1.070    0.106
      40    0.129    0.033
      41    0.659    0.082
      42    1.061    0.129
      43    1.143    0.161
      44    0.025    0.030
      45    0.868    0.069
      46    0.992    0.112
      47    0.193    0.042
      48    0.036    0.033
      49    0.698    0.086
      50    0.673    0.116
      51    0.106    0.044
      52    0.173    0.055
      53    0.818    0.079
      54    0.204    0.050
      55    0.021    0.019
      56    0.632    0.064
      57    1.045    0.105
      58    1.441    0.123
      59    0.338    0.095
      60    1.740    0.109
      61    0.507    0.068
      62    1.448    0.141
      63    0.298    0.053
      64    0.050    0.025
      65    0.146    0.052
      66    0.169    0.085
      67    0.095    0.052
      68    0.047    0.023
      69    0.213    0.081
      70    0.330    0.040
      71    0.228    0.041
      72    0.115    0.057
      73    0.106    0.042
      74    0.562    0.076
      75    0.000    0.000
      76    0.014    0.025
      77    0.300    0.049
      78    0.705    0.081
      79    0.009    0.017
      80    0.006    0.012
      81    0.771    0.108
      82    0.017    0.020
      83    0.004    0.010
      84    0.286    0.061
      85    0.439    0.083
      86    0.387    0.094
      87    0.028    0.028
      88    0.854    0.120
      89    0.903    0.180
      90    0.312    0.082
      91    0.418    0.105
      92    0.583    0.141
      93    1.114    0.089
      94    0.098    0.077
      95    1.074    0.112
      96    0.981    0.197
      97    0.401    0.050
      98    0.633    0.079
      99    1.143    0.079
     100    0.500    0.100
     101    0.000    0.000
     102    0.467    0.055
     103    0.988    0.082
     104    0.025    0.024
     105    0.117    0.052
     106    0.070    0.036
     107    0.533    0.108
     108    0.264    0.078
     109    0.559    0.088
     110    0.359    0.061
     111    0.000    0.000
     112    0.027    0.032
     113    0.010    0.013
     114    0.000    0.000
     115    0.008    0.013
     116    0.019    0.022
     117    0.211    0.049
     118    0.000    0.000
     119    0.025    0.026
     120    0.131    0.037
     121    0.346    0.063
     122    0.016    0.033
     123    0.049    0.026
     124    0.662    0.071
     125    0.007    0.013
     126    0.180    0.096
     127    0.499    0.076
     128    0.365    0.086
     129    0.019    0.028
     130    0.026    0.032
     131    0.367    0.115
     132    0.712    0.108
     133    0.258    0.082
     134    1.160    0.141
     135    1.616    0.160
     136    0.022    0.036
     137    1.278    0.151
     138    1.876    0.157
     139    0.330    0.060
     140    0.470    0.102
     141    0.550    0.068
     142    0.505    0.061
     143    1.046    0.067
     144    0.920    0.108
     145    0.000    0.000
     146    0.690    0.091
     147    0.813    0.077
     148    0.267    0.056
     149    0.019    0.021
     150    0.858    0.097
     151    1.047    0.102
     152    0.091    0.047
     153    0.510    0.098
     154    0.717    0.066
     155    0.719    0.076
     156    0.000    0.000
     157    0.533    0.064
     158    1.422    0.101
     159    0.083    0.042
     160    0.029    0.025
     161    0.822    0.096
     162    0.544    0.081
     163    0.092    0.035
     164    0.329    0.063
     165    0.890    0.062
     166    0.599    0.076
     167    0.068    0.025
     168    1.034    0.142
     169    0.093    0.048
     170    0.964    0.124
     171    1.042    0.088
     172    1.403    0.311
     173    0.514    0.093
     174    1.553    0.186
     175    0.942    0.175
     176    0.824    0.126
     177    0.403    0.088
     178    0.132    0.071
     179    0.447    0.047
     180    0.235    0.067
     181    0.412    0.130
     182    0.721    0.089
     183    0.947    0.079
     184    1.627    0.270
     185    0.935    0.080
     186    0.824    0.087
     187    1.100    0.212
     188    0.938    0.104
     189    1.264    0.073
     190    0.290    0.055
     191    0.282    0.094
     192    0.348    0.105
     193    0.747    0.108
     194    0.477    0.070
     195    0.106    0.043
     196    0.507    0.086
     197    0.314    0.062
     198    0.123    0.064
     199    0.073    0.031
     200    0.872    0.077
     201    0.387    0.068
     202    0.011    0.018
     203    0.219    0.079
     204    0.777    0.101
     205    0.600    0.080
     206    0.014    0.015
     207    0.838    0.109
     208    1.100    0.107
     209    0.214    0.045
     210    0.184    0.041
     211    0.906    0.089
     212    0.994    0.098
     213    0.047    0.042
     214    0.777    0.106
     215    0.586    0.067
     216    0.147    0.045
     217    0.052    0.033
     218    0.702    0.106
     219    1.298    0.091
     220    0.031    0.041
     221    0.763    0.093
     222    1.292    0.104
     223    1.644    0.200
     224    1.126    0.091
     225    1.302    0.165
     226    1.116    0.135
     227    0.854    0.206
     228    1.725    0.262
     229    1.288    0.326
     230    0.805    0.159
     231    0.126    0.042
     232    0.978    0.118
     233    0.260    0.127
     234    0.170    0.081
     235    1.202    0.101
     236    0.173    0.070
     237    0.069    0.044
     238    0.740    0.091
     239    0.324    0.048
     240    0.067    0.046
     241    0.008    0.016
     242    0.722    0.090
     243    0.234    0.050
     244    0.022    0.029
     245    0.224    0.053
     246    1.218    0.097
     247    0.258    0.079
     248    0.039    0.044
     249    0.165    0.050
     250    0.530    0.046
     251    0.228    0.081
     252    0.004    0.010
     253    0.821    0.108
     254    0.218    0.045
     255    0.159    0.058
     256    0.400    0.084
     257    0.577    0.081
     258    0.401    0.138
     259    0.155    0.086
     260    0.718    0.126
     261    0.442    0.075
     262    0.300    0.085
     263    1.278    0.180
     264    1.489    0.112
     265    0.337    0.065
     266    0.458    0.092
     267    0.963    0.112
     268    1.038    0.085
     269    0.567    0.062
     270    0.543    0.097
     271    0.299    0.072
     272    0.163    0.101
     273    0.088    0.059
     274    1.712    0.137
     275    0.180    0.055
     276    0.312    0.103
     277    0.293    0.075
     278    0.349    0.048
     279    0.287    0.065
     280    0.449    0.099
     281    0.879    0.059
     282    0.157    0.057
     283    0.497    0.108
     284    0.375    0.072
     285    0.766    0.090
     286    0.000    0.000
     287    0.070    0.042
     288    0.415    0.111
     289    0.009    0.017
     290    0.016    0.026
     291    0.123    0.057
     292    0.467    0.078
     293    0.077    0.033
     294    0.153    0.056
     295    0.920    0.128
     296    0.254    0.074
     297    0.182    0.063
     298    0.141    0.055
     299    1.550    0.140
     300    0.229    0.058
     301    0.045    0.038
     302    0.464    0.072
     303    0.644    0.148
     304    0.047    0.030
     305    1.113    0.093
     306    0.868    0.104
     307    0.403    0.082
     308    0.559    0.070
     309    1.115    0.131
     310    1.010    0.106
     311    1.320    0.163
     312    1.823    0.131
     313    1.769    0.106
      19    1.543    0.251
      20    0.421    0.101
      21    1.761    0.180
      22    1.080    0.144
      23    1.494    0.132
      24    0.584    0.123
      25    0.452    0.107
      26    1.007    0.169
      27    1.223    0.111
      28    0.998    0.119
      29    0.177    0.051
      30    0.302    0.083
      31    1.785    0.090
      32    1.173    0.072
      33    0.159    0.055
      34    0.398    0.060
      35    0.966    0.110
      36    0.812    0.110
      37    0.091    0.051
      38    0.731    0.080
      39    1.130    0.108
      40    0.188    0.091
      41    0.630    0.088
      42    1.132    0.096
      43    1.298    0.138
      44    0.045    0.038
      45    0.839    0.056
      46    0.963    0.089
      47    0.219    0.059
      48    0.029    0.041
      49    0.707    0.120
      50    0.672    0.139
      51    0.112    0.049
      52    0.156    0.068
      53    0.838    0.086
      54    0.230    0.069
      55    0.020    0.020
      56    0.696    0.088
      57    1.076    0.099
      58    1.522    0.102
      59    0.235    0.090
      60    1.747    0.097
      61    0.568    0.095
      62    1.390    0.097
      63    0.351    0.051
      64    0.043    0.030
      65    0.192    0.051
      66    0.134    0.053
      67    0.097    0.046
      68    0.039    0.031
      69    0.213    0.056
      70    0.307    0.052
      71    0.232    0.041
      72    0.091    0.058
      73    0.097    0.046
      74    0.540    0.067
      75    0.000    0.000
      76    0.018    0.028
      77    0.300    0.065
      78    0.654    0.072
      79    0.002    0.008
      80    0.009    0.015
      81    0.686    0.077
      82    0.010    0.016
      83    0.009    0.015
      84    0.391    0.086
      85    0.511    0.080
      86    0.368    0.074
      87    0.025    0.021
      88    0.867    0.096
      89    0.825    0.122
      90    0.299    0.107
      91    0.383    0.085
      92    0.695    0.141
      93    1.032    0.133
      94    0.065    0.035
      95    0.918    0.138
      96    0.919    0.083
      97    0.408    0.060
      98    0.662    0.061
      99    1.123    0.075
     100    0.473    0.100
     101    0.000    0.000
     102    0.478    0.068
     103    0.988    0.073
     104    0.025    0.027
     105    0.128    0.066
     106    0.067    0.034
     107    0.471    0.102
     108    0.230    0.064
     109    0.511    0.076
     110    0.322    0.066
     111    0.000    0.000
     112    0.038    0.040
     113    0.011    0.016
     114    0.000    0.000
     115    0.015    0.016
     116    0.017    0.019
     117    0.194    0.054
     118    0.000    0.000
     119    0.021    0.025
     120    0.122    0.041
     121    0.334    0.059
     122    0.049    0.050
     123    0.040    0.034
     124    0.615    0.090
     125    0.014    0.016
     126    0.188    0.059
     127    0.513    0.067
     128    0.440    0.089
     129    0.045    0.036
     130    0.032    0.034
     131    0.299    0.086
     132    0.665    0.137
     133    0.224    0.123
     134    1.065    0.170
     135    1.836    0.135
     136    0.063    0.043
     137    1.029    0.272
     138    1.913    0.136
     139    0.477    0.111
     140    0.488    0.142
     141    0.574    0.076
     142    0.502    0.071
     143    0.990    0.078
     144    0.992    0.079
     145    0.000    0.000
     146    0.730    0.052
     147    0.821    0.059
     148    0.230    0.041
     149    0.037    0.023
     150    0.880    0.057
     151    0.995    0.078
     152    0.082    0.039
     153    0.493    0.076
     154    0.747    0.081
     155    0.721    0.075
     156    0.000    0.000
     157    0.490    0.059
     158    1.363    0.108
     159    0.073    0.042
     160    0.019    0.017
     161    0.785    0.086
     162    0.508    0.085
     163    0.086    0.039
     164    0.289    0.105
     165    0.920    0.074
     166    0.571    0.088
     167    0.050    0.025
     168    1.003    0.152
     169    0.070    0.050
     170    0.802    0.181
     171    1.101    0.110
     172    1.569    0.251
     173    0.520    0.071
     174    1.588    0.132
     175    1.065    0.201
     176    0.771    0.097
     177    0.505    0.074
     178    0.155    0.097
     179    0.511    0.116
     180    0.264    0.082
     181    0.562    0.234
     182    0.661    0.085
     183    0.889    0.084
     184    1.711    0.287
     185    0.970    0.078
     186    0.785    0.072
     187    1.167    0.149
     188    0.896    0.106
     189    1.273    0.110
     190    0.330    0.075
     191    0.213    0.088
     192    0.369    0.094
     193    0.782    0.115
     194    0.503    0.071
     195    0.083    0.064
     196    0.604    0.078
     197    0.276    0.071
     198    0.147    0.072
     199    0.100    0.038
     200    0.888    0.109
     201    0.385    0.069
     202    0.011    0.016
     203    0.296    0.085
     204    0.782    0.065
     205    0.601    0.069
     206    0.013    0.022
     207    0.849    0.066
     208    1.064    0.085
     209    0.252    0.084
     210    0.174    0.042
     211    0.882    0.070
     212    1.045    0.106
     213    0.055    0.030
     214    0.684    0.119
     215    0.543    0.081
     216    0.101    0.059
     217    0.070    0.038
     218    0.851    0.108
     219    1.308    0.114
     220    0.045    0.049
     221    0.741    0.104
     222    1.304    0.072
     223    1.529    0.144
     224    1.165    0.086
     225    1.397    0.166
     226    1.050    0.084
     227    0.764    0.159
     228    1.887    0.121
     229    1.677    0.199
     230    0.658    0.327
     231    0.101    0.047
     232    0.971    0.107
     233    0.261    0.073
     234    0.187    0.056
     235    1.235    0.114
     236    0.185    0.069
     237    0.077    0.037
     238    0.733    0.089
     239    0.340    0.043
     240    0.085    0.040
     241    0.005    0.013
     242    0.708    0.108
     243    0.227    0.049
     244    0.041    0.036
     245    0.209    0.050
     246    1.221    0.100
     247    0.306    0.062
     248    0.028    0.027
     249    0.170    0.042
     250    0.496    0.056
     251    0.207    0.072
     252    0.005    0.011
     253    0.920    0.107
     254    0.211    0.041
     255    0.100    0.037
     256    0.408    0.090
     257    0.531    0.068
     258    0.256    0.101
     259    0.334    0.089
     260    0.502    0.135
     261    0.383    0.083
     262    0.418    0.102
     263    1.180    0.161
     264    1.569    0.119
     265    0.297    0.056
     266    0.386    0.078
     267    0.807    0.133
     268    1.003    0.102
     269    0.549    0.078
     270    0.729    0.129
     271    0.351    0.071
     272    0.119    0.080
     273    0.118    0.075
     274    1.816    0.176
     275    0.199    0.067
     276    0.352    0.100
     277    0.286    0.094
     278    0.336    0.058
     279    0.273    0.061
     280    0.472    0.115
     281    0.911    0.086
     282    0.154    0.059
     283    0.530    0.075
     284    0.343    0.078
     285    0.764    0.090
     286    0.000    0.000
     287    0.079    0.046
     288    0.379    0.107
     289    0.016    0.020
     290    0.011    0.021
     291    0.173    0.062
     292    0.521    0.101
     293    0.060    0.032
     294    0.216    0.058
     295    0.989    0.091
     296    0.218    0.060
     297    0.158    0.074
     298    0.205    0.055
     299    1.658    0.105
     300    0.243    0.078
     301    0.015    0.016
     302    0.461    0.077
     303    0.715    0.120
     304    0.076    0.062
     305    1.123    0.117
     306    0.901    0.079
     307    0.384    0.111
     308    0.646    0.079
     309    1.174    0.085
     310    1.051    0.090
     311    1.355    0.131
     312    1.833    0.112
     313    1.812    0.098
      19    1.623    0.239
      20    0.412    0.102
      21    1.791    0.173
      22    1.042    0.130
      23    1.363    0.217
      24    0.595    0.124
      25    0.495    0.103
      26    0.892    0.150
      27    1.123    0.133
      28    0.993    0.103
      29    0.180    0.035
      30    0.241    0.077
      31    1.805    0.106
      32    1.145    0.094
      33    0.149    0.053
      34    0.406    0.084
      35    1.022    0.083
      36    0.847    0.122
      37    0.087    0.051
      38    0.684    0.072
      39    1.137    0.158
      40    0.246    0.055
      41    0.640    0.111
      42    1.127    0.117
      43    1.315    0.104
      44    0.044    0.033
      45    0.875    0.138
      46    0.962    0.139
      47    0.239    0.060
      48    0.028    0.032
      49    0.762    0.112
      50    0.717    0.133
      51    0.078    0.045
      52    0.197    0.071
      53    0.836    0.077
      54    0.241    0.056
      55    0.013    0.016
      56    0.700    0.098
      57    1.175    0.077
      58    1.435    0.118
      59    0.238    0.089
      60    1.704    0.121
      61    0.540    0.086
      62    1.425    0.176
      63    0.340    0.045
      64    0.043    0.030
      65    0.275    0.075
      66    0.056    0.044
      67    0.105    0.062
      68    0.030    0.017
      69    0.168    0.067
      70    0.313    0.062
      71    0.231    0.059
      72    0.085    0.048
      73    0.077    0.041
      74    0.553    0.084
      75    0.000    0.000
      76    0.011    0.018
      77    0.277    0.069
      78    0.622    0.063
      79    0.003    0.008
      80    0.015    0.018
      81    0.638    0.098
      82    0.006    0.012
      83    0.006    0.012
      84    0.339    0.108
      85    0.500    0.104
      86    0.406    0.092
      87    0.017    0.017
      88    0.815    0.096
      89    0.929    0.192
      90    0.242    0.096
      91    0.375    0.100
      92    0.658    0.138
      93    1.044    0.149
      94    0.061    0.047
      95    0.944    0.129
      96    0.898    0.117
      97    0.396    0.044
      98    0.678    0.078
      99    1.125    0.078
     100    0.469    0.088
     101    0.000    0.000
     102    0.526    0.073
     103    0.982    0.080
     104    0.018    0.017
     105    0.139    0.050
     106    0.055    0.035
     107    0.442    0.069
     108    0.228    0.077
     109    0.618    0.105
     110    0.346    0.083
     111    0.000    0.000
     112    0.041    0.044
     113    0.012    0.016
     114    0.000    0.000
     115    0.015    0.016
     116    0.024    0.022
     117    0.238    0.066
     118    0.000    0.000
     119    0.027    0.024
     120    0.167    0.059
     121    0.334    0.070
     122    0.070    0.046
     123    0.014    0.018
     124    0.578    0.074
     125    0.008    0.018
     126    0.256    0.096
     127    0.469    0.058
     128    0.385    0.073
     129    0.026    0.038
     130    0.037    0.021
     131    0.378    0.080
     132    0.654    0.082
     133    0.189    0.058
     134    1.041    0.116
     135    1.952    0.151
     136    0.121    0.050
     137    0.755    0.134
     138    1.884    0.090
     139    0.527    0.089
     140    0.518    0.121
     141    0.636    0.076
     142    0.561    0.067
     143    1.013    0.082
     144    0.973    0.106
     145    0.000    0.000
     146    0.710    0.083
     147    0.779    0.074
     148    0.232    0.045
     149    0.021    0.022
     150    0.888    0.077
     151    1.017    0.076
     152    0.108    0.048
     153    0.479    0.085
     154    0.743    0.076
     155    0.727    0.083
     156    0.000    0.000
     157    0.568    0.068
     158    1.301    0.082
     159    0.077    0.040
     160    0.028    0.030
     161    0.781    0.095
     162    0.422    0.077
     163    0.097    0.033
     164    0.401    0.052
     165    0.962    0.100
     166    0.595    0.055
     167    0.074    0.033
     168    1.079    0.161
     169    0.099    0.040
     170    0.547    0.165
     171    1.233    0.179
     172    1.799    0.209
     173    0.523    0.068
     174    1.599    0.191
     175    0.992    0.222
     176    0.785    0.120
     177    0.456    0.088
     178    0.234    0.053
     179    0.436    0.098
     180    0.290    0.059
     181    0.806    0.140
     182    0.750    0.076
     183    0.919    0.070
     184    1.872    0.237
     185    0.937    0.074
     186    0.822    0.094
     187    1.018    0.159
     188    0.951    0.137
     189    1.272    0.144
     190    0.249    0.080
     191    0.290    0.105
     192    0.476    0.073
     193    0.773    0.100
     194    0.510    0.078
     195    0.133    0.042
     196    0.537    0.096
     197    0.265    0.039
     198    0.148    0.055
     199    0.102    0.041
     200    0.872    0.079
     201    0.344    0.049
     202    0.007    0.014
     203    0.366    0.096
     204    0.784    0.093
     205    0.562    0.096
     206    0.011    0.017
     207    0.842    0.105
     208    1.093    0.114
     209    0.252    0.061
     210    0.148    0.064
     211    0.803    0.117
     212    1.090    0.086
     213    0.041    0.031
     214    0.588    0.128
     215    0.578    0.051
     216    0.159    0.045
     217    0.044    0.035
     218    0.741    0.102
     219    1.375    0.113
     220    0.083    0.061
     221    0.637    0.154
     222    1.350    0.103
     223    1.703    0.171
     224    1.169    0.096
     225    1.637    0.240
     226    1.061    0.105
     227    0.620    0.137
     228    1.869    0.120
     229    1.679    0.115
     230    0.451    0.166
     231    0.109    0.047
     232    0.837    0.105
     233    0.320    0.095
     234    0.172    0.060
     235    1.172    0.101
     236    0.183    0.068
     237    0.068    0.046
     238    0.830    0.134
     239    0.352    0.060
     240    0.066    0.029
     241    0.013    0.026
     242    0.751    0.105
     243    0.239    0.042
     244    0.035    0.037
     245    0.255    0.072
     246    1.203    0.104
     247    0.272    0.060
     248    0.033    0.034
     249    0.194    0.060
     250    0.502    0.048
     251    0.247    0.063
     252    0.007    0.012
     253    0.910    0.120
     254    0.219    0.038
     255    0.128    0.043
     256    0.468    0.066
     257    0.616    0.125
     258    0.252    0.094
     259    0.277    0.075
     260    0.652    0.102
     261    0.424    0.107
     262    0.461    0.074
     263    1.469    0.206
     264    1.564    0.114
     265    0.279    0.073
     266    0.388    0.079
     267    0.860    0.152
     268    0.977    0.076
     269    0.511    0.090
     270    0.658    0.142
     271    0.407    0.125
     272    0.100    0.078
     273    0.059    0.058
     274    1.699    0.225
     275    0.201    0.072
     276    0.360    0.111
     277    0.260    0.086
     278    0.330    0.046
     279    0.287    0.103
     280    0.453    0.086
     281    0.860    0.097
     282    0.137    0.055
     283    0.492    0.120
     284    0.381    0.062
     285    0.809    0.110
     286    0.000    0.000
     287    0.066    0.051
     288    0.443    0.093
     289    0.013    0.018
     290    0.004    0.011
     291    0.194    0.044
     292    0.521    0.089
     293    0.069    0.050
     294    0.225    0.065
     295    0.972    0.107
     296    0.216    0.037
     297    0.138    0.058
     298    0.230    0.057
     299    1.674    0.131
     300    0.252    0.061
     301    0.009    0.013
     302    0.481    0.066
     303    0.671    0.128
     304    0.098    0.042
     305    1.112    0.092
     306    0.925    0.078
     307    0.425    0.089
     308    0.537    0.115
     309    1.165    0.078
     310    0.957    0.106
     311    1.327    0.120
     312    1.859    0.121
     313    1.768    0.068
      19    1.553    0.307
      20    0.376    0.113
      21    1.715    0.125
      22    1.337    0.174
      23    1.453    0.241
      24    0.710    0.147
      25    0.381    0.111
      26    0.930    0.186
      27    1.151    0.143
      28    0.871    0.145
      29    0.133    0.048
      30    0.314    0.065
      31    1.705    0.117
      32    1.119    0.084
      33    0.168    0.050
      34    0.343    0.070
      35    0.926    0.075
      36    0.939    0.125
      37    0.109    0.067
      38    0.594    0.094
      39    1.308    0.135
      40    0.346    0.095
      41    0.593    0.117
      42    1.089    0.106
      43    1.242    0.143
      44    0.032    0.022
      45    0.878    0.107
      46    0.861    0.100
      47    0.189    0.065
      48    0.035    0.037
      49    0.724    0.121
      50    0.819    0.114
      51    0.081    0.046
      52    0.168    0.051
      53    0.806    0.081
      54    0.204    0.064
      55    0.008    0.012
      56    0.679    0.069
      57    1.177    0.110
      58    1.537    0.122
      59    0.164    0.062
      60    1.788    0.125
      61    0.547    0.067
      62    1.319    0.147
      63    0.364    0.061
      64    0.036    0.023
      65    0.260    0.073
      66    0.043    0.032
      67    0.097    0.055
      68    0.039    0.021
      69    0.149    0.055
      70    0.328    0.056
      71    0.235    0.052
      72    0.086    0.045
      73    0.081    0.044
      74    0.513    0.078
      75    0.000    0.000
      76    0.013    0.018
      77    0.274    0.066
      78    0.681    0.061
      79    0.006    0.014
      80    0.026    0.032
      81    0.678    0.089
      82    0.005    0.011
      83    0.016    0.021
      84    0.299    0.097
      85    0.600    0.095
      86    0.330    0.105
      87    0.025    0.020
      88    0.773    0.093
      89    0.752    0.142
      90    0.143    0.084
      91    0.171    0.094
      92    0.440    0.132
      93    1.257    0.100
      94    0.043    0.037
      95    0.991    0.122
      96    0.970    0.128
      97    0.387    0.053
      98    0.691    0.072
      99    1.130    0.096
     100    0.490    0.101
     101    0.000    0.000
     102    0.548    0.062
     103    1.083    0.141
     104    0.027    0.026
     105    0.121    0.041
     106    0.060    0.030
     107    0.462    0.075
     108    0.288    0.115
     109    0.541    0.148
     110    0.334    0.079
     111    0.000    0.000
     112    0.059    0.062
     113    0.008    0.015
     114    0.000    0.000
     115    0.007    0.013
     116    0.016    0.021
     117    0.238    0.070
     118    0.000    0.000
     119    0.025    0.021
     120    0.180    0.058
     121    0.333    0.063
     122    0.082    0.048
     123    0.023    0.023
     124    0.580    0.095
     125    0.000    0.000
     126    0.176    0.071
     127    0.510    0.076
     128    0.410    0.080
     129    0.015    0.018
     130    0.041    0.023
     131    0.419    0.084
     132    0.687    0.077
     133    0.150    0.069
     134    1.082    0.119
     135    1.925    0.161
     136    0.083    0.070
     137    0.926    0.195
     138    1.916    0.138
     139    0.469    0.090
     140    0.497    0.111
     141    0.635    0.083
     142    0.526    0.074
     143    1.057    0.092
     144    1.053    0.104
     145    0.000    0.000
     146    0.708    0.071
     147    0.813    0.087
     148    0.258    0.061
     149    0.022    0.019
     150    0.908    0.086
     151    1.055    0.097
     152    0.118    0.050
     153    0.450    0.059
     154    0.750    0.089
     155    0.731    0.076
     156    0.000    0.000
     157    0.556    0.066
     158    1.363    0.127
     159    0.126    0.052
     160    0.008    0.015
     161    0.771    0.091
     162    0.473    0.079
     163    0.065    0.042
     164    0.301    0.069
     165    0.979    0.096
     166    0.620    0.075
     167    0.058    0.033
     168    1.138    0.142
     169    0.090    0.044
     170    0.522    0.100
     171    1.219    0.183
     172    1.719    0.196
     173    0.538    0.083
     174    1.628    0.167
     175    0.883    0.165
     176    0.791    0.092
     177    0.500    0.139
     178    0.173    0.059
     179    0.437    0.064
     180    0.269    0.072
     181    0.769    0.091
     182    0.778    0.103
     183    0.895    0.076
     184    1.839    0.167
     185    0.988    0.066
     186    0.827    0.106
     187    0.967    0.099
     188    0.972    0.113
     189    1.248    0.086
     190    0.259    0.066
     191    0.296    0.085
     192    0.477    0.094
     193    0.751    0.093
     194    0.564    0.070
     195    0.171    0.041
     196    0.520    0.083
     197    0.283    0.059
     198    0.198    0.067
     199    0.085    0.031
     200    0.896    0.103
     201    0.359    0.048
     202    0.015    0.026
     203    0.343    0.085
     204    0.719    0.100
     205    0.638    0.089
     206    0.006    0.012
     207    0.771    0.085
     208    1.131    0.118
     209    0.234    0.054
     210    0.174    0.064
     211    0.777    0.098
     212    1.100    0.085
     213    0.032    0.026
     214    0.673    0.110
     215    0.583    0.042
     216    0.174    0.059
     217    0.064    0.030
     218    0.672    0.135
     219    1.430    0.138
     220    0.126    0.080
     221    0.695    0.147
     222    1.265    0.081
     223    1.660    0.223
     224    1.197    0.098
     225    1.560    0.172
     226    1.029    0.099
     227    0.701    0.090
     228    1.833    0.101
     229    1.782    0.091
     230    0.409    0.140
     231    0.120    0.051
     232    0.873    0.141
     233    0.334    0.094
     234    0.202    0.054
     235    1.200    0.099
     236    0.224    0.071
     237    0.086    0.040
     238    0.770    0.137
     239    0.340    0.049
     240    0.062    0.038
     241    0.011    0.020
     242    0.720    0.080
     243    0.232    0.046
     244    0.032    0.029
     245    0.348    0.097
     246    1.174    0.085
     247    0.287    0.052
     248    0.055    0.049
     249    0.148    0.041
     250    0.483    0.055
     251    0.275    0.070
     252    0.010    0.017
     253    1.004    0.105
     254    0.220    0.052
     255    0.130    0.079
     256    0.516    0.085
     257    0.603    0.084
     258    0.275    0.108
     259    0.235    0.050
     260    0.774    0.114
     261    0.469    0.125
     262    0.451    0.112
     263    1.435    0.154
     264    1.517    0.118
     265    0.279    0.080
     266    0.436    0.072
     267    0.866    0.158
     268    0.985    0.088
     269    0.474    0.085
     270    0.812    0.135
     271    0.410    0.090
     272    0.145    0.130
     273    0.140    0.057
     274    1.871    0.195
     275    0.207    0.062
     276    0.476    0.113
     277    0.258    0.075
     278    0.331    0.051
     279    0.265    0.072
     280    0.472    0.147
     281    0.872    0.072
     282    0.173    0.053
     283    0.416    0.102
     284    0.374    0.088
     285    0.773    0.100
     286    0.000    0.000
     287    0.093    0.058
     288    0.400    0.081
     289    0.009    0.017
     290    0.009    0.018
     291    0.130    0.076
     292    0.445    0.088
     293    0.043    0.023
     294    0.228    0.077
     295    0.819    0.161
     296    0.248    0.060
     297    0.127    0.062
     298    0.220    0.079
     299    1.676    0.137
     300    0.235    0.063
     301    0.011    0.016
     302    0.521    0.111
     303    0.704    0.149
     304    0.109    0.059
     305    1.117    0.079
     306    0.916    0.103
     307    0.385    0.094
     308    0.568    0.105
     309    1.190    0.101
     310    1.011    0.080
     311    1.320    0.118
     312    1.779    0.116
     313    1.823    0.111
      19    1.640    0.368
      20    0.496    0.105
      21    1.940    0.100
      22    1.259    0.149
      23    1.526    0.184
      24    0.690    0.107
      25    0.268    0.090
      26    1.037    0.221
      27    1.114    0.113
      28    0.842    0.094
      29    0.149    0.049
      30    0.335    0.084
      31    1.823    0.111
      32    1.100    0.094
      33    0.205    0.051
      34    0.326    0.117
      35    0.934    0.080
      36    0.934    0.101
      37    0.107    0.068
      38    0.604    0.084
      39    1.235    0.089
      40    0.349    0.092
      41    0.606    0.090
      42    1.045    0.078
      43    1.124    0.115
      44    0.013    0.019
      45    0.822    0.110
      46    0.790    0.068
      47    0.127    0.053
      48    0.012    0.018
      49    0.742    0.123
      50    1.027    0.127
      51    0.110    0.040
      52    0.195    0.063
      53    0.755    0.064
      54    0.354    0.125
      55    0.003    0.008
      56    0.679    0.080
      57    1.103    0.110
      58    1.394    0.136
      59    0.236    0.095
      60    1.704    0.127
      61    0.561    0.070
      62    1.412    0.167
      63    0.379    0.063
      64    0.052    0.031
      65    0.214    0.055
      66    0.049    0.031
      67    0.119    0.040
      68    0.036    0.020
      69    0.109    0.063
      70    0.312    0.060
      71    0.210    0.043
      72    0.095    0.041
      73    0.077    0.041
      74    0.507    0.061
      75    0.002    0.008
      76    0.009    0.021
      77    0.267    0.082
      78    0.645    0.064
      79    0.001    0.006
      80    0.001    0.006
      81    0.659    0.090
      82    0.003    0.008
      83    0.008    0.019
      84    0.304    0.074
      85    0.703    0.075
      86    0.355    0.097
      87    0.022    0.020
      88    0.864    0.125
      89    0.685    0.120
      90    0.241    0.087
      91    0.162    0.090
      92    0.449    0.113
      93    1.267    0.119
      94    0.038    0.032
      95    0.983    0.102
      96    1.011    0.128
      97    0.402    0.058
      98    0.703    0.063
      99    1.144    0.065
     100    0.343    0.072
     101    0.000    0.000
     102    0.571    0.091
     103    1.079    0.095
     104    0.034    0.024
     105    0.160    0.062
     106    0.027    0.019
     107    0.436    0.101
     108    0.213    0.071
     109    0.587    0.122
     110    0.310    0.069
     111    0.002    0.007
     112    0.042    0.046
     113    0.006    0.012
     114    0.000    0.000
     115    0.018    0.024
     116    0.035    0.023
     117    0.240    0.075
     118    0.000    0.000
     119    0.034    0.032
     120    0.127    0.043
     121    0.343    0.075
     122    0.043    0.056
     123    0.022    0.027
     124    0.620    0.063
     125    0.005    0.011
     126    0.137    0.086
     127    0.565    0.069
     128    0.387    0.079
     129    0.003    0.012
     130    0.022    0.027
     131    0.409    0.080
     132    0.630    0.100
     133    0.179    0.076
     134    1.118    0.141
     135    1.978    0.136
     136    0.099    0.056
     137    0.751    0.145
     138    1.860    0.103
     139    0.499    0.057
     140    0.419    0.089
     141    0.529    0.091
     142    0.548    0.093
     143    1.064    0.099
     144    0.997    0.081
     145    0.000    0.000
     146    0.744    0.078
     147    0.766    0.075
     148    0.202    0.049
     149    0.019    0.023
     150    0.898    0.101
     151    0.960    0.103
     152    0.081    0.044
     153    0.481    0.079
     154    0.907    0.103
     155    0.703    0.103
     156    0.000    0.000
     157    0.564    0.073
     158    1.481    0.134
     159    0.226    0.092
     160    0.013    0.019
     161    0.774    0.093
     162    0.462    0.077
     163    0.095    0.052
     164    0.325    0.065
     165    0.959    0.123
     166    0.622    0.105
     167    0.063    0.033
     168    1.130    0.116
     169    0.094    0.043
     170    0.524    0.129
     171    1.164    0.087
     172    1.771    0.181
     173    0.547    0.085
     174    1.582    0.116
     175    0.876    0.167
     176    0.843    0.112
     177    0.654    0.089
     178    0.116    0.048
     179    0.486    0.091
     180    0.273    0.063
     181    0.830    0.121
     182    0.756    0.093
     183    0.878    0.097
     184    1.892    0.139
     185    0.964    0.078
     186    0.799    0.104
     187    1.052    0.153
     188    1.013    0.130
     189    1.214    0.089
     190    0.273    0.092
     191    0.743    0.273
     192    0.551    0.097
     193    0.743    0.082
     194    0.596    0.087
     195    0.216    0.071
     196    0.762    0.126
     197    0.267    0.063
     198    0.158    0.068
     199    0.097    0.036
     200    0.908    0.084
     201    0.296    0.086
     202    0.014    0.017
     203    0.305    0.096
     204    0.733    0.077
     205    0.617    0.129
     206    0.016    0.024
     207    0.803    0.086
     208    1.138    0.112
     209    0.266    0.043
     210    0.145    0.049
     211    0.738    0.060
     212    1.065    0.116
     213    0.041    0.047
     214    0.679    0.115
     215    0.578    0.059
     216    0.155    0.046
     217    0.031    0.032
     218    0.693    0.083
     219    1.249    0.092
     220    0.020    0.033
     221    0.610    0.106
     222    1.349    0.062
     223    1.757    0.164
     224    1.190    0.098
     225    1.347    0.124
     226    1.055    0.103
     227    0.732    0.075
     228    1.680    0.094
     229    1.668    0.213
     230    0.535    0.145
     231    0.069    0.029
     232    0.907    0.109
     233    0.346    0.072
     234    0.140    0.054
     235    1.163    0.120
     236    0.125    0.038
     237    0.065    0.034
     238    0.779    0.098
     239    0.338    0.055
     240    0.046    0.049
     241    0.015    0.027
     242    0.755    0.092
     243    0.260    0.071
     244    0.048    0.037
     245    0.317    0.093
     246    1.227    0.087
     247    0.295    0.073
     248    0.053    0.032
     249    0.155    0.051
     250    0.479    0.040
     251    0.260    0.069
     252    0.008    0.015
     253    0.983    0.067
     254    0.229    0.035
     255    0.090    0.047
     256    0.583    0.096
     257    0.612    0.070
     258    0.360    0.117
     259    0.286    0.104
     260    0.662    0.109
     261    0.608    0.082
     262    0.662    0.105
     263    1.550    0.132
     264    1.559    0.095
     265    0.257    0.045
     266    0.460    0.069
     267    0.915    0.109
     268    0.998    0.059
     269    0.509    0.066
     270    0.796    0.148
     271    0.386    0.067
     272    0.170    0.124
     273    0.139    0.052
     274    1.870    0.173
     275    0.191    0.060
     276    0.490    0.161
     277    0.230    0.069
     278    0.299    0.046
     279    0.288    0.061
     280    0.529    0.107
     281    0.797    0.074
     282    0.148    0.048
     283    0.432    0.099
     284    0.429    0.083
     285    0.882    0.120
     286    0.000    0.000
     287    0.089    0.043
     288    0.440    0.080
     289    0.017    0.030
     290    0.007    0.015
     291    0.090    0.056
     292    0.503    0.098
     293    0.036    0.032
     294    0.087    0.052
     295    0.718    0.113
     296    0.238    0.049
     297    0.133    0.055
     298    0.167    0.065
     299    1.596    0.151
     300    0.204    0.056
     301    0.017    0.027
     302    0.489    0.098
     303    0.693    0.089
     304    0.061    0.032
     305    1.217    0.127
     306    0.929    0.084
     307    0.398    0.077
     308    0.668    0.069
     309    1.121    0.141
     310    1.011    0.115
     311    1.462    0.111
     312    1.796    0.168
     313    1.807    0.112
      19    1.682    0.207
      20    0.397    0.125
      21    1.833    0.140
      22    1.295    0.169
      23    1.330    0.176
      24    0.748    0.110
      25    0.286    0.085
      26    0.981    0.142
      27    1.176    0.119
      28    0.816    0.102
      29    0.141    0.051
      30    0.329    0.086
      31    1.810    0.134
      32    1.150    0.072
      33    0.176    0.075
      34    0.352    0.097
      35    0.887    0.109
      36    0.933    0.088
      37    0.062    0.033
      38    0.603    0.081
      39    1.206    0.083
      40    0.283    0.089
      41    0.616    0.086
      42    0.972    0.079
      43    1.304    0.147
      44    0.015    0.020
      45    0.696    0.078
      46    0.832    0.104
      47    0.246    0.071
      48    0.017    0.030
      49    0.811    0.136
      50    0.992    0.093
      51    0.099    0.035
      52    0.167    0.061
      53    0.758    0.087
      54    0.274    0.102
      55    0.001    0.006
      56    0.744    0.116
      57    1.117    0.071
      58    1.460    0.112
      59    0.301    0.081
      60    1.676    0.110
      61    0.646    0.093
      62    1.509    0.130
      63    0.381    0.069
      64    0.032    0.028
      65    0.172    0.049
      66    0.067    0.041
      67    0.103    0.044
      68    0.028    0.027
      69    0.107    0.053
      70    0.288    0.065
      71    0.218    0.049
      72    0.063    0.036
      73    0.056    0.041
      74    0.467    0.075
      75    0.012    0.017
      76    0.031    0.034
      77    0.281    0.068
      78    0.672    0.057
      79    0.001    0.006
      80    0.005    0.011
      81    0.694    0.094
      82    0.004    0.013
      83    0.012    0.022
      84    0.236    0.098
      85    0.725    0.129
      86    0.398    0.073
      87    0.016    0.023
      88    0.796    0.145
      89    0.604    0.116
      90    0.237    0.083
      91    0.155    0.063
      92    0.474    0.134
      93    1.351    0.110
      94    0.066    0.042
      95    0.955    0.073
      96    1.090    0.097
      97    0.399    0.063
      98    0.676    0.100
      99    1.153    0.107
     100    0.366    0.085
     101    0.000    0.000
     102    0.578    0.091
     103    1.115    0.121
     104    0.015    0.023
     105    0.124    0.050
     106    0.037    0.018
     107    0.460    0.097
     108    0.233    0.087
     109    0.563    0.115
     110    0.343    0.074
     111    0.003    0.010
     112    0.035    0.053
     113    0.021    0.022
     114    0.000    0.000
     115    0.038    0.023
     116    0.025    0.026
     117    0.250    0.082
     118    0.000    0.000
     119    0.032    0.022
     120    0.121    0.027
     121    0.317    0.056
     122    0.013    0.018
     123    0.020    0.025
     124    0.620    0.059
     125    0.003    0.008
     126    0.082    0.038
     127    0.518    0.079
     128    0.344    0.083
     129    0.008    0.012
     130    0.035    0.027
     131    0.389    0.089
     132    0.517    0.103
     133    0.168    0.053
     134    1.174    0.114
     135    1.841    0.145
     136    0.222    0.100
     137    1.000    0.254
     138    1.865    0.130
     139    0.412    0.086
     140    0.592    0.102
     141    0.660    0.108
     142    0.596    0.093
     143    1.027    0.062
     144    1.023    0.104
     145    0.000    0.000
     146    0.751    0.076
     147    0.785    0.086
     148    0.187    0.040
     149    0.037    0.023
     150    0.939    0.098
     151    0.967    0.096
     152    0.096    0.044
     153    0.492    0.080
     154    0.904    0.079
     155    0.663    0.077
     156    0.000    0.000
     157    0.544    0.077
     158    1.477    0.096
     159    0.203    0.067
     160    0.010    0.014
     161    0.807    0.071
     162    0.430    0.068
     163    0.075    0.066
     164    0.313    0.081
     165    0.871    0.096
     166    0.637    0.088
     167    0.055    0.028
     168    1.156    0.117
     169    0.105    0.030
     170    0.556    0.127
     171    1.144    0.137
     172    1.731    0.174
     173    0.494    0.084
     174    1.605    0.116
     175    1.002    0.169
     176    0.797    0.095
     177    0.607    0.159
     178    0.120    0.046
     179    0.562    0.077
     180    0.250    0.067
     181    0.913    0.089
     182    0.756    0.089
     183    0.932    0.103
     184    1.912    0.101
     185    1.006    0.074
     186    0.707    0.077
     187    0.986    0.132
     188    1.233    0.142
     189    1.161    0.109
     190    0.253    0.078
     191    0.905    0.136
     192    0.635    0.102
     193    0.708    0.089
     194    0.552    0.078
     195    0.151    0.082
     196    0.852    0.082
     197    0.318    0.072
     198    0.163    0.081
     199    0.097    0.044
     200    0.889    0.087
     201    0.242    0.080
     202    0.019    0.019
     203    0.253    0.061
     204    0.693    0.093
     205    0.646    0.098
     206    0.006    0.012
     207    0.790    0.096
     208    1.076    0.091
     209    0.289    0.058
     210    0.126    0.053
     211    0.769    0.086
     212    1.034    0.100
     213    0.042    0.028
     214    0.636    0.087
     215    0.649    0.077
     216    0.148    0.036
     217    0.032    0.031
     218    0.662    0.071
     219    1.193    0.083
     220    0.016    0.030
     221    0.558    0.089
     222    1.229    0.076
     223    1.782    0.139
     224    1.111    0.106
     225    1.369    0.123
     226    0.956    0.109
     227    0.795    0.088
     228    1.587    0.159
     229    1.775    0.233
     230    0.597    0.129
     231    0.055    0.043
     232    0.940    0.123
     233    0.319    0.081
     234    0.155    0.044
     235    1.193    0.150
     236    0.083    0.046
     237    0.050    0.051
     238    0.766    0.103
     239    0.370    0.056
     240    0.034    0.031
     241    0.005    0.011
     242    0.734    0.103
     243    0.214    0.055
     244    0.035    0.031
     245    0.338    0.077
     246    1.216    0.102
     247    0.272    0.060
     248    0.035    0.036
     249    0.170    0.062
     250    0.470    0.047
     251    0.243    0.087
     252    0.003    0.009
     253    0.916    0.066
     254    0.223    0.040
     255    0.085    0.068
     256    0.621    0.085
     257    0.673    0.080
     258    0.398    0.100
     259    0.330    0.086
     260    0.620    0.074
     261    0.489    0.117
     262    1.002    0.142
     263    1.620    0.109
     264    1.490    0.158
     265    0.244    0.086
     266    0.493    0.107
     267    0.764    0.115
     268    1.020    0.097
     269    0.510    0.061
     270    0.821    0.112
     271    0.393    0.062
     272    0.112    0.088
     273    0.119    0.041
     274    1.694    0.130
     275    0.192    0.046
     276    0.481    0.102
     277    0.269    0.067
     278    0.304    0.036
     279    0.303    0.080
     280    0.520    0.111
     281    0.766    0.052
     282    0.152    0.045
     283    0.469    0.081
     284    0.423    0.069
     285    0.871    0.138
     286    0.000    0.000
     287    0.083    0.039
     288    0.372    0.075
     289    0.040    0.026
     290    0.007    0.014
     291    0.055    0.033
     292    0.491    0.088
     293    0.051    0.033
     294    0.114    0.047
     295    0.775    0.128
     296    0.208    0.046
     297    0.119    0.035
     298    0.233    0.065
     299    1.626    0.123
     300    0.223    0.058
     301    0.003    0.008
     302    0.478    0.115
     303    0.714    0.110
     304    0.090    0.046
     305    1.234    0.132
     306    0.857    0.071
     307    0.399    0.074
     308    0.646    0.091
     309    1.031    0.154
     310    0.930    0.123
     311    1.523    0.155
     312    1.801    0.115
     313    1.921    0.114
      19    1.815    0.192
      20    0.483    0.090
      21    1.775    0.151
      22    1.249    0.157
      23    1.237    0.166
      24    0.660    0.134
      25    0.287    0.090
      26    0.926    0.168
      27    1.092    0.166
      28    0.812    0.084
      29    0.113    0.044
      30    0.419    0.083
      31    1.842    0.159
      32    1.096    0.113
      33    0.164    0.051
      34    0.271    0.070
      35    0.942    0.071
      36    0.877    0.092
      37    0.093    0.075
      38    0.579    0.061
      39    1.104    0.137
      40    0.334    0.107
      41    0.638    0.082
      42    1.011    0.117
      43    1.407    0.139
      44    0.024    0.020
      45    0.711    0.133
      46    0.833    0.063
      47    0.278    0.063
      48    0.012    0.022
      49    0.733    0.097
      50    0.966    0.100
      51    0.094    0.026
      52    0.137    0.054
      53    0.746    0.084
      54    0.134    0.071
      55    0.008    0.012
      56    0.735    0.081
      57    1.191    0.097
      58    0.970    0.119
      59    0.237    0.106
      60    1.681    0.146
      61    0.590    0.069
      62    1.480    0.180
      63    0.390    0.056
      64    0.074    0.042
      65    0.134    0.063
      66    0.061    0.038
      67    0.114    0.050
      68    0.036    0.025
      69    0.107    0.053
      70    0.291    0.071
      71    0.212    0.069
      72    0.071    0.040
      73    0.059    0.038
      74    0.490    0.079
      75    0.001    0.006
      76    0.024    0.030
      77    0.281    0.080
      78    0.654    0.090
      79    0.004    0.010
      80    0.015    0.030
      81    0.682    0.083
      82    0.004    0.010
      83    0.016    0.028
      84    0.177    0.090
      85    0.713    0.089
      86    0.401    0.104
      87    0.019    0.030
      88    0.712    0.122
      89    0.647    0.081
      90    0.213    0.094
      91    0.143    0.084
      92    0.485    0.105
      93    1.298    0.127
      94    0.065    0.041
      95    0.981    0.134
      96    1.040    0.117
      97    0.406    0.050
      98    0.723    0.106
      99    1.169    0.110
     100    0.384    0.056
     101    0.000    0.000
     102    0.529    0.065
     103    1.126    0.118
     104    0.030    0.024
     105    0.054    0.031
     106    0.040    0.025
     107    0.455    0.073
     108    0.302    0.094
     109    0.405    0.101
     110    0.320    0.080
     111    0.003    0.010
     112    0.079    0.054
     113    0.043    0.038
     114    0.000    0.000
     115    0.033    0.020
     116    0.033    0.024
     117    0.219    0.056
     118    0.000    0.000
     119    0.031    0.023
     120    0.118    0.048
     121    0.338    0.061
     122    0.019    0.029
     123    0.013    0.016
     124    0.597    0.080
     125    0.013    0.019
     126    0.156    0.086
     127    0.504    0.066
     128    0.335    0.061
     129    0.001    0.006
     130    0.053    0.029
     131    0.455    0.081
     132    0.502    0.103
     133    0.189    0.097
     134    1.190    0.102
     135    1.797    0.136
     136    0.200    0.088
     137    0.879    0.226
     138    1.884    0.126
     139    0.495    0.109
     140    0.490    0.105
     141    0.622    0.092
     142    0.626    0.098
     143    1.024    0.079
     144    0.966    0.084
     145    0.000    0.000
     146    0.752    0.084
     147    0.768    0.083
     148    0.216    0.043
     149    0.042    0.029
     150    0.902    0.085
     151    0.980    0.079
     152    0.084    0.042
     153    0.486    0.088
     154    0.945    0.092
     155    0.633    0.079
     156    0.000    0.000
     157    0.569    0.103
     158    1.568    0.116
     159    0.161    0.055
     160    0.000    0.000
     161    0.821    0.064
     162    0.380    0.054
     163    0.021    0.023
     164    0.309    0.062
     165    0.947    0.086
     166    0.657    0.095
     167    0.021    0.020
     168    1.174    0.131
     169    0.093    0.039
     170    0.640    0.101
     171    1.196    0.124
     172    1.804    0.124
     173    0.505    0.068
     174    1.619    0.097
     175    0.983    0.130
     176    0.818    0.116
     177    0.664    0.107
     178    0.097    0.038
     179    0.561    0.094
     180    0.237    0.098
     181    0.847    0.137
     182    0.711    0.099
     183    0.976    0.094
     184    1.856    0.147
     185    0.989    0.060
     186    0.753    0.092
     187    0.942    0.156
     188    1.138    0.147
     189    1.119    0.122
     190    0.249    0.077
     191    0.903    0.138
     192    0.625    0.098
     193    0.738    0.097
     194    0.490    0.078
     195    0.149    0.072
     196    0.812    0.064
     197    0.322    0.081
     198    0.257    0.096
     199    0.070    0.030
     200    0.883    0.074
     201    0.327    0.084
     202    0.020    0.021
     203    0.255    0.070
     204    0.711    0.078
     205    0.644    0.104
     206    0.003    0.008
     207    0.823    0.086
     208    1.071    0.091
     209    0.295    0.053
     210    0.112    0.040
     211    0.787    0.104
     212    1.052    0.067
     213    0.033    0.029
     214    0.756    0.117
     215    0.613    0.048
     216    0.178    0.045
     217    0.030    0.035
     218    0.659    0.051
     219    1.179    0.076
     220    0.045    0.034
     221    0.561    0.083
     222    1.290    0.096
     223    1.806    0.129
     224    1.023    0.083
     225    1.510    0.101
     226    0.851    0.128
     227    0.813    0.107
     228    1.664    0.175
     229    1.718    0.196
     230    0.603    0.133
     231    0.102    0.052
     232    1.009    0.088
     233    0.309    0.088
     234    0.168    0.045
     235    1.140    0.106
     236    0.094    0.051
     237    0.041    0.028
     238    0.719    0.089
     239    0.354    0.067
     240    0.033    0.028
     241    0.001    0.006
     242    0.676    0.100
     243    0.227    0.064
     244    0.032    0.033
     245    0.303    0.085
     246    1.233    0.095
     247    0.267    0.095
     248    0.019    0.026
     249    0.118    0.033
     250    0.486    0.060
     251    0.240    0.091
     252    0.007    0.015
     253    0.886    0.067
     254    0.220    0.039
     255    0.120    0.051
     256    0.657    0.117
     257    0.610    0.072
     258    0.451    0.141
     259    0.344    0.089
     260    0.547    0.083
     261    0.479    0.101
     262    0.929    0.144
     263    1.646    0.122
     264    1.426    0.099
     265    0.233    0.066
     266    0.489    0.117
     267    0.859    0.140
     268    1.021    0.087
     269    0.519    0.081
     270    0.783    0.113
     271    0.398    0.040
     272    0.251    0.129
     273    0.130    0.039
     274    1.706    0.104
     275    0.191    0.044
     276    0.626    0.102
     277    0.236    0.071
     278    0.295    0.053
     279    0.298    0.082
     280    0.475    0.107
     281    0.773    0.088
     282    0.142    0.038
     283    0.425    0.095
     284    0.382    0.083
     285    0.901    0.070
     286    0.000    0.000
     287    0.114    0.058
     288    0.434    0.097
     289    0.052    0.035
     290    0.011    0.017
     291    0.107    0.059
     292    0.480    0.063
     293    0.040    0.029
     294    0.124    0.046
     295    0.944    0.085
     296    0.218    0.057
     297    0.141    0.060
     298    0.230    0.074
     299    1.623    0.125
     300    0.234    0.043
     301    0.009    0.015
     302    0.555    0.137
     303    0.692    0.163
     304    0.085    0.049
     305    1.259    0.093
     306    0.887    0.114
     307    0.376    0.097
     308    0.622    0.090
     309    1.217    0.098
     310    0.808    0.109
     311    1.226    0.116
     312    1.830    0.084
     313    1.806    0.108
      19    1.812    0.182
      20    0.531    0.096
      21    1.778    0.108
      22    1.245    0.154
      23    1.159    0.125
      24    0.642    0.105
      25    0.256    0.067
      26    0.820    0.158
      27    1.246    0.125
      28    0.931    0.129
      29    0.147    0.039
      30    0.346    0.071
      31    1.880    0.206
      32    1.128    0.074
      33    0.147    0.045
      34    0.330    0.074
      35    0.875    0.102
      36    0.884    0.141
      37    0.081    0.049
      38    0.786    0.144
      39    1.102    0.090
      40    0.351    0.083
      41    0.648    0.148
      42    1.036    0.103
      43    1.453    0.130
      44    0.021    0.021
      45    0.739    0.086
      46    0.871    0.088
      47    0.259    0.051
      48    0.022    0.028
      49    0.793    0.080
      50    0.926    0.088
      51    0.108    0.036
      52    0.161    0.046
      53    0.806    0.084
      54    0.121    0.055
      55    0.003    0.008
      56    0.734    0.065
      57    1.235    0.063
      58    0.953    0.102
      59    0.188    0.077
      60    1.631    0.135
      61    0.597    0.100
      62    1.454    0.118
      63    0.382    0.047
      64    0.075    0.033
      65    0.190    0.059
      66    0.062    0.030
      67    0.090    0.039
      68    0.035    0.020
      69    0.108    0.037
      70    0.299    0.052
      71    0.229    0.049
      72    0.071    0.046
      73    0.069    0.039
      74    0.478    0.058
      75    0.003    0.011
      76    0.019    0.032
      77    0.291    0.055
      78    0.662    0.108
      79    0.009    0.016
      80    0.011    0.021
      81    0.641    0.095
      82    0.015    0.018
      83    0.021    0.029
      84    0.269    0.106
      85    0.785    0.110
      86    0.384    0.077
      87    0.017    0.020
      88    0.792    0.115
      89    0.552    0.111
      90    0.186    0.071
      91    0.229    0.082
      92    0.508    0.099
      93    1.263    0.127
      94    0.068    0.059
      95    0.968    0.103
      96    1.014    0.151
      97    0.396    0.042
      98    0.728    0.066
      99    1.186    0.086
     100    0.359    0.070
     101    0.000    0.000
     102    0.497    0.080
     103    1.054    0.102
     104    0.024    0.019
     105    0.124    0.078
     106    0.026    0.025
     107    0.465    0.076
     108    0.218    0.077
     109    0.511    0.109
     110    0.289    0.077
     111    0.006    0.014
     112    0.064    0.055
     113    0.020    0.025
     114    0.000    0.000
     115    0.023    0.016
     116    0.037    0.024
     117    0.233    0.064
     118    0.000    0.000
     119    0.034    0.026
     120    0.109    0.032
     121    0.348    0.060
     122    0.049    0.031
     123    0.027    0.023
     124    0.557    0.068
     125    0.016    0.020
     126    0.233    0.073
     127    0.475    0.074
     128    0.373    0.055
     129    0.001    0.006
     130    0.046    0.020
     131    0.443    0.073
     132    0.586    0.087
     133    0.169    0.057
     134    1.171    0.106
     135    1.867    0.113
     136    0.181    0.067
     137    0.829    0.187
     138    2.058    0.152
     139    0.571    0.065
     140    0.483    0.085
     141    0.659    0.101
     142    0.676    0.076
     143    1.064    0.062
     144    0.975    0.120
     145    0.000    0.000
     146    0.745    0.057
     147    0.726    0.086
     148    0.236    0.050
     149    0.030    0.019
     150    0.866    0.091
     151    0.994    0.124
     152    0.105    0.037
     153    0.459    0.084
     154    0.933    0.106
     155    0.656    0.069
     156    0.000    0.000
     157    0.577    0.100
     158    1.526    0.132
     159    0.176    0.041
     160    0.010    0.021
     161    0.802    0.085
     162    0.386    0.069
     163    0.078    0.062
     164    0.359    0.060
     165    0.940    0.092
     166    0.617    0.070
     167    0.037    0.023
     168    1.113    0.114
     169    0.100    0.040
     170    0.736    0.134
     171    1.192    0.118
     172    1.858    0.130
     173    0.457    0.065
     174    1.705    0.113
     175    0.977    0.122
     176    0.756    0.113
     177    0.644    0.119
     178    0.111    0.045
     179    0.637    0.070
     180    0.299    0.090
     181    0.858    0.124
     182    0.744    0.070
     183    0.909    0.076
     184    1.915    0.145
     185    0.980    0.079
     186    0.776    0.127
     187    0.987    0.139
     188    1.101    0.123
     189    1.251    0.112
     190    0.243    0.068
     191    0.816    0.156
     192    0.694    0.124
     193    0.709    0.098
     194    0.615    0.120
     195    0.207    0.067
     196    0.772    0.101
     197    0.281    0.051
     198    0.225    0.070
     199    0.127    0.057
     200    0.844    0.106
     201    0.336    0.091
     202    0.017    0.017
     203    0.326    0.092
     204    0.681    0.069
     205    0.628    0.106
     206    0.000    0.000
     207    0.807    0.066
     208    1.114    0.097
     209    0.281    0.064
     210    0.140    0.090
     211    0.813    0.111
     212    1.059    0.139
     213    0.026    0.031
     214    0.762    0.160
     215    0.621    0.067
     216    0.157    0.032
     217    0.050    0.037
     218    0.719    0.067
     219    1.184    0.080
     220    0.039    0.036
     221    0.570    0.078
     222    1.313    0.083
     223    1.746    0.098
     224    0.999    0.125
     225    1.608    0.089
     226    0.826    0.123
     227    0.779    0.078
     228    1.779    0.150
     229    1.776    0.170
     230    0.582    0.128
     231    0.098    0.061
     232    1.011    0.134
     233    0.380    0.098
     234    0.154    0.060
     235    1.140    0.088
     236    0.191    0.066
     237    0.054    0.029
     238    0.703    0.098
     239    0.360    0.045
     240    0.012    0.017
     241    0.003    0.010
     242    0.716    0.076
     243    0.256    0.062
     244    0.047    0.037
     245    0.392    0.092
     246    1.224    0.075
     247    0.237    0.065
     248    0.029    0.029
     249    0.133    0.049
     250    0.472    0.061
     251    0.230    0.087
     252    0.007    0.016
     253    0.909    0.105
     254    0.194    0.049
     255    0.149    0.059
     256    0.689    0.119
     257    0.562    0.084
     258    0.424    0.112
     259    0.286    0.129
     260    0.613    0.094
     261    0.444    0.091
     262    0.833    0.136
     263    1.632    0.081
     264    1.471    0.139
     265    0.302    0.076
     266    0.387    0.082
     267    0.999    0.131
     268    0.974    0.075
     269    0.543    0.084
     270    0.741    0.124
     271    0.342    0.044
     272    0.275    0.105
     273    0.144    0.039
     274    1.656    0.093
     275    0.173    0.058
     276    0.621    0.104
     277    0.200    0.072
     278    0.315    0.046
     279    0.296    0.092
     280    0.423    0.083
     281    0.750    0.076
     282    0.159    0.049
     283    0.403    0.070
     284    0.383    0.084
     285    0.908    0.096
     286    0.000    0.000
     287    0.097    0.061
     288    0.373    0.097
     289    0.064    0.035
     290    0.002    0.007
     291    0.117    0.053
     292    0.503    0.084
     293    0.056    0.028
     294    0.127    0.044
     295    0.975    0.095
     296    0.204    0.060
     297    0.117    0.052
     298    0.203    0.072
     299    1.571    0.159
     300    0.248    0.052
     301    0.009    0.014
     302    0.594    0.106
     303    0.699    0.070
     304    0.050    0.041
     305    1.302    0.088
     306    0.911    0.072
     307    0.400    0.078
     308    0.557    0.102
     309    1.129    0.093
     310    0.874    0.115
     311    1.255    0.125
     312    1.789    0.099
     313    1.843    0.099
      19    1.959    0.167
      20    0.594    0.153
      21    1.755    0.093
      22    1.090    0.189
      23    1.178    0.128
      24    0.717    0.091
      25    0.231    0.075
      26    0.919    0.172
      27    1.229    0.107
      28    0.963    0.100
      29    0.142    0.039
      30    0.321    0.084
      31    2.057    0.128
      32    1.109    0.074
      33    0.165    0.043
      34    0.296    0.083
      35    0.889    0.069
      36    0.949    0.078
      37    0.101    0.062
      38    0.599    0.120
      39    1.027    0.074
      40    0.380    0.092
      41    0.600    0.116
      42    0.984    0.090
      43    1.431    0.102
      44    0.025    0.028
      45    0.709    0.090
      46    0.837    0.086
      47    0.246    0.090
      48    0.024    0.031
      49    0.827    0.127
      50    0.895    0.084
      51    0.102    0.038
      52    0.190    0.047
      53    0.764    0.076
      54    0.101    0.040
      55    0.003    0.008
      56    0.722    0.075
      57    1.190    0.057
      58    0.836    0.113
      59    0.157    0.082
      60    1.525    0.125
      61    0.642    0.087
      62    1.402    0.150
      63    0.399    0.055
      64    0.081    0.047
      65    0.213    0.065
      66    0.064    0.028
      67    0.108    0.037
      68    0.024    0.022
      69    0.116    0.036
      70    0.260    0.075
      71    0.192    0.043
      72    0.088    0.030
      73    0.073    0.032
      74    0.455    0.050
      75    0.003    0.011
      76    0.027    0.043
      77    0.285    0.081
      78    0.668    0.083
      79    0.008    0.012
      80    0.026    0.022
      81    0.698    0.094
      82    0.006    0.017
      83    0.025    0.032
      84    0.265    0.063
      85    0.797    0.102
      86    0.353    0.082
      87    0.012    0.014
      88    0.807    0.107
      89    0.657    0.104
      90    0.235    0.069
      91    0.276    0.064
      92    0.448    0.079
      93    1.158    0.105
      94    0.052    0.043
      95    0.952    0.132
      96    0.943    0.138
      97    0.372    0.051
      98    0.727    0.075
      99    1.182    0.087
     100    0.375    0.057
     101    0.000    0.000
     102    0.554    0.076
     103    1.082    0.097
     104    0.033    0.032
     105    0.118    0.047
     106    0.019    0.022
     107    0.431    0.088
     108    0.213    0.061
     109    0.541    0.102
     110    0.297    0.071
     111    0.002    0.007
     112    0.055    0.045
     113    0.022    0.027
     114    0.000    0.000
     115    0.029    0.020
     116    0.043    0.019
     117    0.262    0.052
     118    0.000    0.000
     119    0.046    0.037
     120    0.137    0.044
     121    0.394    0.069
     122    0.055    0.033
     123    0.020    0.022
     124    0.568    0.079
     125    0.007    0.016
     126    0.193    0.064
     127    0.484    0.080
     128    0.381    0.080
     129    0.002    0.008
     130    0.035    0.020
     131    0.449    0.091
     132    0.546    0.100
     133    0.183    0.045
     134    1.137    0.123
     135    1.853    0.137
     136    0.164    0.053
     137    0.787    0.091
     138    2.023    0.160
     139    0.519    0.080
     140    0.442    0.096
     141    0.647    0.073
     142    0.599    0.097
     143    1.042    0.062
     144    1.005    0.096
     145    0.000    0.000
     146    0.778    0.081
     147    0.705    0.059
     148    0.238    0.061
     149    0.044    0.031
     150    0.935    0.068
     151    0.983    0.100
     152    0.084    0.026
     153    0.486    0.085
     154    0.951    0.096
     155    0.641    0.092
     156    0.000    0.000
     157    0.584    0.068
     158    1.505    0.099
     159    0.186    0.055
     160    0.004    0.010
     161    0.818    0.108
     162    0.412    0.076
     163    0.087    0.063
     164    0.397    0.067
     165    0.940    0.105
     166    0.663    0.116
     167    0.049    0.025
     168    1.146    0.104
     169    0.099    0.035
     170    0.719    0.116
     171    1.146    0.097
     172    1.902    0.134
     173    0.499    0.088
     174    1.559    0.109
     175    0.852    0.129
     176    0.726    0.087
     177    0.673    0.108
     178    0.140    0.043
     179    0.581    0.081
     180    0.227    0.061
     181    0.868    0.130
     182    0.691    0.125
     183    0.896    0.095
     184    1.911    0.142
     185    0.969    0.063
     186    0.739    0.093
     187    0.979    0.127
     188    1.216    0.094
     189    1.318    0.133
     190    0.280    0.098
     191    0.815    0.129
     192    0.730    0.104
     193    0.731    0.115
     194    0.511    0.100
     195    0.112    0.057
     196    0.818    0.092
     197    0.299    0.061
     198    0.201    0.075
     199    0.087    0.061
     200    0.898    0.063
     201    0.324    0.066
     202    0.006    0.013
     203    0.248    0.061
     204    0.710    0.086
     205    0.627    0.106
     206    0.004    0.015
     207    0.784    0.097
     208    1.094    0.091
     209    0.320    0.059
     210    0.109    0.059
     211    0.796    0.079
     212    1.053    0.121
     213    0.031    0.023
     214    0.757    0.142
     215    0.635    0.059
     216    0.184    0.042
     217    0.043    0.048
     218    0.698    0.106
     219    1.231    0.088
     220    0.047    0.029
     221    0.540    0.089
     222    1.349    0.114
     223    1.719    0.074
     224    0.991    0.112
     225    1.573    0.124
     226    0.825    0.100
     227    0.777    0.140
     228    1.738    0.142
     229    1.492    0.250
     230    0.524    0.106
     231    0.061    0.048
     232    1.020    0.070
     233    0.283    0.096
     234    0.155    0.059
     235    1.195    0.094
     236    0.145    0.048
     237    0.060    0.027
     238    0.722    0.098
     239    0.353    0.046
     240    0.022    0.024
     241    0.016    0.026
     242    0.729    0.110
     243    0.231    0.044
     244    0.055    0.041
     245    0.370    0.128
     246    1.176    0.104
     247    0.274    0.066
     248    0.025    0.025
     249    0.130    0.054
     250    0.472    0.046
     251    0.268    0.085
     252    0.003    0.010
     253    0.882    0.099
     254    0.209    0.057
     255    0.141    0.057
     256    0.548    0.099
     257    0.598    0.085
     258    0.370    0.120
     259    0.374    0.078
     260    0.614    0.101
     261    0.524    0.094
     262    0.793    0.114
     263    1.655    0.106
     264    1.457    0.127
     265    0.315    0.056
     266    0.442    0.094
     267    0.915    0.118
     268    1.015    0.098
     269    0.518    0.070
     270    0.682    0.087
     271    0.368    0.050
     272    0.296    0.060
     273    0.159    0.058
     274    1.761    0.127
     275    0.169    0.044
     276    0.661    0.109
     277    0.198    0.052
     278    0.269    0.058
     279    0.336    0.096
     280    0.521    0.102
     281    0.736    0.069
     282    0.160    0.050
     283    0.404    0.081
     284    0.394    0.056
     285    0.856    0.122
     286    0.000    0.000
     287    0.091    0.042
     288    0.496    0.074
     289    0.081    0.047
     290    0.019    0.024
     291    0.181    0.056
     292    0.481    0.067
     293    0.072    0.050
     294    0.134    0.063
     295    1.008    0.071
     296    0.234    0.050
     297    0.134    0.045
     298    0.243    0.075
     299    1.565    0.123
     300    0.266    0.050
     301    0.020    0.020
     302    0.570    0.111
     303    0.640    0.136
     304    0.030    0.030
     305    1.262    0.110
     306    0.940    0.083
     307    0.429    0.102
     308    0.529    0.076
     309    1.047    0.142
     310    0.851    0.108
     311    1.311    0.127
     312    1.822    0.128
     313    1.782    0.076
      19    1.820    0.204
      20    0.533    0.101
      21    1.803    0.136
      22    1.145    0.152
      23    1.565    0.167
      24    0.667    0.120
      25    0.265    0.063
      26    0.964    0.149
      27    1.296    0.127
      28    0.815    0.127
      29    0.145    0.042
      30    0.281    0.058
      31    1.789    0.136
      32    1.046    0.115
      33    0.166    0.052
      34    0.290    0.071
      35    0.902    0.079
      36    0.952    0.109
      37    0.085    0.058
      38    0.597    0.073
      39    1.091    0.116
      40    0.415    0.087
      41    0.698    0.090
      42    1.011    0.099
      43    1.438    0.121
      44    0.018    0.031
      45    0.777    0.091
      46    0.808    0.106
      47    0.180    0.061
      48    0.014    0.023
      49    0.767    0.143
      50    0.916    0.105
      51    0.121    0.051
      52    0.158    0.040
      53    0.759    0.101
      54    0.153    0.060
      55    0.004    0.010
      56    0.686    0.068
      57    1.216    0.062
      58    1.012    0.212
      59    0.172    0.084
      60    1.664    0.128
      61    0.638    0.072
      62    1.486    0.132
      63    0.423    0.054
      64    0.042    0.031
      65    0.219    0.053
      66    0.038    0.039
      67    0.103    0.042
      68    0.021    0.025
      69    0.157    0.055
      70    0.350    0.057
      71    0.244    0.051
      72    0.103    0.064
      73    0.069    0.042
      74    0.494    0.070
      75    0.002    0.007
      76    0.032    0.040
      77    0.289    0.089
      78    0.664    0.077
      79    0.003    0.008
      80    0.023    0.026
      81    0.685    0.084
      82    0.004    0.010
      83    0.039    0.038
      84    0.246    0.076
      85    0.717    0.074
      86    0.345    0.073
      87    0.005    0.011
      88    0.813    0.102
      89    0.690    0.108
      90    0.244    0.106
      91    0.264    0.075
      92    0.440    0.087
      93    1.235    0.144
      94    0.050    0.038
      95    0.986    0.091
      96    0.955    0.104
      97    0.410    0.051
      98    0.843    0.092
      99    1.179    0.081
     100    0.428    0.078
     101    0.000    0.000
     102    0.533    0.077
     103    1.116    0.136
     104    0.031    0.028
     105    0.080    0.034
     106    0.042    0.026
     107    0.428    0.075
     108    0.217    0.081
     109    0.499    0.152
     110    0.280    0.067
     111    0.002    0.007
     112    0.035    0.032
     113    0.030    0.028
     114    0.000    0.000
     115    0.014    0.018
     116    0.027    0.031
     117    0.230    0.066
     118    0.000    0.000
     119    0.027    0.024
     120    0.122    0.047
     121    0.320    0.077
     122    0.068    0.039
     123    0.019    0.017
     124    0.609    0.066
     125    0.001    0.006
     126    0.168    0.058
     127    0.492    0.055
     128    0.326    0.076
     129    0.003    0.008
     130    0.033    0.026
     131    0.370    0.063
     132    0.571    0.100
     133    0.182    0.058
     134    1.107    0.132
     135    1.895    0.166
     136    0.184    0.055
     137    0.777    0.231
     138    1.938    0.128
     139    0.475    0.087
     140    0.565    0.122
     141    0.645    0.092
     142    0.522    0.060
     143    1.026    0.075
     144    1.092    0.122
     145    0.000    0.000
     146    0.727    0.074
     147    0.769    0.060
     148    0.267    0.058
     149    0.032    0.029
     150    0.892    0.059
     151    1.031    0.112
     152    0.088    0.036
     153    0.478    0.085
     154    0.878    0.052
     155    0.660    0.092
     156    0.000    0.000
     157    0.624    0.069
     158    1.555    0.157
     159    0.248    0.079
     160    0.002    0.007
     161    0.741    0.109
     162    0.393    0.083
     163    0.080    0.054
     164    0.365    0.071
     165    0.984    0.107
     166    0.713    0.099
     167    0.052    0.039
     168    1.184    0.120
     169    0.140    0.033
     170    0.513    0.173
     171    1.134    0.083
     172    1.723    0.217
     173    0.504    0.055
     174    1.537    0.121
     175    0.884    0.143
     176    0.806    0.110
     177    0.593    0.087
     178    0.091    0.040
     179    0.520    0.103
     180    0.140    0.092
     181    0.696    0.096
     182    0.612    0.111
     183    0.906    0.108
     184    2.007    0.182
     185    1.040    0.074
     186    0.874    0.132
     187    0.787    0.166
     188    1.171    0.131
     189    1.220    0.147
     190    0.307    0.090
     191    0.808    0.137
     192    0.626    0.107
     193    0.726    0.129
     194    0.436    0.124
     195    0.089    0.039
     196    0.809    0.087
     197    0.290    0.054
     198    0.193    0.085
     199    0.077    0.043
     200    0.831    0.076
     201    0.356    0.070
     202    0.012    0.016
     203    0.219    0.059
     204    0.668    0.065
     205    0.627    0.089
     206    0.010    0.016
     207    0.800    0.080
     208    1.024    0.079
     209    0.296    0.075
     210    0.105    0.057
     211    0.795    0.112
     212    1.000    0.089
     213    0.038    0.029
     214    0.738    0.110
     215    0.671    0.053
     216    0.169    0.034
     217    0.055    0.028
     218    0.685    0.066
     219    1.195    0.106
     220    0.014    0.026
     221    0.541    0.083
     222    1.376    0.090
     223    1.799    0.143
     224    0.855    0.062
     225    1.549    0.189
     226    0.700    0.080
     227    0.855    0.162
     228    1.695    0.146
     229    1.746    0.297
     230    0.606    0.175
     231    0.096    0.037
     232    0.978    0.111
     233    0.357    0.095
     234    0.129    0.043
     235    1.257    0.125
     236    0.189    0.056
     237    0.066    0.043
     238    0.709    0.100
     239    0.381    0.045
     240    0.046    0.040
     241    0.009    0.019
     242    0.851    0.104
     243    0.243    0.041
     244    0.036    0.032
     245    0.329    0.093
     246    1.115    0.076
     247    0.227    0.066
     248    0.023    0.024
     249    0.166    0.045
     250    0.537    0.055
     251    0.245    0.052
     252    0.001    0.006
     253    0.854    0.115
     254    0.213    0.048
     255    0.134    0.055
     256    0.610    0.094
     257    0.619    0.089
     258    0.344    0.115
     259    0.320    0.089
     260    0.552    0.089
     261    0.516    0.077
     262    0.794    0.088
     263    1.569    0.100
     264    1.514    0.135
     265    0.218    0.061
     266    0.339    0.073
     267    0.915    0.117
     268    1.009    0.093
     269    0.461    0.100
     270    0.780    0.112
     271    0.403    0.050
     272    0.219    0.097
     273    0.180    0.065
     274    1.902    0.147
     275    0.179    0.050
     276    0.608    0.123
     277    0.269    0.065
     278    0.294    0.046
     279    0.360    0.078
     280    0.531    0.144
     281    0.732    0.070
     282    0.160    0.052
     283    0.431    0.115
     284    0.373    0.080
     285    0.803    0.109
     286    0.000    0.000
     287    0.108    0.055
     288    0.406    0.084
     289    0.046    0.043
     290    0.017    0.020
     291    0.178    0.056
     292    0.462    0.048
     293    0.049    0.030
     294    0.083    0.048
     295    0.956    0.075
     296    0.245    0.055
     297    0.156    0.045
     298    0.213    0.077
     299    1.475    0.159
     300    0.303    0.088
     301    0.025    0.029
     302    0.640    0.215
     303    0.727    0.085
     304    0.028    0.020
     305    1.265    0.094
     306    0.949    0.080
     307    0.451    0.085
     308    0.616    0.112
     309    1.037    0.074
     310    0.876    0.110
     311    1.388    0.157
     312    1.808    0.123
     313    1.789    0.079
      19    1.775    0.252
      20    0.460    0.137
      21    1.758    0.183
      22    1.169    0.159
      23    1.652    0.131
      24    0.602    0.093
      25    0.408    0.131
      26    0.946    0.157
      27    1.239    0.122
      28    1.102    0.087
      29    0.181    0.066
      30    0.243    0.074
      31    2.169    0.200
      32    1.044    0.098
      33    0.132    0.046
      34    0.270    0.073
      35    0.862    0.086
      36    0.822    0.111
      37    0.080    0.059
      38    0.586    0.087
      39    1.030    0.097
      40    0.395    0.074
      41    0.748    0.079
      42    0.999    0.086
      43    1.415    0.113
      44    0.019    0.034
      45    0.762    0.086
      46    0.714    0.098
      47    0.193    0.054
      48    0.009    0.015
      49    0.737    0.090
      50    0.931    0.075
      51    0.138    0.054
      52    0.144    0.051
      53    0.757    0.072
      54    0.143    0.053
      55    0.008    0.012
      56    0.646    0.081
      57    1.158    0.050
      58    0.957    0.152
      59    0.139    0.049
      60    1.653    0.103
      61    0.657    0.083
      62    1.243    0.141
      63    0.412    0.044
      64    0.043    0.036
      65    0.190    0.041
      66    0.033    0.030
      67    0.138    0.048
      68    0.019    0.020
      69    0.169    0.059
      70    0.385    0.075
      71    0.233    0.055
      72    0.118    0.047
      73    0.086    0.040
      74    0.551    0.082
      75    0.002    0.007
      76    0.023    0.039
      77    0.305    0.086
      78    0.659    0.053
      79    0.006    0.012
      80    0.027    0.029
      81    0.685    0.083
      82    0.003    0.008
      83    0.032    0.034
      84    0.219    0.050
      85    0.753    0.092
      86    0.377    0.080
      87    0.009    0.015
      88    0.812    0.115
      89    0.684    0.099
      90    0.432    0.164
      91    0.293    0.084
      92    0.479    0.100
      93    1.254    0.114
      94    0.060    0.031
      95    0.902    0.148
      96    1.018    0.134
      97    0.437    0.056
      98    0.712    0.089
      99    1.178    0.057
     100    0.443    0.090
     101    0.000    0.000
     102    0.513    0.079
     103    1.063    0.099
     104    0.032    0.025
     105    0.135    0.057
     106    0.022    0.025
     107    0.393    0.078
     108    0.205    0.074
     109    0.634    0.114
     110    0.291    0.070
     111    0.000    0.000
     112    0.045    0.046
     113    0.011    0.018
     114    0.000    0.000
     115    0.021    0.020
     116    0.035    0.033
     117    0.229    0.051
     118    0.000    0.000
     119    0.043    0.037
     120    0.105    0.043
     121    0.305    0.069
     122    0.118    0.034
     123    0.014    0.016
     124    0.587    0.090
     125    0.000    0.000
     126    0.148    0.068
     127    0.547    0.060
     128    0.329    0.075
     129    0.006    0.014
     130    0.014    0.017
     131    0.321    0.119
     132    0.577    0.117
     133    0.142    0.059
     134    1.135    0.092
     135    1.937    0.119
     136    0.177    0.070
     137    0.731    0.114
     138    1.976    0.096
     139    0.444    0.067
     140    0.569    0.105
     141    0.666    0.083
     142    0.551    0.081
     143    1.021    0.079
     144    1.125    0.093
     145    0.000    0.000
     146    0.690    0.073
     147    0.783    0.059
     148    0.295    0.072
     149    0.030    0.021
     150    0.851    0.071
     151    1.015    0.101
     152    0.133    0.044
     153    0.490    0.090
     154    0.883    0.086
     155    0.664    0.085
     156    0.002    0.007
     157    0.594    0.094
     158    1.491    0.125
     159    0.194    0.067
     160    0.007    0.014
     161    0.842    0.096
     162    0.431    0.097
     163    0.099    0.067
     164    0.354    0.078
     165    0.961    0.108
     166    0.657    0.090
     167    0.062    0.025
     168    1.113    0.097
     169    0.103    0.029
     170    0.697    0.175
     171    1.171    0.100
     172    1.888    0.175
     173    0.516    0.073
     174    1.559    0.114
     175    0.916    0.137
     176    0.766    0.102
     177    0.653    0.081
     178    0.127    0.042
     179    0.611    0.065
     180    0.300    0.120
     181    0.902    0.159
     182    0.676    0.132
     183    0.891    0.100
     184    1.943    0.169
     185    1.037    0.092
     186    0.768    0.110
     187    0.934    0.187
     188    1.165    0.148
     189    1.184    0.115
     190    0.339    0.088
     191    0.804    0.134
     192    0.568    0.102
     193    0.771    0.150
     194    0.463    0.073
     195    0.067    0.050
     196    0.867    0.117
     197    0.293    0.077
     198    0.167    0.079
     199    0.075    0.044
     200    0.883    0.089
     201    0.328    0.061
     202    0.006    0.013
     203    0.211    0.063
     204    0.663    0.069
     205    0.636    0.095
     206    0.000    0.000
     207    0.792    0.084
     208    1.072    0.088
     209    0.298    0.065
     210    0.140    0.058
     211    0.772    0.083
     212    1.011    0.096
     213    0.052    0.031
     214    0.683    0.100
     215    0.648    0.066
     216    0.176    0.046
     217    0.032    0.030
     218    0.666    0.071
     219    1.197    0.082
     220    0.009    0.015
     221    0.484    0.085
     222    1.355    0.103
     223    1.772    0.118
     224    0.905    0.094
     225    1.382    0.161
     226    0.713    0.075
     227    0.812    0.118
     228    1.717    0.146
     229    1.491    0.244
     230    0.555    0.111
     231    0.058    0.046
     232    0.961    0.093
     233    0.222    0.081
     234    0.116    0.035
     235    1.230    0.112
     236    0.208    0.050
     237    0.077    0.048
     238    0.743    0.094
     239    0.358    0.054
     240    0.067    0.027
     241    0.010    0.017
     242    0.789    0.098
     243    0.240    0.040
     244    0.035    0.039
     245    0.314    0.094
     246    1.106    0.091
     247    0.233    0.087
     248    0.018    0.027
     249    0.172    0.054
     250    0.544    0.075
     251    0.282    0.065
     252    0.006    0.012
     253    0.831    0.094
     254    0.207    0.042
     255    0.192    0.059
     256    0.539    0.092
     257    0.594    0.101
     258    0.536    0.083
     259    0.335    0.084
     260    0.609    0.102
     261    0.540    0.108
     262    0.766    0.128
     263    1.575    0.109
     264    1.500    0.153
     265    0.253    0.074
     266    0.316    0.081
     267    0.938    0.165
     268    1.006    0.077
     269    0.479    0.093
     270    0.835    0.152
     271    0.453    0.075
     272    0.279    0.144
     273    0.187    0.062
     274    2.001    0.121
     275    0.162    0.046
     276    0.546    0.132
     277    0.203    0.052
     278    0.304    0.049
     279    0.302    0.055
     280    0.559    0.105
     281    0.745    0.063
     282    0.149    0.059
     283    0.468    0.071
     284    0.364    0.065
     285    0.737    0.081
     286    0.000    0.000
     287    0.099    0.059
     288    0.401    0.069
     289    0.055    0.039
     290    0.012    0.024
     291    0.182    0.070
     292    0.440    0.062
     293    0.036    0.030
     294    0.094    0.044
     295    0.907    0.087
     296    0.224    0.066
     297    0.173    0.062
     298    0.252    0.073
     299    1.503    0.075
     300    0.273    0.038
     301    0.013    0.019
     302    0.516    0.067
     303    0.563    0.197
     304    0.034    0.029
     305    1.226    0.102
     306    0.898    0.117
     307    0.435    0.068
     308    0.566    0.061
     309    1.146    0.122
     310    0.808    0.107
     311    1.303    0.132
     312    1.869    0.149
     313    1.890    0.184
      19    1.619    0.286
      20    0.456    0.119
      21    1.838    0.149
      22    1.249    0.230
      23    1.631    0.099
      24    0.465    0.125
      25    0.402    0.079
      26    0.977    0.155
      27    1.239    0.108
      28    1.167    0.153
      29    0.124    0.050
      30    0.271    0.102
      31    2.199    0.144
      32    1.007    0.079
      33    0.115    0.034
      34    0.280    0.062
      35    0.878    0.088
      36    0.767    0.122
      37    0.077    0.050
      38    0.561    0.080
      39    1.034    0.088
      40    0.336    0.058
      41    0.693    0.127
      42    0.967    0.082
      43    1.363    0.115
      44    0.018    0.025
      45    0.766    0.135
      46    0.712    0.073
      47    0.198    0.050
      48    0.041    0.043
      49    0.764    0.094
      50    1.020    0.085
      51    0.121    0.045
      52    0.150    0.043
      53    0.756    0.087
      54    0.220    0.058
      55    0.016    0.021
      56    0.652    0.099
      57    1.097    0.071
      58    0.989    0.108
      59    0.108    0.049
      60    1.659    0.097
      61    0.704    0.094
      62    1.186    0.100
      63    0.404    0.046
      64    0.044    0.026
      65    0.192    0.042
      66    0.032    0.022
      67    0.155    0.041
      68    0.027    0.023
      69    0.179    0.058
      70    0.353    0.074
      71    0.250    0.057
      72    0.132    0.045
      73    0.088    0.038
      74    0.541    0.078
      75    0.003    0.011
      76    0.036    0.040
      77    0.313    0.084
      78    0.636    0.090
      79    0.005    0.014
      80    0.040    0.030
      81    0.650    0.074
      82    0.003    0.008
      83    0.032    0.035
      84    0.241    0.067
      85    0.803    0.123
      86    0.334    0.085
      87    0.008    0.013
      88    0.805    0.093
      89    0.688    0.104
      90    0.396    0.114
      91    0.240    0.086
      92    0.513    0.116
      93    1.235    0.128
      94    0.059    0.048
      95    0.877    0.122
      96    0.980    0.115
      97    0.428    0.050
      98    0.736    0.096
      99    1.161    0.072
     100    0.390    0.048
     101    0.000    0.000
     102    0.556    0.083
     103    1.066    0.071
     104    0.033    0.024
     105    0.095    0.044
     106    0.035    0.024
     107    0.444    0.073
     108    0.345    0.104
     109    0.419    0.139
     110    0.314    0.079
     111    0.000    0.000
     112    0.089    0.037
     113    0.063    0.063
     114    0.000    0.000
     115    0.016    0.018
     116    0.028    0.031
     117    0.239    0.075
     118    0.000    0.000
     119    0.025    0.024
     120    0.160    0.057
     121    0.344    0.084
     122    0.107    0.028
     123    0.019    0.025
     124    0.629    0.089
     125    0.003    0.008
     126    0.127    0.057
     127    0.476    0.073
     128    0.344    0.075
     129    0.003    0.008
     130    0.030    0.026
     131    0.392    0.081
     132    0.635    0.151
     133    0.166    0.061
     134    1.118    0.103
     135    1.872    0.119
     136    0.178    0.039
     137    0.742    0.130
     138    1.919    0.102
     139    0.434    0.044
     140    0.490    0.098
     141    0.656    0.076
     142    0.622    0.074
     143    1.040    0.072
     144    1.064    0.107
     145    0.000    0.000
     146    0.752    0.075
     147    0.821    0.085
     148    0.286    0.068
     149    0.053    0.025
     150    0.895    0.070
     151    1.043    0.078
     152    0.093    0.034
     153    0.467    0.087
     154    0.882    0.084
     155    0.648    0.081
     156    0.000    0.000
     157    0.598    0.053
     158    1.495    0.104
     159    0.204    0.070
     160    0.006    0.013
     161    0.756    0.090
     162    0.380    0.070
     163    0.072    0.059
     164    0.371    0.096
     165    1.010    0.083
     166    0.608    0.142
     167    0.027    0.025
     168    1.250    0.128
     169    0.126    0.044
     170    0.656    0.141
     171    1.238    0.124
     172    1.753    0.198
     173    0.501    0.056
     174    1.629    0.123
     175    0.985    0.190
     176    0.799    0.089
     177    0.634    0.063
     178    0.115    0.040
     179    0.604    0.071
     180    0.330    0.070
     181    0.866    0.125
     182    0.734    0.083
     183    0.894    0.094
     184    1.881    0.131
     185    0.955    0.096
     186    0.762    0.097
     187    1.059    0.155
     188    1.093    0.110
     189    1.254    0.126
     190    0.410    0.101
     191    0.712    0.111
     192    0.549    0.100
     193    0.746    0.110
     194    0.491    0.140
     195    0.147    0.044
     196    0.781    0.093
     197    0.289    0.056
     198    0.336    0.091
     199    0.078    0.052
     200    0.916    0.069
     201    0.359    0.071
     202    0.007    0.016
     203    0.230    0.073
     204    0.674    0.076
     205    0.635    0.107
     206    0.006    0.012
     207    0.813    0.075
     208    1.068    0.120
     209    0.296    0.069
     210    0.163    0.068
     211    0.783    0.099
     212    1.055    0.074
     213    0.046    0.027
     214    0.696    0.083
     215    0.636    0.058
     216    0.165    0.043
     217    0.034    0.035
     218    0.666    0.103
     219    1.276    0.123
     220    0.024    0.028
     221    0.490    0.060
     222    1.270    0.109
     223    1.735    0.139
     224    1.002    0.091
     225    1.485    0.130
     226    0.748    0.052
     227    0.766    0.089
     228    1.759    0.096
     229    1.302    0.184
     230    0.535    0.088
     231    0.074    0.050
     232    0.984    0.119
     233    0.152    0.084
     234    0.125    0.040
     235    1.263    0.098
     236    0.209    0.063
     237    0.078    0.033
     238    0.719    0.104
     239    0.353    0.063
     240    0.081    0.034
     241    0.011    0.021
     242    0.845    0.088
     243    0.219    0.054
     244    0.025    0.027
     245    0.289    0.080
     246    1.102    0.098
     247    0.193    0.073
     248    0.047    0.036
     249    0.178    0.034
     250    0.556    0.062
     251    0.305    0.092
     252    0.026    0.030
     253    0.869    0.113
     254    0.201    0.058
     255    0.163    0.050
     256    0.459    0.059
     257    0.579    0.102
     258    0.534    0.105
     259    0.218    0.061
     260    0.593    0.103
     261    0.543    0.081
     262    0.668    0.125
     263    1.568    0.154
     264    1.439    0.119
     265    0.268    0.083
     266    0.311    0.087
     267    0.884    0.168
     268    0.984    0.069
     269    0.484    0.090
     270    0.812    0.104
     271    0.463    0.066
     272    0.193    0.154
     273    0.210    0.069
     274    1.965    0.111
     275    0.191    0.049
     276    0.518    0.101
     277    0.252    0.054
     278    0.325    0.046
     279    0.307    0.087
     280    0.477    0.105
     281    0.778    0.062
     282    0.154    0.059
     283    0.520    0.084
     284    0.375    0.080
     285    0.771    0.108
     286    0.000    0.000
     287    0.125    0.045
     288    0.392    0.107
     289    0.033    0.027
     290    0.014    0.023
     291    0.167    0.060
     292    0.533    0.088
     293    0.051    0.034
     294    0.083    0.035
     295    0.941    0.111
     296    0.261    0.076
     297    0.156    0.054
     298    0.287    0.081
     299    1.514    0.094
     300    0.306    0.071
     301    0.010    0.017
     302    0.568    0.071
     303    0.469    0.098
     304    0.087    0.049
     305    1.229    0.131
     306    0.848    0.107
     307    0.490    0.094
     308    0.421    0.070
     309    1.146    0.106
     310    1.004    0.099
     311    1.160    0.164
     312    1.721    0.107
     313    1.967    0.086
      19    1.783    0.257
      20    0.457    0.103
      21    1.742    0.154
      22    1.251    0.202
      23    1.643    0.092
      24    0.487    0.097
      25    0.475    0.057
      26    1.085    0.111
      27    1.230    0.096
      28    1.126    0.103
      29    0.141    0.044
      30    0.293    0.085
      31    2.180    0.121
      32    0.990    0.098
      33    0.153    0.033
      34    0.262    0.070
      35    0.873    0.067
      36    0.794    0.093
      37    0.105    0.049
      38    0.534    0.082
      39    1.098    0.114
      40    0.375    0.085
      41    0.700    0.130
      42    0.964    0.075
      43    1.340    0.086
      44    0.011    0.019
      45    0.859    0.124
      46    0.728    0.084
      47    0.151    0.050
      48    0.028    0.045
      49    0.773    0.097
      50    1.036    0.107
      51    0.119    0.053
      52    0.155    0.059
      53    0.753    0.120
      54    0.270    0.056
      55    0.009    0.013
      56    0.653    0.088
      57    1.069    0.086
      58    1.072    0.101
      59    0.132    0.032
      60    1.670    0.155
      61    0.699    0.090
      62    1.228    0.106
      63    0.411    0.048
      64    0.045    0.036
      65    0.170    0.047
      66    0.014    0.020
      67    0.117    0.052
      68    0.030    0.020
      69    0.172    0.052
      70    0.405    0.063
      71    0.252    0.034
      72    0.131    0.048
      73    0.074    0.034
      74    0.525    0.064
      75    0.002    0.007
      76    0.033    0.044
      77    0.304    0.131
      78    0.619    0.056
      79    0.004    0.010
      80    0.027    0.034
      81    0.623    0.087
      82    0.000    0.000
      83    0.034    0.038
      84    0.229    0.059
      85    0.753    0.096
      86    0.362    0.100
      87    0.032    0.039
      88    0.835    0.078
      89    0.667    0.109
      90    0.608    0.130
      91    0.251    0.072
      92    0.471    0.104
      93    1.161    0.118
      94    0.049    0.033
      95    0.888    0.110
      96    1.053    0.110
      97    0.392    0.049
      98    0.675    0.066
      99    1.141    0.090
     100    0.422    0.080
     101    0.000    0.000
     102    0.591    0.079
     103    1.112    0.101
     104    0.035    0.024
     105    0.084    0.043
     106    0.047    0.023
     107    0.451    0.093
     108    0.363    0.079
     109    0.433    0.097
     110    0.382    0.048
     111    0.002    0.007
     112    0.092    0.046
     113    0.102    0.073
     114    0.000    0.000
     115    0.011    0.018
     116    0.011    0.016
     117    0.224    0.062
     118    0.000    0.000
     119    0.008    0.015
     120    0.119    0.045
     121    0.331    0.066
     122    0.085    0.034
     123    0.016    0.016
     124    0.581    0.056
     125    0.000    0.000
     126    0.168    0.065
     127    0.491    0.064
     128    0.327    0.042
     129    0.003    0.008
     130    0.021    0.017
     131    0.425    0.088
     132    0.534    0.110
     133    0.167    0.040
     134    1.165    0.083
     135    1.888    0.135
     136    0.158    0.068
     137    0.854    0.167
     138    1.978    0.171
     139    0.486    0.087
     140    0.490    0.089
     141    0.633    0.069
     142    0.560    0.098
     143    1.031    0.063
     144    1.093    0.124
     145    0.000    0.000
     146    0.670    0.069
     147    0.793    0.083
     148    0.326    0.086
     149    0.023    0.021
     150    0.846    0.076
     151    1.024    0.070
     152    0.114    0.037
     153    0.495    0.105
     154    0.843    0.093
     155    0.650    0.090
     156    0.002    0.007
     157    0.604    0.083
     158    1.516    0.113
     159    0.152    0.038
     160    0.010    0.022
     161    0.813    0.070
     162    0.358    0.074
     163    0.052    0.036
     164    0.354    0.073
     165    0.949    0.093
     166    0.560    0.108
     167    0.026    0.018
     168    1.255    0.121
     169    0.128    0.041
     170    0.507    0.098
     171    1.262    0.150
     172    1.515    0.181
     173    0.490    0.089
     174    1.588    0.135
     175    0.894    0.124
     176    0.843    0.119
     177    0.588    0.155
     178    0.097    0.024
     179    0.550    0.069
     180    0.326    0.093
     181    0.886    0.147
     182    0.738    0.091
     183    0.853    0.063
     184    1.935    0.130
     185    0.902    0.043
     186    0.819    0.077
     187    0.981    0.143
     188    1.055    0.123
     189    1.264    0.129
     190    0.371    0.102
     191    0.654    0.075
     192    0.499    0.073
     193    0.799    0.084
     194    0.472    0.069
     195    0.114    0.063
     196    0.760    0.091
     197    0.261    0.056
     198    0.406    0.098
     199    0.127    0.044
     200    0.907    0.086
     201    0.318    0.078
     202    0.013    0.015
     203    0.234    0.068
     204    0.707    0.082
     205    0.569    0.089
     206    0.001    0.006
     207    0.765    0.084
     208    1.023    0.105
     209    0.254    0.063
     210    0.136    0.063
     211    0.837    0.079
     212    1.094    0.090
     213    0.025    0.024
     214    0.707    0.117
     215    0.694    0.065
     216    0.173    0.050
     217    0.030    0.022
     218    0.652    0.058
     219    1.310    0.105
     220    0.055    0.066
     221    0.471    0.071
     222    1.337    0.091
     223    1.752    0.137
     224    0.958    0.131
     225    1.639    0.233
     226    0.730    0.097
     227    0.759    0.101
     228    1.731    0.122
     229    1.331    0.084
     230    0.575    0.124
     231    0.040    0.029
     232    1.089    0.099
     233    0.157    0.065
     234    0.124    0.037
     235    1.251    0.113
     236    0.173    0.064
     237    0.081    0.027
     238    0.713    0.085
     239    0.401    0.070
     240    0.057    0.037
     241    0.008    0.019
     242    0.861    0.109
     243    0.239    0.061
     244    0.018    0.026
     245    0.334    0.055
     246    1.115    0.122
     247    0.141    0.056
     248    0.062    0.045
     249    0.181    0.048
     250    0.563    0.080
     251    0.310    0.073
     252    0.031    0.022
     253    0.861    0.080
     254    0.237    0.057
     255    0.173    0.054
     256    0.494    0.074
     257    0.539    0.071
     258    0.591    0.070
     259    0.231    0.084
     260    0.626    0.068
     261    0.416    0.097
     262    0.771    0.135
     263    1.631    0.113
     264    1.441    0.083
     265    0.275    0.073
     266    0.293    0.097
     267    0.935    0.170
     268    1.000    0.090
     269    0.427    0.080
     270    0.899    0.105
     271    0.452    0.081
     272    0.245    0.128
     273    0.226    0.077
     274    1.982    0.142
     275    0.181    0.049
     276    0.539    0.084
     277    0.257    0.060
     278    0.345    0.054
     279    0.321    0.072
     280    0.481    0.116
     281    0.802    0.073
     282    0.168    0.044
     283    0.584    0.106
     284    0.408    0.062
     285    0.719    0.101
     286    0.000    0.000
     287    0.178    0.078
     288    0.411    0.087
     289    0.019    0.025
     290    0.007    0.016
     291    0.188    0.066
     292    0.551    0.115
     293    0.059    0.037
     294    0.082    0.037
     295    0.839    0.096
     296    0.243    0.052
     297    0.160    0.057
     298    0.208    0.085
     299    1.471    0.103
     300    0.293    0.038
     301    0.003    0.014
     302    0.516    0.063
     303    0.491    0.066
     304    0.064    0.049
     305    1.253    0.098
     306    0.970    0.096
     307    0.424    0.096
     308    0.554    0.075
     309    1.195    0.095
     310    0.742    0.151
     311    1.045    0.170
     312    1.761    0.145
     313    1.969    0.132
      19    1.927    0.232
      20    0.539    0.132
      21    1.787    0.100
      22    1.125    0.145
      23    1.589    0.131
      24    0.734    0.126
      25    0.417    0.092
      26    1.001    0.150
      27    1.290    0.113
      28    1.137    0.105
      29    0.136    0.044
      30    0.247    0.078
      31    2.164    0.094
      32    0.941    0.087
      33    0.137    0.045
      34    0.310    0.080
      35    0.871    0.105
      36    0.810    0.104
      37    0.091    0.060
      38    0.624    0.104
      39    1.063    0.096
      40    0.379    0.085
      41    0.699    0.078
      42    0.962    0.110
      43    1.359    0.086
      44    0.001    0.006
      45    0.865    0.101
      46    0.735    0.046
      47    0.178    0.027
      48    0.012    0.019
      49    0.750    0.108
      50    0.998    0.113
      51    0.104    0.048
      52    0.115    0.065
      53    0.765    0.065
      54    0.269    0.059
      55    0.005    0.011
      56    0.650    0.088
      57    1.126    0.076
      58    1.087    0.090
      59    0.248    0.063
      60    1.628    0.101
      61    0.633    0.080
      62    1.347    0.136
      63    0.432    0.056
      64    0.089    0.047
      65    0.188    0.069
      66    0.032    0.027
      67    0.129    0.057
      68    0.040    0.031
      69    0.200    0.059
      70    0.322    0.064
      71    0.236    0.048
      72    0.155    0.048
      73    0.058    0.038
      74    0.465    0.079
      75    0.002    0.007
      76    0.028    0.040
      77    0.228    0.081
      78    0.733    0.113
      79    0.003    0.008
      80    0.023    0.034
      81    0.617    0.079
      82    0.004    0.010
      83    0.025    0.027
      84    0.244    0.058
      85    0.774    0.080
      86    0.356    0.085
      87    0.024    0.030
      88    0.816    0.089
      89    0.741    0.091
      90    0.379    0.116
      91    0.224    0.055
      92    0.476    0.112
      93    1.216    0.125
      94    0.050    0.040
      95    0.837    0.114
      96    1.050    0.119
      97    0.395    0.054
      98    0.671    0.077
      99    1.176    0.080
     100    0.389    0.085
     101    0.000    0.000
     102    0.539    0.060
     103    1.083    0.083
     104    0.032    0.029
     105    0.113    0.057
     106    0.029    0.028
     107    0.438    0.085
     108    0.350    0.133
     109    0.437    0.105
     110    0.338    0.066
     111    0.005    0.016
     112    0.116    0.068
     113    0.036    0.049
     114    0.000    0.000
     115    0.021    0.023
     116    0.020    0.036
     117    0.214    0.052
     118    0.000    0.000
     119    0.027    0.031
     120    0.114    0.055
     121    0.371    0.060
     122    0.110    0.050
     123    0.021    0.025
     124    0.564    0.076
     125    0.009    0.017
     126    0.247    0.062
     127    0.496    0.070
     128    0.394    0.066
     129    0.006    0.012
     130    0.046    0.017
     131    0.486    0.080
     132    0.565    0.133
     133    0.165    0.060
     134    1.115    0.122
     135    1.876    0.169
     136    0.160    0.047
     137    0.772    0.138
     138    2.024    0.156
     139    0.560    0.121
     140    0.531    0.111
     141    0.662    0.091
     142    0.526    0.085
     143    1.027    0.079
     144    1.073    0.129
     145    0.000    0.000
     146    0.798    0.091
     147    0.770    0.072
     148    0.269    0.062
     149    0.038    0.020
     150    0.849    0.099
     151    1.031    0.085
     152    0.110    0.050
     153    0.478    0.054
     154    0.836    0.097
     155    0.636    0.061
     156    0.000    0.000
     157    0.610    0.083
     158    1.486    0.080
     159    0.149    0.047
     160    0.004    0.010
     161    0.850    0.088
     162    0.390    0.097
     163    0.049    0.041
     164    0.378    0.073
     165    0.995    0.097
     166    0.594    0.083
     167    0.029    0.027
     168    1.174    0.088
     169    0.114    0.048
     170    0.614    0.096
     171    1.116    0.145
     172    1.681    0.217
     173    0.536    0.079
     174    1.533    0.088
     175    0.889    0.087
     176    0.758    0.079
     177    0.632    0.113
     178    0.096    0.044
     179    0.587    0.072
     180    0.332    0.092
     181    0.905    0.118
     182    0.782    0.097
     183    0.890    0.082
     184    1.902    0.109
     185    0.926    0.049
     186    0.777    0.098
     187    1.063    0.105
     188    1.055    0.115
     189    1.197    0.074
     190    0.402    0.069
     191    0.615    0.114
     192    0.522    0.079
     193    0.719    0.117
     194    0.422    0.092
     195    0.137    0.044
     196    0.734    0.081
     197    0.234    0.094
     198    0.286    0.155
     199    0.078    0.036
     200    0.949    0.092
     201    0.260    0.060
     202    0.018    0.022
     203    0.229    0.063
     204    0.733    0.093
     205    0.579    0.089
     206    0.004    0.010
     207    0.838    0.090
     208    0.997    0.134
     209    0.246    0.065
     210    0.121    0.039
     211    0.762    0.088
     212    1.108    0.135
     213    0.050    0.036
     214    0.726    0.114
     215    0.651    0.079
     216    0.199    0.057
     217    0.038    0.031
     218    0.665    0.075
     219    1.278    0.057
     220    0.114    0.069
     221    0.473    0.072
     222    1.418    0.078
     223    1.640    0.108
     224    0.869    0.090
     225    1.853    0.140
     226    0.700    0.074
     227    0.787    0.085
     228    1.720    0.095
     229    1.788    0.198
     230    0.546    0.102
     231    0.047    0.042
     232    0.926    0.094
     233    0.279    0.109
     234    0.106    0.044
     235    1.211    0.080
     236    0.241    0.068
     237    0.083    0.039
     238    0.668    0.089
     239    0.364    0.057
     240    0.073    0.018
     241    0.007    0.014
     242    0.759    0.093
     243    0.225    0.066
     244    0.028    0.033
     245    0.317    0.065
     246    1.148    0.071
     247    0.205    0.099
     248    0.043    0.039
     249    0.174    0.051
     250    0.507    0.058
     251    0.298    0.087
     252    0.008    0.015
     253    0.877    0.082
     254    0.202    0.049
     255    0.176    0.053
     256    0.465    0.084
     257    0.559    0.087
     258    0.546    0.096
     259    0.191    0.082
     260    0.582    0.109
     261    0.558    0.095
     262    0.727    0.109
     263    1.616    0.105
     264    1.448    0.131
     265    0.254    0.095
     266    0.289    0.074
     267    0.971    0.149
     268    1.007    0.078
     269    0.481    0.059
     270    0.707    0.121
     271    0.481    0.069
     272    0.305    0.130
     273    0.204    0.072
     274    1.903    0.122
     275    0.153    0.052
     276    0.607    0.122
     277    0.251    0.057
     278    0.337    0.048
     279    0.297    0.077
     280    0.492    0.089
     281    0.801    0.092
     282    0.144    0.050
     283    0.467    0.114
     284    0.453    0.061
     285    0.774    0.090
     286    0.000    0.000
     287    0.137    0.069
     288    0.332    0.100
     289    0.046    0.032
     290    0.004    0.012
     291    0.199    0.057
     292    0.632    0.107
     293    0.059    0.042
     294    0.092    0.036
     295    0.876    0.090
     296    0.277    0.082
     297    0.163    0.061
     298    0.148    0.066
     299    1.521    0.129
     300    0.268    0.044
     301    0.010    0.018
     302    0.547    0.093
     303    0.655    0.131
     304    0.060    0.038
     305    1.348    0.104
     306    0.915    0.103
     307    0.496    0.119
     308    0.518    0.085
     309    1.114    0.084
     310    0.721    0.103
     311    0.997    0.146
     312    1.722    0.132
     313    1.809    0.131
      19    1.769    0.216
      20    0.667    0.159
      21    1.708    0.119
      22    1.087    0.186
      23    1.595    0.125
      24    0.654    0.107
      25    0.445    0.086
      26    0.971    0.154
      27    1.278    0.124
      28    1.111    0.103
      29    0.156    0.068
      30    0.270    0.101
      31    2.160    0.106
      32    0.963    0.090
      33    0.205    0.058
      34    0.256    0.076
      35    0.835    0.072
      36    0.810    0.122
      37    0.073    0.050
      38    0.646    0.105
      39    1.084    0.103
      40    0.329    0.081
      41    0.712    0.117
      42    0.933    0.081
      43    1.326    0.130
      44    0.003    0.008
      45    0.883    0.086
      46    0.682    0.075
      47    0.155    0.036
      48    0.011    0.020
      49    0.745    0.122
      50    0.945    0.105
      51    0.074    0.032
      52    0.200    0.055
      53    0.731    0.075
      54    0.198    0.068
      55    0.004    0.010
      56    0.767    0.083
      57    1.073    0.081
      58    1.063    0.085
      59    0.271    0.087
      60    1.684    0.136
      61    0.622    0.081
      62    1.486    0.129
      63    0.446    0.077
      64    0.100    0.059
      65    0.242    0.057
      66    0.053    0.044
      67    0.125    0.066
      68    0.043    0.028
      69    0.172    0.056
      70    0.251    0.059
      71    0.234    0.047
      72    0.109    0.042
      73    0.035    0.028
      74    0.479    0.080
      75    0.000    0.000
      76    0.006    0.017
      77    0.272    0.066
      78    0.758    0.085
      79    0.003    0.008
      80    0.015    0.026
      81    0.647    0.104
      82    0.008    0.015
      83    0.016    0.024
      84    0.205    0.078
      85    0.718    0.097
      86    0.413    0.084
      87    0.038    0.037
      88    0.764    0.083
      89    0.679    0.106
      90    0.577    0.185
      91    0.300    0.080
      92    0.425    0.106
      93    1.305    0.169
      94    0.036    0.028
      95    0.953    0.114
      96    0.928    0.127
      97    0.346    0.064
      98    0.662    0.080
      99    1.196    0.058
     100    0.401    0.058
     101    0.000    0.000
     102    0.502    0.081
     103    1.070    0.116
     104    0.027    0.022
     105    0.211    0.086
     106    0.030    0.027
     107    0.422    0.066
     108    0.260    0.084
     109    0.362    0.108
     110    0.315    0.082
     111    0.003    0.010
     112    0.068    0.050
     113    0.001    0.006
     114    0.000    0.000
     115    0.021    0.023
     116    0.004    0.010
     117    0.185    0.087
     118    0.000    0.000
     119    0.009    0.013
     120    0.102    0.053
     121    0.329    0.062
     122    0.140    0.043
     123    0.020    0.024
     124    0.589    0.069
     125    0.030    0.022
     126    0.269    0.079
     127    0.486    0.059
     128    0.444    0.066
     129    0.024    0.033
     130    0.046    0.025
     131    0.507    0.051
     132    0.549    0.102
     133    0.169    0.050
     134    1.138    0.128
     135    1.861    0.116
     136    0.168    0.046
     137    0.906    0.117
     138    2.056    0.107
     139    0.688    0.136
     140    0.527    0.102
     141    0.694    0.080
     142    0.560    0.105
     143    1.043    0.083
     144    1.102    0.126
     145    0.000    0.000
     146    0.733    0.065
     147    0.752    0.072
     148    0.239    0.052
     149    0.022    0.024
     150    0.868    0.070
     151    0.978    0.088
     152    0.102    0.040
     153    0.441    0.091
     154    0.886    0.122
     155    0.615    0.061
     156    0.000    0.000
     157    0.541    0.083
     158    1.492    0.115
     159    0.135    0.030
     160    0.009    0.016
     161    0.856    0.093
     162    0.463    0.087
     163    0.091    0.050
     164    0.408    0.095
     165    0.976    0.107
     166    0.577    0.126
     167    0.052    0.017
     168    1.235    0.113
     169    0.081    0.040
     170    0.522    0.158
     171    1.235    0.158
     172    1.581    0.153
     173    0.475    0.070
     174    1.635    0.135
     175    1.023    0.150
     176    0.660    0.109
     177    0.507    0.083
     178    0.099    0.038
     179    0.539    0.107
     180    0.383    0.186
     181    1.019    0.152
     182    0.738    0.119
     183    0.900    0.060
     184    1.938    0.174
     185    0.924    0.049
     186    0.814    0.111
     187    0.931    0.232
     188    1.064    0.118
     189    1.282    0.142
     190    0.416    0.102
     191    0.741    0.171
     192    0.523    0.146
     193    0.758    0.132
     194    0.383    0.094
     195    0.129    0.078
     196    0.682    0.116
     197    0.163    0.060
     198    0.130    0.059
     199    0.098    0.051
     200    0.883    0.105
     201    0.316    0.098
     202    0.008    0.015
     203    0.232    0.068
     204    0.733    0.082
     205    0.585    0.084
     206    0.000    0.000
     207    0.873    0.093
     208    1.118    0.111
     209    0.248    0.057
     210    0.137    0.039
     211    0.734    0.103
     212    1.112    0.076
     213    0.054    0.026
     214    0.740    0.117
     215    0.602    0.074
     216    0.197    0.041
     217    0.033    0.024
     218    0.660    0.109
     219    1.256    0.081
     220    0.108    0.055
     221    0.554    0.080
     222    1.348    0.113
     223    1.660    0.134
     224    0.923    0.077
     225    1.802    0.127
     226    0.748    0.105
     227    0.804    0.106
     228    1.724    0.130
     229    1.867    0.187
     230    0.530    0.140
     231    0.059    0.047
     232    0.848    0.105
     233    0.366    0.084
     234    0.116    0.044
     235    1.286    0.088
     236    0.233    0.058
     237    0.084    0.041
     238    0.711    0.088
     239    0.377    0.048
     240    0.079    0.033
     241    0.008    0.013
     242    0.797    0.097
     243    0.238    0.067
     244    0.028    0.032
     245    0.327    0.077
     246    1.099    0.114
     247    0.260    0.054
     248    0.016    0.029
     249    0.151    0.047
     250    0.523    0.080
     251    0.234    0.072
     252    0.005    0.011
     253    0.825    0.100
     254    0.234    0.042
     255    0.190    0.063
     256    0.578    0.084
     257    0.631    0.098
     258    0.466    0.117
     259    0.168    0.069
     260    0.782    0.197
     261    0.625    0.104
     262    0.620    0.116
     263    1.885    0.177
     264    1.647    0.100
     265    0.267    0.056
     266    0.401    0.090
     267    0.797    0.130
     268    0.999    0.113
     269    0.436    0.055
     270    0.708    0.067
     271    0.485    0.069
     272    0.340    0.085
     273    0.231    0.091
     274    1.916    0.132
     275    0.153    0.041
     276    0.574    0.125
     277    0.271    0.062
     278    0.306    0.049
     279    0.277    0.062
     280    0.493    0.145
     281    0.807    0.067
     282    0.163    0.057
     283    0.408    0.059
     284    0.426    0.073
     285    0.767    0.095
     286    0.000    0.000
     287    0.089    0.044
     288    0.335    0.074
     289    0.018    0.018
     290    0.002    0.009
     291    0.194    0.046
     292    0.625    0.096
     293    0.046    0.034
     294    0.070    0.032
     295    0.872    0.094
     296    0.281    0.064
     297    0.136    0.041
     298    0.166    0.057
     299    1.567    0.132
     300    0.267    0.061
     301    0.008    0.019
     302    0.538    0.085
     303    0.732    0.119
     304    0.071    0.049
     305    1.297    0.094
     306    0.954    0.086
     307    0.473    0.100
     308    0.517    0.080
     309    1.139    0.073
     310    0.744    0.091
     311    0.957    0.123
     312    1.696    0.078
     313    1.795    0.078
      19    1.823    0.265
      20    0.577    0.127
      21    1.864    0.152
      22    1.077    0.148
      23    1.600    0.129
      24    0.589    0.110
      25    0.597    0.157
      26    0.846    0.124
      27    1.383    0.080
      28    0.947    0.114
      29    0.133    0.059
      30    0.222    0.074
      31    2.018    0.105
      32    0.998    0.106
      33    0.216    0.066
      34    0.260    0.080
      35    0.835    0.083
      36    0.926    0.109
      37    0.136    0.070
      38    0.627    0.062
      39    1.105    0.072
      40    0.356    0.064
      41    0.669    0.070
      42    0.902    0.079
      43    1.304    0.093
      44    0.003    0.008
      45    0.838    0.120
      46    0.736    0.111
      47    0.149    0.048
      48    0.006    0.013
      49    0.721    0.077
      50    1.009    0.100
      51    0.087    0.029
      52    0.178    0.056
      53    0.742    0.068
      54    0.276    0.069
      55    0.004    0.010
      56    0.714    0.087
      57    1.097    0.068
      58    1.141    0.115
      59    0.262    0.084
      60    1.603    0.084
      61    0.623    0.073
      62    1.411    0.134
      63    0.406    0.058
      64    0.079    0.034
      65    0.326    0.073
      66    0.046    0.024
      67    0.094    0.043
      68    0.050    0.033
      69    0.131    0.059
      70    0.288    0.053
      71    0.229    0.047
      72    0.112    0.048
      73    0.054    0.042
      74    0.509    0.088
      75    0.002    0.007
      76    0.008    0.014
      77    0.322    0.074
      78    0.719    0.079
      79    0.004    0.010
      80    0.017    0.030
      81    0.667    0.098
      82    0.008    0.019
      83    0.015    0.023
      84    0.189    0.066
      85    0.638    0.058
      86    0.388    0.097
      87    0.070    0.049
      88    0.802    0.133
      89    0.670    0.106
      90    0.635    0.141
      91    0.283    0.103
      92    0.381    0.095
      93    1.314    0.132
      94    0.032    0.032
      95    1.014    0.104
      96    0.926    0.095
      97    0.384    0.080
      98    0.636    0.076
      99    1.105    0.084
     100    0.437    0.072
     101    0.000    0.000
     102    0.464    0.054
     103    1.110    0.063
     104    0.035    0.040
     105    0.169    0.069
     106    0.030    0.031
     107    0.414    0.082
     108    0.312    0.055
     109    0.342    0.090
     110    0.325    0.043
     111    0.002    0.007
     112    0.084    0.044
     113    0.006    0.019
     114    0.000    0.000
     115    0.017    0.019
     116    0.005    0.011
     117    0.205    0.081
     118    0.000    0.000
     119    0.018    0.017
     120    0.109    0.047
     121    0.338    0.065
     122    0.121    0.048
     123    0.025    0.023
     124    0.606    0.072
     125    0.021    0.016
     126    0.230    0.063
     127    0.515    0.081
     128    0.406    0.092
     129    0.021    0.035
     130    0.045    0.019
     131    0.504    0.066
     132    0.642    0.098
     133    0.198    0.051
     134    1.139    0.129
     135    1.705    0.164
     136    0.190    0.064
     137    0.901    0.112
     138    1.854    0.199
     139    0.612    0.082
     140    0.488    0.125
     141    0.677    0.078
     142    0.636    0.121
     143    1.033    0.074
     144    0.921    0.097
     145    0.000    0.000
     146    0.677    0.080
     147    0.748    0.081
     148    0.224    0.049
     149    0.025    0.024
     150    0.878    0.086
     151    0.992    0.093
     152    0.084    0.031
     153    0.446    0.101
     154    0.914    0.088
     155    0.623    0.068
     156    0.000    0.000
     157    0.561    0.073
     158    1.442    0.109
     159    0.127    0.029
     160    0.005    0.011
     161    0.914    0.100
     162    0.431    0.088
     163    0.059    0.046
     164    0.384    0.084
     165    1.015    0.125
     166    0.341    0.149
     167    0.059    0.027
     168    1.258    0.111
     169    0.123    0.049
     170    0.414    0.105
     171    1.228    0.084
     172    1.573    0.126
     173    0.471    0.053
     174    1.695    0.112
     175    1.006    0.139
     176    0.727    0.126
     177    0.477    0.100
     178    0.101    0.040
     179    0.430    0.095
     180    0.207    0.075
     181    1.049    0.123
     182    0.664    0.105
     183    0.916    0.080
     184    1.978    0.214
     185    0.914    0.069
     186    0.917    0.170
     187    0.637    0.164
     188    1.000    0.143
     189    1.360    0.157
     190    0.498    0.103
     191    1.079    0.208
     192    0.676    0.096
     193    0.838    0.139
     194    0.311    0.073
     195    0.103    0.070
     196    0.710    0.114
     197    0.148    0.058
     198    0.162    0.054
     199    0.110    0.051
     200    0.893    0.098
     201    0.307    0.070
     202    0.015    0.023
     203    0.263    0.047
     204    0.764    0.085
     205    0.615    0.114
     206    0.000    0.000
     207    0.830    0.083
     208    1.048    0.117
     209    0.244    0.045
     210    0.138    0.052
     211    0.763    0.084
     212    1.077    0.133
     213    0.057    0.036
     214    0.687    0.085
     215    0.611    0.067
     216    0.201    0.036
     217    0.032    0.025
     218    0.660    0.062
     219    1.333    0.110
     220    0.132    0.054
     221    0.546    0.074
     222    1.356    0.090
     223    1.800    0.148
     224    0.877    0.096
     225    1.845    0.148
     226    0.703    0.085
     227    0.797    0.146
     228    1.814    0.153
     229    1.663    0.281
     230    0.597    0.116
     231    0.077    0.043
     232    0.936    0.138
     233    0.321    0.134
     234    0.114    0.033
     235    1.250    0.105
     236    0.237    0.065
     237    0.106    0.035
     238    0.705    0.065
     239    0.359    0.055
     240    0.071    0.035
     241    0.003    0.008
     242    0.795    0.086
     243    0.217    0.043
     244    0.030    0.023
     245    0.388    0.080
     246    1.126    0.079
     247    0.244    0.047
     248    0.038    0.045
     249    0.159    0.039
     250    0.509    0.068
     251    0.303    0.063
     252    0.006    0.012
     253    0.830    0.096
     254    0.207    0.060
     255    0.175    0.060
     256    0.679    0.112
     257    0.686    0.114
     258    0.460    0.098
     259    0.426    0.073
     260    1.017    0.123
     261    0.687    0.112
     262    0.555    0.150
     263    1.830    0.155
     264    1.721    0.105
     265    0.270    0.066
     266    0.459    0.059
     267    0.726    0.196
     268    1.021    0.062
     269    0.443    0.071
     270    0.697    0.106
     271    0.465    0.095
     272    0.273    0.099
     273    0.242    0.084
     274    2.002    0.100
     275    0.185    0.068
     276    0.581    0.118
     277    0.248    0.079
     278    0.318    0.062
     279    0.335    0.089
     280    0.426    0.148
     281    0.823    0.049
     282    0.135    0.043
     283    0.542    0.148
     284    0.361    0.060
     285    0.731    0.077
     286    0.000    0.000
     287    0.129    0.054
     288    0.434    0.077
     289    0.024    0.027
     290    0.004    0.012
     291    0.207    0.073
     292    0.477    0.091
     293    0.046    0.033
     294    0.082    0.047
     295    0.947    0.128
     296    0.253    0.064
     297    0.177    0.052
     298    0.248    0.077
     299    1.496    0.113
     300    0.311    0.070
     301    0.014    0.029
     302    0.600    0.093
     303    0.698    0.125
     304    0.057    0.038
     305    1.363    0.117
     306    1.010    0.091
     307    0.609    0.091
     308    0.469    0.075
     309    1.140    0.129
     310    0.746    0.082
     311    1.006    0.174
     312    1.671    0.128
     313    1.788    0.085
      19    1.730    0.217
      20    0.493    0.088
      21    1.875    0.141
      22    1.136    0.188
      23    1.541    0.101
      24    0.551    0.072
      25    0.755    0.116
      26    0.777    0.121
      27    1.241    0.081
      28    1.003    0.139
      29    0.110    0.038
      30    0.197    0.066
      31    1.844    0.116
      32    0.965    0.098
      33    0.205    0.047
      34    0.148    0.115
      35    0.837    0.059
      36    0.988    0.109
      37    0.142    0.056
      38    0.523    0.088
      39    1.112    0.086
      40    0.397    0.074
      41    0.679    0.081
      42    0.905    0.097
      43    1.348    0.086
      44    0.032    0.039
      45    0.782    0.083
      46    0.742    0.080
      47    0.201    0.058
      48    0.068    0.061
      49    0.748    0.074
      50    1.094    0.105
      51    0.152    0.046
      52    0.150    0.046
      53    0.777    0.116
      54    0.280    0.055
      55    0.005    0.011
      56    0.583    0.109
      57    1.085    0.098
      58    1.117    0.076
      59    0.225    0.063
      60    1.607    0.107
      61    0.649    0.080
      62    1.463    0.114
      63    0.427    0.064
      64    0.124    0.051
      65    0.308    0.072
      66    0.029    0.024
      67    0.098    0.050
      68    0.037    0.034
      69    0.144    0.052
      70    0.333    0.043
      71    0.242    0.061
      72    0.065    0.036
      73    0.074    0.043
      74    0.569    0.065
      75    0.002    0.008
      76    0.047    0.034
      77    0.334    0.082
      78    0.620    0.077
      79    0.003    0.010
      80    0.041    0.036
      81    0.679    0.070
      82    0.008    0.015
      83    0.017    0.018
      84    0.237    0.059
      85    0.724    0.087
      86    0.344    0.107
      87    0.085    0.053
      88    0.793    0.092
      89    0.629    0.105
      90    0.645    0.136
      91    0.190    0.078
      92    0.461    0.095
      93    1.248    0.135
      94    0.058    0.049
      95    1.037    0.102
      96    0.956    0.112
      97    0.423    0.070
      98    0.786    0.138
      99    1.143    0.064
     100    0.440    0.078
     101    0.000    0.000
     102    0.530    0.066
     103    1.099    0.101
     104    0.032    0.037
     105    0.140    0.053
     106    0.030    0.021
     107    0.440    0.088
     108    0.302    0.083
     109    0.285    0.076
     110    0.323    0.063
     111    0.003    0.010
     112    0.064    0.038
     113    0.009    0.021
     114    0.000    0.000
     115    0.030    0.021
     116    0.004    0.010
     117    0.241    0.058
     118    0.000    0.000
     119    0.016    0.019
     120    0.096    0.044
     121    0.342    0.068
     122    0.028    0.034
     123    0.018    0.023
     124    0.583    0.064
     125    0.010    0.022
     126    0.273    0.068
     127    0.527    0.077
     128    0.432    0.080
     129    0.011    0.020
     130    0.041    0.026
     131    0.509    0.078
     132    0.599    0.084
     133    0.198    0.104
     134    1.046    0.100
     135    1.781    0.086
     136    0.189    0.071
     137    0.871    0.135
     138    1.889    0.148
     139    0.639    0.083
     140    0.506    0.093
     141    0.646    0.100
     142    0.627    0.062
     143    1.035    0.059
     144    1.091    0.156
     145    0.000    0.000
     146    0.707    0.064
     147    0.737    0.067
     148    0.256    0.051
     149    0.032    0.029
     150    0.901    0.096
     151    0.976    0.091
     152    0.111    0.047
     153    0.507    0.062
     154    0.912    0.080
     155    0.626    0.075
     156    0.000    0.000
     157    0.579    0.080
     158    1.495    0.123
     159    0.152    0.036
     160    0.012    0.016
     161    0.884    0.093
     162    0.434    0.091
     163    0.075    0.064
     164    0.353    0.073
     165    1.072    0.122
     166    0.385    0.098
     167    0.069    0.031
     168    1.194    0.112
     169    0.128    0.036
     170    0.481    0.141
     171    1.158    0.104
     172    1.648    0.242
     173    0.502    0.076
     174    1.614    0.094
     175    1.088    0.100
     176    0.788    0.110
     177    0.483    0.096
     178    0.097    0.050
     179    0.472    0.075
     180    0.212    0.096
     181    0.916    0.173
     182    0.667    0.117
     183    0.879    0.088
     184    2.024    0.200
     185    0.946    0.127
     186    1.075    0.098
     187    0.465    0.149
     188    0.930    0.134
     189    1.425    0.150
     190    0.637    0.183
     191    0.860    0.160
     192    0.653    0.099
     193    0.830    0.118
     194    0.313    0.076
     195    0.048    0.042
     196    0.644    0.126
     197    0.190    0.067
     198    0.176    0.080
     199    0.074    0.042
     200    0.872    0.091
     201    0.302    0.053
     202    0.011    0.017
     203    0.211    0.072
     204    0.752    0.069
     205    0.557    0.089
     206    0.000    0.000
     207    0.830    0.076
     208    1.075    0.131
     209    0.251    0.056
     210    0.125    0.041
     211    0.762    0.081
     212    1.049    0.105
     213    0.039    0.035
     214    0.684    0.078
     215    0.618    0.066
     216    0.177    0.034
     217    0.038    0.030
     218    0.723    0.098
     219    1.289    0.119
     220    0.161    0.056
     221    0.569    0.074
     222    1.354    0.067
     223    1.797    0.127
     224    0.930    0.092
     225    1.881    0.134
     226    0.769    0.101
     227    0.833    0.126
     228    1.838    0.170
     229    1.753    0.130
     230    0.638    0.136
     231    0.111    0.032
     232    0.993    0.173
     233    0.354    0.109
     234    0.107    0.050
     235    1.231    0.096
     236    0.154    0.088
     237    0.049    0.033
     238    0.681    0.101
     239    0.336    0.057
     240    0.038    0.031
     241    0.000    0.000
     242    0.765    0.070
     243    0.208    0.040
     244    0.021    0.022
     245    0.383    0.062
     246    1.086    0.091
     247    0.227    0.041
     248    0.051    0.041
     249    0.187    0.045
     250    0.493    0.052
     251    0.296    0.087
     252    0.006    0.012
     253    0.882    0.085
     254    0.217    0.051
     255    0.189    0.066
     256    0.569    0.169
     257    0.721    0.070
     258    0.426    0.076
     259    0.312    0.092
     260    1.033    0.132
     261    0.684    0.097
     262    0.590    0.128
     263    1.749    0.149
     264    1.703    0.097
     265    0.249    0.059
     266    0.449    0.063
     267    0.743    0.180
     268    1.026    0.075
     269    0.476    0.076
     270    0.744    0.133
     271    0.433    0.067
     272    0.214    0.118
     273    0.163    0.060
     274    1.959    0.104
     275    0.174    0.046
     276    0.531    0.099
     277    0.239    0.046
     278    0.352    0.046
     279    0.371    0.077
     280    0.207    0.054
     281    0.846    0.073
     282    0.129    0.046
     283    0.655    0.105
     284    0.316    0.055
     285    0.689    0.070
     286    0.000    0.000
     287    0.149    0.061
     288    0.443    0.073
     289    0.031    0.030
     290    0.024    0.024
     291    0.233    0.087
     292    0.447    0.088
     293    0.075    0.054
     294    0.121    0.064
     295    0.979    0.105
     296    0.219    0.064
     297    0.140    0.038
     298    0.262    0.044
     299    1.467    0.144
     300    0.292    0.083
     301    0.013    0.016
     302    0.667    0.076
     303    0.728    0.157
     304    0.032    0.027
     305    1.322    0.149
     306    0.968    0.085
     307    0.646    0.102
     308    0.461    0.094
     309    1.051    0.096
     310    0.760    0.115
     311    1.048    0.097
     312    1.742    0.144
     313    1.859    0.099
      19    1.700    0.216
      20    0.429    0.079
      21    1.833    0.130
      22    1.288    0.165
      23    1.670    0.126
      24    0.471    0.102
      25    0.726    0.117
      26    0.771    0.129
      27    1.155    0.115
      28    1.023    0.106
      29    0.093    0.046
      30    0.205    0.057
      31    1.760    0.075
      32    0.951    0.086
      33    0.196    0.082
      34    0.088    0.052
      35    0.814    0.083
      36    0.838    0.122
      37    0.168    0.070
      38    0.409    0.081
      39    1.048    0.080
      40    0.490    0.105
      41    0.627    0.131
      42    0.891    0.096
      43    1.341    0.137
      44    0.085    0.052
      45    0.747    0.086
      46    0.756    0.080
      47    0.240    0.040
      48    0.116    0.050
      49    0.790    0.086
      50    1.056    0.100
      51    0.146    0.044
      52    0.152    0.054
      53    0.755    0.078
      54    0.274    0.065
      55    0.006    0.014
      56    0.730    0.093
      57    1.085    0.083
      58    1.086    0.078
      59    0.157    0.071
      60    1.669    0.124
      61    0.626    0.080
      62    1.525    0.145
      63    0.397    0.065
      64    0.121    0.034
      65    0.255    0.069
      66    0.041    0.018
      67    0.098    0.037
      68    0.037    0.025
      69    0.165    0.063
      70    0.327    0.056
      71    0.227    0.039
      72    0.094    0.042
      73    0.068    0.036
      74    0.543    0.062
      75    0.000    0.000
      76    0.078    0.047
      77    0.338    0.071
      78    0.658    0.081
      79    0.011    0.016
      80    0.054    0.034
      81    0.674    0.071
      82    0.014    0.016
      83    0.014    0.020
      84    0.146    0.046
      85    0.719    0.081
      86    0.317    0.100
      87    0.091    0.048
      88    0.702    0.087
      89    0.602    0.079
      90    0.617    0.182
      91    0.124    0.049
      92    0.469    0.141
      93    1.302    0.114
      94    0.086    0.040
      95    1.027    0.119
      96    0.921    0.110
      97    0.434    0.075
      98    0.832    0.097
      99    1.146    0.051
     100    0.425    0.076
     101    0.000    0.000
     102    0.613    0.070
     103    1.062    0.108
     104    0.018    0.021
     105    0.075    0.049
     106    0.018    0.021
     107    0.413    0.087
     108    0.320    0.127
     109    0.239    0.074
     110    0.316    0.060
     111    0.006    0.013
     112    0.098    0.054
     113    0.004    0.015
     114    0.000    0.000
     115    0.033    0.025
     116    0.003    0.008
     117    0.222    0.063
     118    0.000    0.000
     119    0.013    0.014
     120    0.125    0.051
     121    0.341    0.080
     122    0.033    0.032
     123    0.029    0.026
     124    0.602    0.068
     125    0.011    0.018
     126    0.280    0.051
     127    0.481    0.077
     128    0.435    0.084
     129    0.017    0.028
     130    0.065    0.034
     131    0.505    0.086
     132    0.546    0.075
     133    0.169    0.080
     134    1.176    0.177
     135    1.878    0.105
     136    0.155    0.078
     137    0.931    0.191
     138    2.101    0.128
     139    0.686    0.092
     140    0.495    0.134
     141    0.645    0.100
     142    0.564    0.097
     143    1.028    0.084
     144    1.066    0.164
     145    0.000    0.000
     146    0.677    0.054
     147    0.814    0.084
     148    0.234    0.048
     149    0.024    0.020
     150    0.909    0.074
     151    1.001    0.119
     152    0.084    0.048
     153    0.486    0.068
     154    0.938    0.094
     155    0.648    0.074
     156    0.000    0.000
     157    0.567    0.072
     158    1.526    0.122
     159    0.145    0.050
     160    0.006    0.017
     161    0.856    0.108
     162    0.403    0.106
     163    0.073    0.056
     164    0.393    0.088
     165    1.164    0.117
     166    0.501    0.143
     167    0.053    0.025
     168    1.227    0.089
     169    0.136    0.059
     170    0.594    0.130
     171    1.168    0.126
     172    1.825    0.110
     173    0.469    0.069
     174    1.681    0.079
     175    1.178    0.137
     176    0.630    0.132
     177    0.649    0.096
     178    0.061    0.040
     179    0.475    0.071
     180    0.205    0.064
     181    0.726    0.129
     182    0.581    0.115
     183    0.877    0.088
     184    2.079    0.170
     185    0.930    0.121
     186    1.105    0.082
     187    0.602    0.138
     188    0.991    0.127
     189    1.350    0.155
     190    0.597    0.118
     191    0.838    0.116
     192    0.496    0.067
     193    0.827    0.067
     194    0.311    0.073
     195    0.006    0.015
     196    0.830    0.123
     197    0.204    0.052
     198    0.173    0.081
     199    0.077    0.040
     200    0.806    0.081
     201    0.314    0.055
     202    0.008    0.015
     203    0.259    0.066
     204    0.647    0.094
     205    0.585    0.085
     206    0.000    0.000
     207    0.838    0.101
     208    1.073    0.100
     209    0.249    0.048
     210    0.133    0.047
     211    0.727    0.081
     212    1.120    0.071
     213    0.042    0.028
     214    0.704    0.085
     215    0.644    0.052
     216    0.176    0.038
     217    0.033    0.025
     218    0.749    0.082
     219    1.276    0.088
     220    0.143    0.060
     221    0.564    0.103
     222    1.326    0.094
     223    1.814    0.105
     224    0.942    0.093
     225    1.878    0.132
     226    0.851    0.130
     227    0.771    0.142
     228    2.042    0.189
     229    1.590    0.341
     230    0.817    0.153
     231    0.099    0.032
     232    1.026    0.091
     233    0.372    0.101
     234    0.112    0.061
     235    1.171    0.098
     236    0.175    0.081
     237    0.038    0.025
     238    0.684    0.110
     239    0.340    0.056
     240    0.075    0.036
     241    0.000    0.000
     242    0.814    0.070
     243    0.198    0.045
     244    0.018    0.020
     245    0.324    0.040
     246    1.112    0.101
     247    0.243    0.051
     248    0.060    0.054
     249    0.184    0.034
     250    0.543    0.082
     251    0.288    0.080
     252    0.010    0.015
     253    0.882    0.090
     254    0.193    0.054
     255    0.224    0.079
     256    0.602    0.121
     257    0.634    0.104
     258    0.432    0.089
     259    0.240    0.060
     260    0.741    0.135
     261    0.748    0.108
     262    0.624    0.129
     263    1.800    0.151
     264    1.630    0.103
     265    0.301    0.121
     266    0.424    0.107
     267    0.776    0.135
     268    1.020    0.081
     269    0.457    0.078
     270    0.851    0.101
     271    0.456    0.074
     272    0.192    0.131
     273    0.193    0.054
     274    1.966    0.113
     275    0.170    0.049
     276    0.461    0.121
     277    0.261    0.058
     278    0.371    0.066
     279    0.311    0.088
     280    0.237    0.059
     281    0.820    0.079
     282    0.127    0.042
     283    0.571    0.088
     284    0.327    0.063
     285    0.721    0.098
     286    0.000    0.000
     287    0.120    0.071
     288    0.446    0.061
     289    0.072    0.032
     290    0.040    0.020
     291    0.208    0.067
     292    0.550    0.060
     293    0.128    0.064
     294    0.147    0.054
     295    1.117    0.082
     296    0.169    0.046
     297    0.161    0.054
     298    0.304    0.090
     299    1.414    0.088
     300    0.279    0.054
     301    0.033    0.028
     302    0.599    0.112
     303    0.671    0.172
     304    0.067    0.041
     305    1.284    0.089
     306    1.032    0.100
     307    0.671    0.115
     308    0.432    0.099
     309    1.166    0.070
     310    0.747    0.106
     311    1.055    0.097
     312    1.740    0.146
     313    1.862    0.115
      19    1.688    0.198
      20    0.481    0.087
      21    1.845    0.136
      22    1.321    0.118
      23    1.672    0.134
      24    0.542    0.091
      25    0.652    0.078
      26    0.796    0.114
      27    1.157    0.154
      28    0.985    0.140
      29    0.106    0.048
      30    0.312    0.087
      31    1.844    0.133
      32    0.951    0.106
      33    0.249    0.048
      34    0.095    0.049
      35    0.836    0.091
      36    0.732    0.093
      37    0.192    0.067
      38    0.445    0.069
      39    1.060    0.073
      40    0.464    0.106
      41    0.617    0.105
      42    0.936    0.105
      43    1.407    0.104
      44    0.031    0.035
      45    0.789    0.121
      46    0.742    0.069
      47    0.204    0.058
      48    0.071    0.056
      49    0.805    0.120
      50    1.066    0.094
      51    0.145    0.054
      52    0.184    0.069
      53    0.829    0.072
      54    0.269    0.070
      55    0.006    0.014
      56    0.746    0.123
      57    1.052    0.111
      58    0.974    0.124
      59    0.122    0.078
      60    1.592    0.189
      61    0.638    0.101
      62    1.524    0.199
      63    0.368    0.059
      64    0.071    0.044
      65    0.179    0.067
      66    0.057    0.026
      67    0.133    0.059
      68    0.025    0.020
      69    0.146    0.064
      70    0.367    0.058
      71    0.246    0.049
      72    0.052    0.037
      73    0.063    0.035
      74    0.571    0.063
      75    0.005    0.013
      76    0.059    0.038
      77    0.297    0.085
      78    0.658    0.080
      79    0.014    0.020
      80    0.037    0.030
      81    0.633    0.098
      82    0.008    0.015
      83    0.019    0.025
      84    0.116    0.041
      85    0.704    0.094
      86    0.415    0.087
      87    0.111    0.046
      88    0.619    0.085
      89    0.656    0.112
      90    0.786    0.091
      91    0.185    0.081
      92    0.420    0.131
      93    1.296    0.130
      94    0.049    0.038
      95    1.060    0.137
      96    0.923    0.108
      97    0.434    0.063
      98    0.839    0.118
      99    1.169    0.084
     100    0.407    0.091
     101    0.000    0.000
     102    0.591    0.090
     103    1.078    0.113
     104    0.032    0.024
     105    0.101    0.049
     106    0.027    0.021
     107    0.439    0.086
     108    0.411    0.075
     109    0.279    0.059
     110    0.299    0.065
     111    0.003    0.010
     112    0.080    0.051
     113    0.007    0.018
     114    0.000    0.000
     115    0.034    0.025
     116    0.008    0.015
     117    0.214    0.077
     118    0.000    0.000
     119    0.030    0.028
     120    0.104    0.031
     121    0.334    0.074
     122    0.043    0.042
     123    0.030    0.033
     124    0.578    0.074
     125    0.022    0.023
     126    0.248    0.044
     127    0.426    0.043
     128    0.300    0.073
     129    0.003    0.010
     130    0.111    0.038
     131    0.504    0.083
     132    0.546    0.072
     133    0.113    0.060
     134    1.245    0.122
     135    1.912    0.097
     136    0.198    0.052
     137    1.017    0.106
     138    2.050    0.115
     139    0.391    0.112
     140    0.499    0.061
     141    0.670    0.089
     142    0.599    0.099
     143    1.036    0.077
     144    0.961    0.093
     145    0.000    0.000
     146    0.695    0.081
     147    0.761    0.091
     148    0.269    0.074
     149    0.026    0.029
     150    0.916    0.078
     151    0.989    0.102
     152    0.106    0.050
     153    0.505    0.069
     154    0.928    0.068
     155    0.651    0.080
     156    0.000    0.000
     157    0.591    0.100
     158    1.487    0.120
     159    0.149    0.052
     160    0.000    0.000
     161    0.855    0.118
     162    0.446    0.136
     163    0.137    0.049
     164    0.406    0.068
     165    1.136    0.095
     166    0.794    0.165
     167    0.052    0.028
     168    1.156    0.089
     169    0.127    0.039
     170    0.521    0.133
     171    1.148    0.142
     172    1.779    0.150
     173    0.479    0.074
     174    1.648    0.114
     175    1.069    0.162
     176    0.771    0.121
     177    0.635    0.082
     178    0.094    0.042
     179    0.428    0.097
     180    0.179    0.060
     181    0.834    0.145
     182    0.450    0.154
     183    0.956    0.101
     184    2.064    0.232
     185    0.855    0.069
     186    1.128    0.124
     187    0.636    0.143
     188    0.793    0.143
     189    1.430    0.106
     190    0.870    0.199
     191    0.734    0.167
     192    0.506    0.080
     193    0.888    0.133
     194    0.361    0.055
     195    0.050    0.031
     196    0.887    0.089
     197    0.215    0.089
     198    0.154    0.062
     199    0.081    0.044
     200    0.796    0.082
     201    0.345    0.073
     202    0.012    0.023
     203    0.242    0.055
     204    0.648    0.078
     205    0.592    0.077
     206    0.000    0.000
     207    0.824    0.095
     208    0.966    0.087
     209    0.179    0.050
     210    0.166    0.045
     211    0.750    0.064
     212    1.011    0.096
     213    0.030    0.025
     214    0.810    0.154
     215    0.616    0.059
     216    0.180    0.047
     217    0.070    0.056
     218    0.715    0.086
     219    1.280    0.128
     220    0.152    0.045
     221    0.666    0.109
     222    1.284    0.094
     223    1.793    0.113
     224    1.055    0.133
     225    1.714    0.174
     226    1.047    0.130
     227    0.723    0.118
     228    2.112    0.108
     229    1.052    0.156
     230    0.859    0.171
     231    0.125    0.050
     232    0.989    0.131
     233    0.192    0.081
     234    0.167    0.055
     235    1.244    0.126
     236    0.161    0.083
     237    0.047    0.031
     238    0.791    0.134
     239    0.332    0.044
     240    0.076    0.070
     241    0.003    0.008
     242    0.827    0.093
     243    0.237    0.055
     244    0.032    0.025
     245    0.312    0.050
     246    1.096    0.105
     247    0.227    0.077
     248    0.059    0.038
     249    0.184    0.034
     250    0.530    0.072
     251    0.296    0.097
     252    0.010    0.017
     253    0.824    0.105
     254    0.209    0.049
     255    0.262    0.095
     256    0.623    0.115
     257    0.627    0.081
     258    0.481    0.104
     259    0.138    0.059
     260    0.728    0.103
     261    0.655    0.115
     262    0.617    0.096
     263    1.903    0.151
     264    1.573    0.081
     265    0.271    0.093
     266    0.420    0.082
     267    0.764    0.161
     268    0.994    0.094
     269    0.423    0.066
     270    0.896    0.083
     271    0.476    0.069
     272    0.221    0.103
     273    0.269    0.055
     274    2.022    0.127
     275    0.168    0.046
     276    0.498    0.079
     277    0.256    0.065
     278    0.345    0.057
     279    0.312    0.072
     280    0.288    0.079
     281    0.774    0.059
     282    0.148    0.060
     283    0.623    0.121
     284    0.300    0.079
     285    0.738    0.081
     286    0.000    0.000
     287    0.182    0.065
     288    0.420    0.068
     289    0.084    0.052
     290    0.014    0.017
     291    0.160    0.059
     292    0.528    0.089
     293    0.119    0.070
     294    0.110    0.049
     295    1.019    0.097
     296    0.226    0.054
     297    0.122    0.056
     298    0.302    0.054
     299    1.476    0.092
     300    0.329    0.056
     301    0.024    0.031
     302    0.652    0.137
     303    0.526    0.100
     304    0.030    0.026
     305    1.331    0.107
     306    0.979    0.111
     307    0.593    0.130
     308    0.487    0.097
     309    1.160    0.132
     310    0.730    0.104
     311    1.162    0.117
     312    1.673    0.196
     313    1.928    0.131
      19    1.639    0.162
      20    0.409    0.063
      21    1.919    0.119
      22    1.394    0.084
      23    1.662    0.085
      24    0.556    0.095
      25    0.642    0.086
      26    0.804    0.102
      27    1.171    0.119
      28    0.953    0.105
      29    0.099    0.032
      30    0.257    0.113
      31    1.804    0.098
      32    0.944    0.110
      33    0.262    0.063
      34    0.085    0.052
      35    0.896    0.086
      36    0.721    0.083
      37    0.249    0.086
      38    0.418    0.060
      39    1.065    0.106
      40    0.484    0.088
      41    0.602    0.094
      42    0.885    0.062
      43    1.344    0.107
      44    0.046    0.042
      45    0.750    0.120
      46    0.701    0.085
      47    0.161    0.048
      48    0.015    0.029
      49    0.905    0.115
      50    1.037    0.086
      51    0.116    0.046
      52    0.219    0.063
      53    0.789    0.089
      54    0.280    0.068
      55    0.000    0.000
      56    0.778    0.096
      57    0.959    0.121
      58    1.033    0.085
      59    0.199    0.095
      60    1.476    0.128
      61    0.618    0.093
      62    1.475    0.209
      63    0.383    0.064
      64    0.064    0.026
      65    0.238    0.059
      66    0.030    0.028
      67    0.154    0.055
      68    0.032    0.030
      69    0.172    0.050
      70    0.344    0.046
      71    0.221    0.057
      72    0.041    0.020
      73    0.037    0.028
      74    0.541    0.065
      75    0.000    0.000
      76    0.035    0.039
      77    0.329    0.082
      78    0.700    0.075
      79    0.005    0.014
      80    0.022    0.027
      81    0.702    0.101
      82    0.006    0.012
      83    0.025    0.018
      84    0.135    0.043
      85    0.695    0.098
      86    0.404    0.087
      87    0.076    0.041
      88    0.614    0.062
      89    0.601    0.050
      90    0.714    0.145
      91    0.143    0.066
      92    0.415    0.108
      93    1.270    0.094
      94    0.056    0.030
      95    1.095    0.123
      96    0.994    0.113
      97    0.443    0.056
      98    0.801    0.085
      99    1.173    0.067
     100    0.433    0.079
     101    0.000    0.000
     102    0.572    0.058
     103    1.056    0.098
     104    0.021    0.025
     105    0.071    0.037
     106    0.032    0.016
     107    0.384    0.065
     108    0.371    0.064
     109    0.280    0.057
     110    0.289    0.065
     111    0.002    0.007
     112    0.056    0.047
     113    0.004    0.010
     114    0.000    0.000
     115    0.020    0.020
     116    0.001    0.006
     117    0.293    0.082
     118    0.000    0.000
     119    0.044    0.043
     120    0.091    0.040
     121    0.334    0.069
     122    0.090    0.040
     123    0.016    0.024
     124    0.594    0.073
     125    0.027    0.022
     126    0.233    0.070
     127    0.438    0.058
     128    0.297    0.080
     129    0.002    0.007
     130    0.115    0.025
     131    0.486    0.090
     132    0.564    0.113
     133    0.117    0.054
     134    1.247    0.121
     135    1.875    0.155
     136    0.212    0.063
     137    1.072    0.121
     138    2.082    0.112
     139    0.351    0.112
     140    0.566    0.100
     141    0.658    0.088
     142    0.610    0.070
     143    0.991    0.089
     144    0.928    0.098
     145    0.000    0.000
     146    0.678    0.052
     147    0.757    0.065
     148    0.223    0.056
     149    0.028    0.026
     150    0.902    0.078
     151    0.987    0.062
     152    0.092    0.043
     153    0.467    0.075
     154    0.970    0.101
     155    0.593    0.108
     156    0.000    0.000
     157    0.613    0.100
     158    1.543    0.123
     159    0.157    0.041
     160    0.000    0.000
     161    0.775    0.093
     162    0.386    0.131
     163    0.070    0.051
     164    0.428    0.068
     165    1.067    0.089
     166    0.790    0.190
     167    0.027    0.020
     168    1.202    0.118
     169    0.135    0.035
     170    0.549    0.111
     171    1.121    0.126
     172    1.829    0.136
     173    0.534    0.075
     174    1.536    0.122
     175    1.043    0.158
     176    0.756    0.108
     177    0.646    0.096
     178    0.051    0.038
     179    0.534    0.092
     180    0.173    0.065
     181    0.722    0.162
     182    0.376    0.191
     183    0.898    0.114
     184    1.907    0.195
     185    0.913    0.079
     186    1.112    0.183
     187    0.650    0.189
     188    0.822    0.151
     189    1.443    0.122
     190    0.768    0.102
     191    0.666    0.116
     192    0.489    0.069
     193    0.965    0.088
     194    0.374    0.057
     195    0.051    0.029
     196    0.883    0.101
     197    0.237    0.069
     198    0.099    0.043
     199    0.083    0.048
     200    0.784    0.081
     201    0.339    0.061
     202    0.009    0.018
     203    0.298    0.073
     204    0.664    0.097
     205    0.606    0.088
     206    0.001    0.006
     207    0.845    0.107
     208    1.033    0.088
     209    0.259    0.053
     210    0.174    0.054
     211    0.774    0.103
     212    0.983    0.073
     213    0.038    0.037
     214    0.758    0.095
     215    0.600    0.070
     216    0.165    0.053
     217    0.050    0.036
     218    0.709    0.081
     219    1.191    0.077
     220    0.190    0.056
     221    0.696    0.118
     222    1.192    0.073
     223    1.726    0.130
     224    1.077    0.092
     225    1.775    0.126
     226    1.148    0.119
     227    0.764    0.119
     228    2.044    0.123
     229    0.954    0.119
     230    0.750    0.129
     231    0.133    0.054
     232    0.897    0.090
     233    0.117    0.061
     234    0.155    0.038
     235    1.376    0.071
     236    0.203    0.075
     237    0.085    0.033
     238    0.807    0.080
     239    0.358    0.063
     240    0.075    0.038
     241    0.013    0.025
     242    0.848    0.099
     243    0.266    0.065
     244    0.034    0.025
     245    0.280    0.070
     246    1.131    0.122
     247    0.195    0.066
     248    0.069    0.040
     249    0.196    0.053
     250    0.523    0.062
     251    0.277    0.087
     252    0.006    0.015
     253    0.860    0.131
     254    0.176    0.063
     255    0.299    0.103
     256    0.559    0.136
     257    0.671    0.097
     258    0.438    0.100
     259    0.170    0.062
     260    0.657    0.109
     261    0.830    0.091
     262    0.727    0.114
     263    1.810    0.169
     264    1.606    0.174
     265    0.341    0.045
     266    0.398    0.076
     267    0.932    0.097
     268    0.785    0.146
     269    0.458    0.061
     270    0.831    0.093
     271    0.362    0.085
     272    0.118    0.081
     273    0.294    0.058
     274    2.053    0.099
     275    0.155    0.052
     276    0.451    0.122
     277    0.278    0.045
     278    0.333    0.066
     279    0.369    0.072
     280    0.266    0.090
     281    0.797    0.080
     282    0.141    0.035
     283    0.640    0.139
     284    0.296    0.062
     285    0.695    0.073
     286    0.001    0.006
     287    0.172    0.075
     288    0.414    0.066
     289    0.063    0.049
     290    0.002    0.009
     291    0.176    0.065
     292    0.582    0.085
     293    0.104    0.054
     294    0.094    0.038
     295    0.881    0.080
     296    0.251    0.053
     297    0.099    0.068
     298    0.191    0.067
     299    1.486    0.152
     300    0.357    0.061
     301    0.017    0.019
     302    0.807    0.112
     303    0.433    0.106
     304    0.053    0.042
     305    1.331    0.115
     306    0.982    0.093
     307    0.584    0.105
     308    0.481    0.091
     309    1.113    0.108
     310    0.742    0.092
     311    1.147    0.113
     312    1.635    0.123
     313    1.869    0.138
      19    1.715    0.181
      20    0.494    0.090
      21    1.845    0.131
      22    1.279    0.139
      23    1.676    0.121
      24    0.571    0.074
      25    0.711    0.101
      26    0.702    0.108
      27    1.187    0.144
      28    0.966    0.111
      29    0.079    0.056
      30    0.186    0.074
      31    1.801    0.112
      32    0.935    0.084
      33    0.163    0.092
      34    0.112    0.058
      35    0.929    0.085
      36    0.741    0.061
      37    0.263    0.076
      38    0.471    0.059
      39    1.049    0.096
      40    0.483    0.086
      41    0.582    0.078
      42    0.949    0.093
      43    1.348    0.106
      44    0.061    0.033
      45    0.857    0.096
      46    0.745    0.059
      47    0.176    0.042
      48    0.019    0.021
      49    0.845    0.094
      50    1.034    0.085
      51    0.095    0.045
      52    0.204    0.052
      53    0.827    0.116
      54    0.214    0.067
      55    0.004    0.010
      56    0.745    0.113
      57    0.954    0.108
      58    1.072    0.096
      59    0.320    0.057
      60    1.459    0.172
      61    0.549    0.089
      62    1.594    0.113
      63    0.418    0.064
      64    0.140    0.039
      65    0.222    0.059
      66    0.052    0.037
      67    0.130    0.052
      68    0.054    0.028
      69    0.177    0.060
      70    0.312    0.057
      71    0.213    0.065
      72    0.060    0.032
      73    0.049    0.040
      74    0.504    0.067
      75    0.000    0.000
      76    0.039    0.045
      77    0.330    0.062
      78    0.630    0.073
      79    0.015    0.025
      80    0.019    0.022
      81    0.696    0.075
      82    0.006    0.012
      83    0.023    0.028
      84    0.151    0.044
      85    0.668    0.074
      86    0.382    0.124
      87    0.013    0.019
      88    0.624    0.090
      89    0.658    0.095
      90    0.455    0.141
      91    0.083    0.039
      92    0.466    0.133
      93    1.259    0.109
      94    0.057    0.036
      95    1.065    0.097
      96    1.034    0.108
      97    0.430    0.053
      98    0.817    0.067
      99    1.136    0.055
     100    0.420    0.062
     101    0.000    0.000
     102    0.577    0.076
     103    1.075    0.093
     104    0.021    0.020
     105    0.072    0.033
     106    0.025    0.021
     107    0.440    0.065
     108    0.300    0.085
     109    0.285    0.066
     110    0.298    0.060
     111    0.003    0.010
     112    0.056    0.048
     113    0.004    0.010
     114    0.000    0.000
     115    0.035    0.021
     116    0.012    0.023
     117    0.267    0.082
     118    0.000    0.000
     119    0.030    0.017
     120    0.110    0.048
     121    0.357    0.055
     122    0.068    0.042
     123    0.013    0.014
     124    0.601    0.055
     125    0.021    0.019
     126    0.213    0.058
     127    0.456    0.057
     128    0.456    0.053
     129    0.000    0.000
     130    0.078    0.037
     131    0.462    0.090
     132    0.592    0.115
     133    0.188    0.087
     134    1.287    0.173
     135    1.911    0.136
     136    0.190    0.053
     137    0.792    0.274
     138    2.075    0.114
     139    0.755    0.117
     140    0.428    0.067
     141    0.743    0.121
     142    0.639    0.111
     143    0.989    0.069
     144    1.068    0.122
     145    0.000    0.000
     146    0.694    0.089
     147    0.717    0.085
     148    0.196    0.045
     149    0.022    0.017
     150    0.923    0.082
     151    0.952    0.098
     152    0.104    0.033
     153    0.520    0.082
     154    0.953    0.067
     155    0.629    0.086
     156    0.000    0.000
     157    0.623    0.068
     158    1.449    0.094
     159    0.148    0.032
     160    0.000    0.000
     161    0.798    0.105
     162    0.283    0.083
     163    0.063    0.046
     164    0.472    0.085
     165    1.096    0.101
     166    0.359    0.148
     167    0.029    0.022
     168    1.156    0.132
     169    0.123    0.044
     170    0.542    0.164
     171    1.101    0.120
     172    1.777    0.180
     173    0.499    0.067
     174    1.588    0.115
     175    1.074    0.133
     176    0.774    0.092
     177    0.660    0.094
     178    0.046    0.034
     179    0.526    0.098
     180    0.196    0.077
     181    0.677    0.099
     182    0.725    0.092
     183    0.865    0.073
     184    1.916    0.159
     185    0.938    0.063
     186    1.160    0.105
     187    0.369    0.087
     188    0.760    0.094
     189    1.436    0.108
     190    0.781    0.113
     191    0.721    0.097
     192    0.504    0.050
     193    1.048    0.131
     194    0.321    0.085
     195    0.023    0.024
     196    0.878    0.098
     197    0.202    0.060
     198    0.072    0.047
     199    0.093    0.040
     200    0.833    0.093
     201    0.385    0.073
     202    0.012    0.016
     203    0.301    0.073
     204    0.599    0.061
     205    0.575    0.095
     206    0.000    0.000
     207    0.802    0.071
     208    1.016    0.083
     209    0.251    0.044
     210    0.154    0.047
     211    0.799    0.099
     212    0.989    0.086
     213    0.028    0.022
     214    0.674    0.134
     215    0.624    0.067
     216    0.184    0.054
     217    0.047    0.038
     218    0.725    0.101
     219    1.379    0.098
     220    0.205    0.061
     221    0.681    0.098
     222    1.279    0.069
     223    1.727    0.116
     224    1.054    0.103
     225    1.789    0.174
     226    1.106    0.170
     227    0.713    0.088
     228    2.000    0.126
     229    0.973    0.104
     230    0.644    0.157
     231    0.151    0.034
     232    0.951    0.115
     233    0.099    0.047
     234    0.143    0.040
     235    1.310    0.141
     236    0.167    0.070
     237    0.075    0.044
     238    0.860    0.137
     239    0.351    0.062
     240    0.066    0.043
     241    0.003    0.008
     242    0.848    0.066
     243    0.289    0.066
     244    0.045    0.031
     245    0.319    0.080
     246    1.139    0.094
     247    0.217    0.065
     248    0.039    0.030
     249    0.176    0.033
     250    0.518    0.082
     251    0.218    0.089
     252    0.003    0.008
     253    0.780    0.092
     254    0.148    0.037
     255    0.290    0.112
     256    0.526    0.104
     257    0.593    0.100
     258    0.416    0.082
     259    0.222    0.044
     260    0.669    0.075
     261    0.734    0.084
     262    0.686    0.139
     263    1.788    0.143
     264    1.538    0.100
     265    0.329    0.067
     266    0.407    0.094
     267    0.926    0.130
     268    0.944    0.171
     269    0.356    0.066
     270    0.792    0.128
     271    0.399    0.066
     272    0.228    0.126
     273    0.292    0.070
     274    2.063    0.101
     275    0.126    0.041
     276    0.488    0.108
     277    0.280    0.054
     278    0.371    0.059
     279    0.407    0.088
     280    0.220    0.078
     281    0.796    0.047
     282    0.136    0.041
     283    0.634    0.135
     284    0.266    0.040
     285    0.674    0.101
     286    0.006    0.014
     287    0.124    0.070
     288    0.457    0.058
     289    0.065    0.033
     290    0.005    0.012
     291    0.237    0.059
     292    0.605    0.089
     293    0.101    0.052
     294    0.072    0.029
     295    0.873    0.095
     296    0.176    0.080
     297    0.086    0.050
     298    0.196    0.059
     299    1.497    0.113
     300    0.359    0.084
     301    0.027    0.031
     302    0.686    0.106
     303    0.321    0.073
     304    0.083    0.056
     305    1.323    0.140
     306    0.957    0.095
     307    0.674    0.161
     308    0.496    0.069
     309    1.140    0.096
     310    0.760    0.117
     311    1.180    0.100
     312    1.665    0.135
     313    1.807    0.100
      19    1.771    0.216
      20    0.530    0.123
      21    1.812    0.167
      22    1.192    0.188
      23    1.615    0.104
      24    0.632    0.079
      25    0.608    0.091
      26    0.652    0.089
      27    1.186    0.118
      28    0.928    0.102
      29    0.086    0.046
      30    0.225    0.090
      31    1.722    0.124
      32    0.900    0.084
      33    0.096    0.064
      34    0.113    0.049
      35    0.928    0.077
      36    0.714    0.071
      37    0.212    0.065
      38    0.473    0.044
      39    1.080    0.111
      40    0.446    0.090
      41    0.540    0.079
      42    0.915    0.078
      43    1.341    0.153
      44    0.051    0.049
      45    0.824    0.109
      46    0.764    0.077
      47    0.148    0.040
      48    0.021    0.030
      49    0.970    0.094
      50    1.030    0.107
      51    0.096    0.047
      52    0.221    0.059
      53    0.825    0.114
      54    0.214    0.051
      55    0.006    0.012
      56    0.718    0.078
      57    0.955    0.089
      58    1.017    0.122
      59    0.202    0.066
      60    1.590    0.128
      61    0.589    0.087
      62    1.683    0.134
      63    0.382    0.053
      64    0.177    0.048
      65    0.163    0.075
      66    0.048    0.023
      67    0.190    0.071
      68    0.053    0.033
      69    0.117    0.052
      70    0.321    0.061
      71    0.215    0.038
      72    0.095    0.055
      73    0.064    0.032
      74    0.495    0.073
      75    0.002    0.008
      76    0.007    0.017
      77    0.387    0.084
      78    0.680    0.089
      79    0.003    0.008
      80    0.008    0.015
      81    0.715    0.092
      82    0.006    0.012
      83    0.010    0.016
      84    0.156    0.058
      85    0.671    0.085
      86    0.304    0.108
      87    0.014    0.020
      88    0.639    0.103
      89    0.604    0.064
      90    0.296    0.083
      91    0.071    0.034
      92    0.350    0.091
      93    1.210    0.084
      94    0.046    0.034
      95    1.015    0.094
      96    1.040    0.098
      97    0.441    0.060
      98    0.812    0.079
      99    1.186    0.073
     100    0.419    0.076
     101    0.000    0.000
     102    0.599    0.065
     103    1.081    0.115
     104    0.032    0.020
     105    0.079    0.032
     106    0.030    0.024
     107    0.414    0.085
     108    0.295    0.068
     109    0.305    0.054
     110    0.328    0.063
     111    0.000    0.000
     112    0.055    0.047
     113    0.001    0.006
     114    0.000    0.000
     115    0.036    0.025
     116    0.008    0.015
     117    0.283    0.077
     118    0.000    0.000
     119    0.013    0.014
     120    0.105    0.032
     121    0.351    0.085
     122    0.038    0.035
     123    0.006    0.012
     124    0.648    0.064
     125    0.020    0.023
     126    0.189    0.049
     127    0.443    0.063
     128    0.479    0.081
     129    0.000    0.000
     130    0.057    0.022
     131    0.394    0.076
     132    0.646    0.119
     133    0.200    0.088
     134    1.289    0.109
     135    1.858    0.116
     136    0.111    0.045
     137    0.787    0.133
     138    2.000    0.100
     139    0.806    0.087
     140    0.448    0.088
     141    0.728    0.062
     142    0.629    0.106
     143    1.011    0.102
     144    1.059    0.110
     145    0.000    0.000
     146    0.780    0.101
     147    0.711    0.074
     148    0.205    0.048
     149    0.043    0.025
     150    0.932    0.092
     151    0.916    0.089
     152    0.084    0.034
     153    0.487    0.064
     154    0.944    0.082
     155    0.627    0.080
     156    0.000    0.000
     157    0.622    0.075
     158    1.526    0.094
     159    0.149    0.040
     160    0.000    0.000
     161    0.813    0.115
     162    0.253    0.068
     163    0.105    0.073
     164    0.443    0.068
     165    1.125    0.092
     166    0.381    0.143
     167    0.045    0.027
     168    1.215    0.123
     169    0.139    0.038
     170    0.468    0.108
     171    1.160    0.106
     172    1.646    0.128
     173    0.478    0.087
     174    1.651    0.153
     175    1.040    0.148
     176    0.847    0.102
     177    0.579    0.104
     178    0.065    0.036
     179    0.557    0.076
     180    0.212    0.059
     181    0.714    0.128
     182    0.692    0.083
     183    0.863    0.086
     184    1.883    0.178
     185    0.862    0.089
     186    1.156    0.101
     187    0.378    0.096
     188    0.678    0.096
     189    1.534    0.138
     190    0.721    0.072
     191    0.736    0.145
     192    0.562    0.070
     193    1.067    0.125
     194    0.334    0.072
     195    0.024    0.026
     196    0.878    0.080
     197    0.198    0.064
     198    0.073    0.050
     199    0.106    0.045
     200    0.839    0.109
     201    0.390    0.076
     202    0.005    0.012
     203    0.277    0.083
     204    0.650    0.078
     205    0.586    0.082
     206    0.000    0.000
     207    0.825    0.076
     208    1.008    0.095
     209    0.236    0.053
     210    0.150    0.041
     211    0.794    0.100
     212    0.970    0.101
     213    0.038    0.032
     214    0.636    0.068
     215    0.638    0.048
     216    0.145    0.038
     217    0.020    0.026
     218    0.713    0.077
     219    1.380    0.071
     220    0.158    0.049
     221    0.560    0.068
     222    1.281    0.103
     223    1.617    0.220
     224    1.042    0.150
     225    1.747    0.197
     226    1.042    0.122
     227    0.751    0.094
     228    2.095    0.154
     229    0.951    0.081
     230    0.627    0.144
     231    0.123    0.048
     232    1.018    0.151
     233    0.130    0.064
     234    0.179    0.060
     235    1.190    0.113
     236    0.156    0.061
     237    0.036    0.039
     238    0.814    0.099
     239    0.359    0.059
     240    0.052    0.040
     241    0.003    0.008
     242    0.860    0.092
     243    0.253    0.043
     244    0.041    0.028
     245    0.266    0.060
     246    1.077    0.116
     247    0.187    0.054
     248    0.058    0.047
     249    0.184    0.042
     250    0.571    0.074
     251    0.260    0.083
     252    0.007    0.013
     253    0.771    0.114
     254    0.156    0.055
     255    0.354    0.141
     256    0.576    0.098
     257    0.593    0.095
     258    0.467    0.109
     259    0.210    0.039
     260    0.627    0.094
     261    0.747    0.061
     262    0.716    0.103
     263    1.746    0.118
     264    1.551    0.119
     265    0.315    0.044
     266    0.419    0.092
     267    0.952    0.162
     268    0.988    0.122
     269    0.423    0.073
     270    0.645    0.163
     271    0.388    0.078
     272    0.289    0.129
     273    0.240    0.063
     274    2.006    0.140
     275    0.140    0.044
     276    0.599    0.099
     277    0.273    0.052
     278    0.312    0.057
     279    0.448    0.062
     280    0.171    0.060
     281    0.796    0.090
     282    0.112    0.052
     283    0.460    0.103
     284    0.256    0.061
     285    0.647    0.083
     286    0.001    0.006
     287    0.050    0.041
     288    0.374    0.052
     289    0.065    0.042
     290    0.005    0.013
     291    0.194    0.078
     292    0.632    0.072
     293    0.053    0.024
     294    0.071    0.026
     295    0.820    0.077
     296    0.145    0.060
     297    0.108    0.057
     298    0.216    0.067
     299    1.498    0.115
     300    0.197    0.069
     301    0.048    0.026
     302    0.561    0.098
     303    0.395    0.118
     304    0.085    0.049
     305    1.212    0.109
     306    0.975    0.105
     307    0.644    0.128
     308    0.645    0.095
     309    1.107    0.108
     310    0.677    0.085
     311    1.166    0.095
     312    1.735    0.096
     313    1.833    0.131
      19    1.767    0.170
      20    0.475    0.099
      21    1.754    0.167
      22    1.171    0.133
      23    1.643    0.113
      24    0.638    0.099
      25    0.560    0.098
      26    0.730    0.140
      27    1.179    0.082
      28    0.971    0.121
      29    0.096    0.049
      30    0.233    0.106
      31    1.826    0.136
      32    0.917    0.079
      33    0.098    0.059
      34    0.130    0.043
      35    0.914    0.077
      36    0.681    0.064
      37    0.241    0.074
      38    0.464    0.048
      39    1.054    0.086
      40    0.487    0.069
      41    0.590    0.118
      42    0.977    0.106
      43    1.331    0.061
      44    0.025    0.019
      45    0.844    0.130
      46    0.767    0.077
      47    0.156    0.061
      48    0.012    0.021
      49    0.842    0.123
      50    1.034    0.093
      51    0.081    0.028
      52    0.163    0.050
      53    0.874    0.063
      54    0.235    0.057
      55    0.008    0.019
      56    0.770    0.074
      57    1.017    0.074
      58    1.008    0.118
      59    0.256    0.079
      60    1.491    0.133
      61    0.579    0.060
      62    1.620    0.118
      63    0.376    0.071
      64    0.163    0.062
      65    0.190    0.052
      66    0.059    0.043
      67    0.150    0.058
      68    0.031    0.030
      69    0.188    0.061
      70    0.357    0.070
      71    0.223    0.044
      72    0.124    0.046
      73    0.061    0.025
      74    0.515    0.073
      75    0.009    0.019
      76    0.025    0.030
      77    0.388    0.103
      78    0.699    0.075
      79    0.007    0.013
      80    0.013    0.020
      81    0.722    0.053
      82    0.009    0.021
      83    0.018    0.023
      84    0.180    0.058
      85    0.705    0.073
      86    0.332    0.098
      87    0.009    0.013
      88    0.663    0.080
      89    0.600    0.074
      90    0.265    0.105
      91    0.053    0.036
      92    0.410    0.109
      93    1.212    0.123
      94    0.039    0.036
      95    0.985    0.096
      96    1.048    0.080
      97    0.465    0.073
      98    0.817    0.084
      99    1.164    0.070
     100    0.376    0.054
     101    0.000    0.000
     102    0.567    0.091
     103    1.096    0.108
     104    0.023    0.017
     105    0.128    0.053
     106    0.057    0.027
     107    0.422    0.058
     108    0.305    0.102
     109    0.295    0.060
     110    0.369    0.070
     111    0.005    0.012
     112    0.053    0.041
     113    0.000    0.000
     114    0.000    0.000
     115    0.028    0.030
     116    0.006    0.012
     117    0.308    0.086
     118    0.000    0.000
     119    0.021    0.021
     120    0.098    0.037
     121    0.336    0.068
     122    0.070    0.040
     123    0.012    0.019
     124    0.635    0.071
     125    0.040    0.041
     126    0.211    0.068
     127    0.439    0.068
     128    0.510    0.095
     129    0.001    0.006
     130    0.063    0.023
     131    0.427    0.094
     132    0.672    0.183
     133    0.148    0.077
     134    1.285    0.116
     135    1.814    0.166
     136    0.133    0.064
     137    0.814    0.226
     138    2.036    0.127
     139    0.795    0.085
     140    0.579    0.170
     141    0.789    0.107
     142    0.581    0.126
     143    0.979    0.081
     144    1.100    0.091
     145    0.000    0.000
     146    0.730    0.115
     147    0.764    0.096
     148    0.196    0.049
     149    0.024    0.024
     150    0.938    0.075
     151    0.929    0.099
     152    0.088    0.042
     153    0.502    0.083
     154    0.949    0.071
     155    0.607    0.074
     156    0.000    0.000
     157    0.679    0.094
     158    1.511    0.107
     159    0.151    0.044
     160    0.008    0.012
     161    0.897    0.113
     162    0.268    0.065
     163    0.103    0.052
     164    0.423    0.068
     165    1.146    0.160
     166    0.378    0.088
     167    0.038    0.027
     168    1.177    0.115
     169    0.139    0.051
     170    0.502    0.119
     171    1.086    0.122
     172    1.777    0.203
     173    0.464    0.066
     174    1.565    0.139
     175    1.043    0.215
     176    0.830    0.097
     177    0.580    0.106
     178    0.094    0.050
     179    0.494    0.090
     180    0.236    0.062
     181    0.820    0.095
     182    0.783    0.105
     183    0.836    0.076
     184    1.763    0.169
     185    0.860    0.068
     186    1.144    0.083
     187    0.436    0.099
     188    0.638    0.111
     189    1.406    0.096
     190    0.722    0.120
     191    0.576    0.122
     192    0.542    0.082
     193    0.989    0.090
     194    0.329    0.054
     195    0.039    0.028
     196    0.861    0.115
     197    0.203    0.065
     198    0.071    0.047
     199    0.091    0.044
     200    0.812    0.087
     201    0.390    0.061
     202    0.004    0.011
     203    0.288    0.069
     204    0.645    0.077
     205    0.597    0.074
     206    0.000    0.000
     207    0.791    0.080
     208    0.978    0.122
     209    0.209    0.051
     210    0.150    0.040
     211    0.769    0.074
     212    0.982    0.085
     213    0.047    0.041
     214    0.677    0.110
     215    0.627    0.046
     216    0.144    0.042
     217    0.026    0.031
     218    0.774    0.074
     219    1.485    0.127
     220    0.163    0.064
     221    0.558    0.097
     222    1.295    0.103
     223    1.739    0.245
     224    1.024    0.121
     225    1.733    0.146
     226    1.006    0.187
     227    0.737    0.125
     228    2.071    0.158
     229    1.098    0.134
     230    0.627    0.152
     231    0.157    0.040
     232    1.082    0.109
     233    0.151    0.058
     234    0.156    0.045
     235    1.172    0.193
     236    0.256    0.066
     237    0.063    0.039
     238    0.786    0.118
     239    0.324    0.072
     240    0.081    0.043
     241    0.000    0.000
     242    0.793    0.080
     243    0.231    0.037
     244    0.028    0.028
     245    0.280    0.063
     246    1.077    0.108
     247    0.205    0.053
     248    0.051    0.041
     249    0.207    0.048
     250    0.533    0.056
     251    0.277    0.057
     252    0.004    0.010
     253    0.814    0.102
     254    0.164    0.052
     255    0.260    0.098
     256    0.612    0.107
     257    0.602    0.069
     258    0.484    0.102
     259    0.169    0.031
     260    0.607    0.098
     261    0.751    0.099
     262    0.637    0.128
     263    1.698    0.146
     264    1.452    0.109
     265    0.334    0.062
     266    0.444    0.077
     267    0.948    0.109
     268    1.011    0.129
     269    0.427    0.093
     270    0.530    0.108
     271    0.361    0.062
     272    0.247    0.132
     273    0.229    0.057
     274    1.916    0.115
     275    0.153    0.039
     276    0.552    0.089
     277    0.256    0.042
     278    0.325    0.050
     279    0.367    0.064
     280    0.208    0.055
     281    0.821    0.067
     282    0.120    0.053
     283    0.574    0.138
     284    0.249    0.069
     285    0.687    0.074
     286    0.002    0.007
     287    0.073    0.068
     288    0.340    0.104
     289    0.037    0.037
     290    0.005    0.013
     291    0.178    0.086
     292    0.604    0.054
     293    0.059    0.042
     294    0.073    0.031
     295    0.888    0.075
     296    0.235    0.092
     297    0.177    0.052
     298    0.202    0.056
     299    1.477    0.099
     300    0.254    0.097
     301    0.040    0.034
     302    0.520    0.137
     303    0.533    0.119
     304    0.133    0.059
     305    1.187    0.138
     306    1.000    0.083
     307    0.537    0.088
     308    0.741    0.088
     309    1.193    0.117
     310    0.704    0.132
     311    1.192    0.124
     312    1.723    0.104
     313    1.865    0.131
      19    1.656    0.272
      20    0.454    0.108
      21    1.734    0.136
      22    1.305    0.141
      23    1.657    0.111
      24    0.666    0.093
      25    0.563    0.104
      26    0.678    0.149
      27    1.216    0.103
      28    1.029    0.118
      29    0.108    0.033
      30    0.184    0.071
      31    1.848    0.130
      32    0.920    0.094
      33    0.085    0.039
      34    0.159    0.061
      35    0.947    0.086
      36    0.675    0.078
      37    0.146    0.062
      38    0.466    0.052
      39    1.074    0.116
      40    0.414    0.075
      41    0.580    0.065
      42    0.958    0.104
      43    1.362    0.107
      44    0.018    0.017
      45    0.856    0.095
      46    0.695    0.071
      47    0.148    0.048
      48    0.021    0.021
      49    0.813    0.100
      50    0.952    0.085
      51    0.128    0.042
      52    0.213    0.068
      53    0.876    0.078
      54    0.233    0.054
      55    0.006    0.014
      56    0.773    0.099
      57    0.933    0.131
      58    0.981    0.125
      59    0.193    0.072
      60    1.486    0.128
      61    0.531    0.089
      62    1.634    0.129
      63    0.448    0.066
      64    0.192    0.060
      65    0.221    0.049
      66    0.074    0.032
      67    0.108    0.052
      68    0.060    0.034
      69    0.178    0.070
      70    0.338    0.040
      71    0.230    0.049
      72    0.146    0.048
      73    0.091    0.039
      74    0.474    0.065
      75    0.003    0.016
      76    0.095    0.052
      77    0.455    0.080
      78    0.692    0.066
      79    0.013    0.021
      80    0.018    0.024
      81    0.668    0.101
      82    0.009    0.015
      83    0.007    0.018
      84    0.174    0.055
      85    0.610    0.096
      86    0.331    0.086
      87    0.000    0.000
      88    0.638    0.071
      89    0.619    0.128
      90    0.264    0.081
      91    0.057    0.045
      92    0.344    0.102
      93    1.221    0.100
      94    0.031    0.023
      95    0.989    0.088
      96    1.035    0.090
      97    0.438    0.064
      98    0.775    0.122
      99    1.097    0.066
     100    0.451    0.094
     101    0.000    0.000
     102    0.553    0.055
     103    1.022    0.088
     104    0.027    0.022
     105    0.090    0.038
     106    0.056    0.029
     107    0.410    0.094
     108    0.306    0.096
     109    0.269    0.079
     110    0.343    0.082
     111    0.008    0.015
     112    0.092    0.056
     113    0.000    0.000
     114    0.000    0.000
     115    0.042    0.025
     116    0.004    0.011
     117    0.280    0.068
     118    0.000    0.000
     119    0.070    0.049
     120    0.132    0.052
     121    0.427    0.075
     122    0.064    0.052
     123    0.022    0.021
     124    0.683    0.085
     125    0.075    0.051
     126    0.334    0.065
     127    0.484    0.057
     128    0.601    0.087
     129    0.008    0.015
     130    0.043    0.030
     131    0.515    0.067
     132    0.787    0.110
     133    0.052    0.038
     134    1.288    0.128
     135    1.912    0.143
     136    0.156    0.068
     137    0.995    0.202
     138    2.063    0.116
     139    0.779    0.090
     140    0.781    0.134
     141    0.746    0.097
     142    0.513    0.081
     143    0.962    0.069
     144    1.175    0.101
     145    0.000    0.000
     146    0.699    0.070
     147    0.774    0.065
     148    0.222    0.037
     149    0.021    0.015
     150    0.893    0.067
     151    0.985    0.081
     152    0.092    0.046
     153    0.462    0.076
     154    0.996    0.080
     155    0.635    0.079
     156    0.000    0.000
     157    0.617    0.079
     158    1.479    0.126
     159    0.152    0.041
     160    0.001    0.006
     161    0.788    0.086
     162    0.277    0.071
     163    0.093    0.053
     164    0.445    0.058
     165    1.032    0.105
     166    0.639    0.217
     167    0.043    0.015
     168    1.148    0.098
     169    0.127    0.042
     170    0.631    0.135
     171    1.279    0.107
     172    1.127    0.195
     173    0.744    0.131
     174    1.548    0.117
     175    0.856    0.129
     176    0.764    0.077
     177    0.443    0.110
     178    0.083    0.041
     179    0.513    0.080
     180    0.219    0.070
     181    0.740    0.185
     182    0.625    0.157
     183    0.907    0.118
     184    1.927    0.151
     185    0.867    0.094
     186    1.102    0.084
     187    0.450    0.147
     188    0.718    0.112
     189    1.430    0.086
     190    0.711    0.122
     191    0.713    0.185
     192    0.619    0.109
     193    0.989    0.141
     194    0.351    0.077
     195    0.045    0.031
     196    0.958    0.112
     197    0.181    0.048
     198    0.098    0.035
     199    0.077    0.038
     200    0.760    0.095
     201    0.395    0.091
     202    0.008    0.015
     203    0.249    0.035
     204    0.613    0.085
     205    0.622    0.086
     206    0.002    0.007
     207    0.796    0.094
     208    1.046    0.119
     209    0.271    0.064
     210    0.161    0.045
     211    0.771    0.101
     212    1.059    0.085
     213    0.070    0.036
     214    0.725    0.088
     215    0.637    0.064
     216    0.198    0.046
     217    0.056    0.035
     218    0.741    0.097
     219    1.300    0.093
     220    0.185    0.061
     221    0.694    0.105
     222    1.260    0.076
     223    1.683    0.113
     224    0.998    0.131
     225    1.526    0.112
     226    1.360    0.099
     227    0.517    0.118
     228    1.844    0.182
     229    1.469    0.261
     230    0.839    0.150
     231    0.225    0.056
     232    1.085    0.101
     233    0.218    0.117
     234    0.125    0.050
     235    1.520    0.138
     236    0.195    0.049
     237    0.080    0.045
     238    0.817    0.125
     239    0.342    0.063
     240    0.165    0.054
     241    0.009    0.015
     242    0.787    0.096
     243    0.205    0.050
     244    0.042    0.035
     245    0.324    0.084
     246    1.102    0.079
     247    0.262    0.106
     248    0.053    0.039
     249    0.180    0.050
     250    0.570    0.082
     251    0.234    0.080
     252    0.008    0.013
     253    0.801    0.086
     254    0.181    0.042
     255    0.263    0.080
     256    0.581    0.078
     257    0.598    0.080
     258    0.512    0.104
     259    0.172    0.081
     260    0.682    0.114
     261    0.671    0.066
     262    0.601    0.149
     263    1.740    0.174
     264    1.613    0.143
     265    0.258    0.085
     266    0.406    0.091
     267    0.846    0.132
     268    1.007    0.091
     269    0.441    0.075
     270    0.620    0.078
     271    0.382    0.080
     272    0.219    0.138
     273    0.220    0.051
     274    1.853    0.093
     275    0.157    0.045
     276    0.510    0.138
     277    0.267    0.044
     278    0.325    0.043
     279    0.380    0.067
     280    0.239    0.054
     281    0.829    0.067
     282    0.151    0.073
     283    0.573    0.110
     284    0.189    0.067
     285    0.709    0.100
     286    0.000    0.000
     287    0.046    0.038
     288    0.257    0.060
     289    0.093    0.046
     290    0.003    0.008
     291    0.106    0.038
     292    0.591    0.057
     293    0.187    0.074
     294    0.076    0.038
     295    0.955    0.112
     296    0.248    0.069
     297    0.163    0.050
     298    0.188    0.067
     299    1.503    0.125
     300    0.380    0.076
     301    0.009    0.015
     302    0.489    0.167
     303    0.566    0.131
     304    0.138    0.068
     305    1.238    0.108
     306    0.982    0.089
     307    0.549    0.105
     308    0.724    0.104
     309    1.157    0.094
     310    0.740    0.126
     311    1.164    0.101
     312    1.647    0.110
     313    1.913    0.139
      19    1.653    0.346
      20    0.453    0.086
      21    1.781    0.073
      22    1.190    0.128
      23    1.657    0.113
      24    0.548    0.101
      25    0.590    0.089
      26    0.713    0.091
      27    1.138    0.084
      28    1.175    0.099
      29    0.095    0.042
      30    0.246    0.082
      31    1.863    0.125
      32    0.909    0.081
      33    0.042    0.028
      34    0.138    0.045
      35    0.918    0.081
      36    0.674    0.069
      37    0.133    0.048
      38    0.439    0.066
      39    1.088    0.095
      40    0.417    0.086
      41    0.566    0.072
      42    0.945    0.071
      43    1.326    0.115
      44    0.005    0.011
      45    0.860    0.105
      46    0.743    0.070
      47    0.127    0.044
      48    0.019    0.020
      49    0.858    0.075
      50    0.942    0.087
      51    0.108    0.035
      52    0.223    0.056
      53    0.856    0.074
      54    0.266    0.084
      55    0.008    0.012
      56    0.744    0.107
      57    0.891    0.071
      58    0.971    0.123
      59    0.195    0.102
      60    1.478    0.123
      61    0.573    0.082
      62    1.629    0.128
      63    0.449    0.074
      64    0.194    0.051
      65    0.220    0.045
      66    0.059    0.026
      67    0.120    0.049
      68    0.047    0.028
      69    0.189    0.054
      70    0.320    0.067
      71    0.212    0.052
      72    0.169    0.068
      73    0.081    0.038
      74    0.481    0.078
      75    0.004    0.011
      76    0.118    0.033
      77    0.432    0.052
      78    0.644    0.086
      79    0.063    0.033
      80    0.009    0.015
      81    0.740    0.088
      82    0.010    0.017
      83    0.017    0.019
      84    0.131    0.055
      85    0.600    0.078
      86    0.364    0.089
      87    0.001    0.006
      88    0.593    0.066
      89    0.637    0.090
      90    0.319    0.096
      91    0.068    0.038
      92    0.395    0.110
      93    1.206    0.117
      94    0.034    0.039
      95    1.045    0.122
      96    1.022    0.101
      97    0.409    0.039
      98    0.749    0.099
      99    1.158    0.089
     100    0.487    0.085
     101    0.000    0.000
     102    0.569    0.055
     103    0.989    0.118
     104    0.023    0.027
     105    0.103    0.039
     106    0.033    0.020
     107    0.386    0.085
     108    0.300    0.097
     109    0.279    0.071
     110    0.325    0.092
     111    0.013    0.025
     112    0.098    0.048
     113    0.001    0.006
     114    0.000    0.000
     115    0.062    0.032
     116    0.005    0.015
     117    0.296    0.060
     118    0.000    0.000
     119    0.033    0.021
     120    0.126    0.042
     121    0.417    0.071
     122    0.038    0.032
     123    0.020    0.024
     124    0.721    0.079
     125    0.051    0.031
     126    0.422    0.067
     127    0.480    0.068
     128    0.596    0.067
     129    0.027    0.017
     130    0.030    0.035
     131    0.514    0.048
     132    0.741    0.097
     133    0.041    0.031
     134    1.222    0.119
     135    1.865    0.144
     136    0.095    0.056
     137    1.036    0.179
     138    2.083    0.121
     139    0.817    0.069
     140    0.785    0.117
     141    0.725    0.076
     142    0.514    0.085
     143    0.945    0.097
     144    1.236    0.115
     145    0.000    0.000
     146    0.670    0.053
     147    0.837    0.104
     148    0.269    0.045
     149    0.021    0.018
     150    0.874    0.085
     151    0.970    0.088
     152    0.081    0.037
     153    0.476    0.068
     154    0.936    0.096
     155    0.634    0.068
     156    0.001    0.006
     157    0.620    0.081
     158    1.525    0.087
     159    0.156    0.039
     160    0.000    0.000
     161    0.844    0.090
     162    0.241    0.066
     163    0.133    0.043
     164    0.467    0.055
     165    1.053    0.129
     166    0.398    0.171
     167    0.048    0.027
     168    1.239    0.210
     169    0.111    0.056
     170    0.680    0.134
     171    1.231    0.126
     172    1.088    0.132
     173    0.704    0.076
     174    1.640    0.148
     175    0.973    0.138
     176    0.798    0.108
     177    0.333    0.095
     178    0.084    0.039
     179    0.433    0.076
     180    0.247    0.079
     181    0.621    0.128
     182    0.749    0.102
     183    0.957    0.094
     184    1.907    0.144
     185    0.883    0.071
     186    1.159    0.104
     187    0.361    0.076
     188    0.825    0.125
     189    1.375    0.091
     190    0.679    0.100
     191    0.858    0.112
     192    0.660    0.098
     193    0.938    0.103
     194    0.349    0.061
     195    0.049    0.036
     196    0.945    0.084
     197    0.196    0.065
     198    0.045    0.041
     199    0.094    0.051
     200    0.721    0.088
     201    0.374    0.064
     202    0.018    0.017
     203    0.255    0.056
     204    0.631    0.090
     205    0.635    0.087
     206    0.000    0.000
     207    0.780    0.111
     208    1.005    0.060
     209    0.259    0.066
     210    0.146    0.061
     211    0.776    0.073
     212    1.092    0.086
     213    0.068    0.046
     214    0.697    0.090
     215    0.659    0.065
     216    0.170    0.051
     217    0.073    0.038
     218    0.718    0.096
     219    1.316    0.099
     220    0.155    0.050
     221    0.692    0.092
     222    1.233    0.087
     223    1.464    0.114
     224    0.904    0.116
     225    1.374    0.115
     226    1.411    0.103
     227    0.543    0.080
     228    1.506    0.218
     229    1.652    0.143
     230    0.978    0.113
     231    0.167    0.044
     232    1.174    0.179
     233    0.368    0.087
     234    0.130    0.044
     235    1.835    0.237
     236    0.229    0.074
     237    0.093    0.047
     238    0.738    0.133
     239    0.353    0.051
     240    0.142    0.062
     241    0.006    0.012
     242    0.767    0.125
     243    0.214    0.050
     244    0.028    0.023
     245    0.292    0.067
     246    1.102    0.109
     247    0.223    0.094
     248    0.047    0.046
     249    0.197    0.054
     250    0.584    0.071
     251    0.229    0.095
     252    0.001    0.006
     253    0.797    0.077
     254    0.180    0.029
     255    0.242    0.068
     256    0.581    0.083
     257    0.563    0.090
     258    0.595    0.088
     259    0.235    0.089
     260    0.652    0.081
     261    0.629    0.068
     262    0.693    0.123
     263    1.883    0.116
     264    1.695    0.110
     265    0.272    0.067
     266    0.442    0.086
     267    0.869    0.129
     268    0.964    0.055
     269    0.484    0.068
     270    0.552    0.103
     271    0.353    0.052
     272    0.259    0.170
     273    0.215    0.062
     274    1.796    0.108
     275    0.161    0.050
     276    0.489    0.129
     277    0.273    0.054
     278    0.331    0.044
     279    0.317    0.083
     280    0.170    0.054
     281    0.815    0.059
     282    0.106    0.051
     283    0.649    0.150
     284    0.246    0.050
     285    0.611    0.093
     286    0.000    0.000
     287    0.064    0.036
     288    0.308    0.076
     289    0.139    0.053
     290    0.010    0.017
     291    0.099    0.037
     292    0.619    0.081
     293    0.190    0.067
     294    0.058    0.026
     295    0.958    0.105
     296    0.318    0.063
     297    0.173    0.064
     298    0.213    0.052
     299    1.574    0.107
     300    0.400    0.071
     301    0.006    0.019
     302    0.613    0.136
     303    0.706    0.097
     304    0.125    0.057
     305    1.295    0.092
     306    0.933    0.091
     307    0.612    0.092
     308    0.709    0.086
     309    1.261    0.114
     310    0.718    0.117
     311    1.117    0.105
     312    1.625    0.111
     313    2.091    0.109
      19    1.726    0.269
      20    0.454    0.077
      21    1.855    0.123
      22    1.052    0.145
      23    1.697    0.104
      24    0.633    0.122
      25    0.583    0.095
      26    0.717    0.117
      27    1.237    0.083
      28    1.036    0.112
      29    0.100    0.045
      30    0.214    0.103
      31    1.791    0.128
      32    0.888    0.116
      33    0.043    0.029
      34    0.157    0.032
      35    0.888    0.069
      36    0.683    0.118
      37    0.103    0.047
      38    0.438    0.065
      39    1.045    0.061
      40    0.424    0.079
      41    0.578    0.111
      42    0.895    0.082
      43    1.367    0.104
      44    0.004    0.010
      45    0.831    0.095
      46    0.710    0.073
      47    0.123    0.042
      48    0.022    0.024
      49    0.866    0.094
      50    0.969    0.083
      51    0.104    0.028
      52    0.227    0.051
      53    0.826    0.100
      54    0.262    0.089
      55    0.008    0.012
      56    0.769    0.115
      57    0.869    0.080
      58    1.004    0.108
      59    0.140    0.071
      60    1.462    0.143
      61    0.530    0.082
      62    1.512    0.188
      63    0.333    0.112
      64    0.195    0.056
      65    0.233    0.064
      66    0.061    0.035
      67    0.103    0.052
      68    0.047    0.032
      69    0.219    0.043
      70    0.331    0.055
      71    0.200    0.050
      72    0.150    0.060
      73    0.069    0.034
      74    0.482    0.066
      75    0.014    0.024
      76    0.111    0.038
      77    0.422    0.065
      78    0.593    0.085
      79    0.074    0.042
      80    0.010    0.018
      81    0.742    0.068
      82    0.011    0.016
      83    0.001    0.006
      84    0.146    0.064
      85    0.633    0.087
      86    0.388    0.079
      87    0.000    0.000
      88    0.600    0.086
      89    0.606    0.091
      90    0.335    0.091
      91    0.063    0.034
      92    0.379    0.094
      93    1.206    0.101
      94    0.023    0.021
      95    0.984    0.100
      96    1.008    0.107
      97    0.399    0.056
      98    0.799    0.109
      99    1.169    0.089
     100    0.467    0.076
     101    0.000    0.000
     102    0.573    0.091
     103    1.001    0.107
     104    0.024    0.024
     105    0.107    0.045
     106    0.025    0.018
     107    0.382    0.070
     108    0.255    0.073
     109    0.288    0.068
     110    0.289    0.071
     111    0.026    0.023
     112    0.094    0.045
     113    0.001    0.006
     114    0.000    0.000
     115    0.064    0.029
     116    0.005    0.011
     117    0.269    0.078
     118    0.000    0.000
     119    0.042    0.033
     120    0.159    0.066
     121    0.422    0.070
     122    0.059    0.044
     123    0.011    0.016
     124    0.649    0.079
     125    0.026    0.028
     126    0.336    0.096
     127    0.451    0.064
     128    0.643    0.097
     129    0.014    0.030
     130    0.050    0.042
     131    0.451    0.090
     132    0.704    0.099
     133    0.124    0.087
     134    1.296    0.133
     135    1.811    0.117
     136    0.132    0.067
     137    0.810    0.262
     138    2.094    0.114
     139    0.793    0.075
     140    0.711    0.154
     141    0.722    0.078
     142    0.534    0.076
     143    0.950    0.093
     144    1.147    0.086
     145    0.000    0.000
     146    0.693    0.073
     147    0.751    0.065
     148    0.242    0.056
     149    0.023    0.026
     150    0.908    0.052
     151    1.014    0.104
     152    0.103    0.040
     153    0.488    0.118
     154    0.949    0.115
     155    0.630    0.061
     156    0.000    0.000
     157    0.613    0.094
     158    1.503    0.109
     159    0.174    0.044
     160    0.000    0.000
     161    0.809    0.120
     162    0.232    0.055
     163    0.143    0.059
     164    0.512    0.079
     165    0.992    0.080
     166    0.496    0.165
     167    0.045    0.034
     168    1.113    0.144
     169    0.113    0.053
     170    0.758    0.182
     171    1.246    0.119
     172    1.114    0.163
     173    0.712    0.097
     174    1.640    0.140
     175    0.917    0.134
     176    0.763    0.091
     177    0.293    0.059
     178    0.088    0.044
     179    0.454    0.081
     180    0.292    0.119
     181    0.499    0.176
     182    0.680    0.135
     183    0.934    0.105
     184    1.820    0.220
     185    0.874    0.057
     186    1.162    0.089
     187    0.382    0.107
     188    0.718    0.132
     189    1.363    0.103
     190    0.718    0.148
     191    0.703    0.204
     192    0.593    0.135
     193    0.923    0.118
     194    0.344    0.056
     195    0.034    0.028
     196    0.939    0.094
     197    0.185    0.052
     198    0.017    0.019
     199    0.089    0.040
     200    0.800    0.123
     201    0.391    0.082
     202    0.009    0.015
     203    0.294    0.069
     204    0.586    0.104
     205    0.624    0.072
     206    0.000    0.000
     207    0.820    0.091
     208    1.023    0.117
     209    0.243    0.059
     210    0.152    0.040
     211    0.770    0.091
     212    1.102    0.110
     213    0.035    0.026
     214    0.697    0.091
     215    0.633    0.060
     216    0.151    0.054
     217    0.055    0.034
     218    0.805    0.108
     219    1.357    0.123
     220    0.118    0.082
     221    0.643    0.072
     222    1.192    0.138
     223    1.668    0.211
     224    0.890    0.125
     225    1.292    0.156
     226    1.432    0.114
     227    0.864    0.287
     228    1.368    0.129
     229    1.620    0.183
     230    0.631    0.297
     231    0.176    0.080
     232    1.089    0.170
     233    0.374    0.096
     234    0.116    0.039
     235    1.607    0.269
     236    0.276    0.072
     237    0.093    0.048
     238    0.771    0.143
     239    0.362    0.070
     240    0.174    0.054
     241    0.014    0.016
     242    0.865    0.105
     243    0.217    0.055
     244    0.044    0.031
     245    0.325    0.094
     246    1.138    0.115
     247    0.195    0.072
     248    0.057    0.043
     249    0.228    0.036
     250    0.560    0.077
     251    0.219    0.057
     252    0.003    0.008
     253    0.783    0.086
     254    0.183    0.038
     255    0.237    0.075
     256    0.586    0.072
     257    0.584    0.062
     258    0.560    0.104
     259    0.185    0.067
     260    0.707    0.098
     261    0.637    0.081
     262    0.646    0.073
     263    1.819    0.162
     264    1.667    0.106
     265    0.264    0.079
     266    0.436    0.098
     267    0.867    0.131
     268    1.003    0.101
     269    0.462    0.051
     270    0.493    0.078
     271    0.329    0.060
     272    0.267    0.160
     273    0.179    0.041
     274    1.811    0.126
     275    0.161    0.041
     276    0.551    0.119
     277    0.277    0.046
     278    0.322    0.058
     279    0.348    0.073
     280    0.156    0.066
     281    0.813    0.063
     282    0.070    0.049
     283    0.672    0.139
     284    0.254    0.074
     285    0.584    0.077
     286    0.003    0.008
     287    0.075    0.033
     288    0.361    0.069
     289    0.129    0.053
     290    0.002    0.007
     291    0.087    0.059
     292    0.602    0.078
     293    0.203    0.052
     294    0.052    0.034
     295    0.960    0.092
     296    0.295    0.086
     297    0.174    0.037
     298    0.255    0.050
     299    1.446    0.087
     300    0.411    0.066
     301    0.006    0.012
     302    0.585    0.153
     303    0.734    0.127
     304    0.116    0.048
     305    1.260    0.145
     306    0.983    0.106
     307    0.561    0.104
     308    0.684    0.092
     309    1.200    0.134
     310    0.696    0.090
     311    1.109    0.112
     312    1.682    0.128
     313    2.026    0.132
      19    1.845    0.217
      20    0.495    0.092
      21    1.808    0.146
      22    1.165    0.152
      23    1.658    0.115
      24    0.569    0.071
      25    0.588    0.077
      26    0.749    0.104
      27    1.282    0.116
      28    1.065    0.106
      29    0.105    0.058
      30    0.271    0.071
      31    1.822    0.134
      32    0.944    0.097
      33    0.088    0.050
      34    0.149    0.058
      35    0.851    0.065
      36    0.699    0.085
      37    0.057    0.050
      38    0.427    0.063
      39    1.064    0.078
      40    0.460    0.091
      41    0.691    0.099
      42    1.026    0.082
      43    1.425    0.120
      44    0.046    0.045
      45    0.897    0.090
      46    0.745    0.078
      47    0.180    0.065
      48    0.023    0.024
      49    0.857    0.104
      50    1.025    0.078
      51    0.097    0.040
      52    0.184    0.063
      53    0.740    0.102
      54    0.244    0.078
      55    0.001    0.006
      56    0.688    0.072
      57    0.852    0.075
      58    1.056    0.151
      59    0.095    0.049
      60    1.638    0.134
      61    0.547    0.096
      62    1.382    0.106
      63    0.263    0.071
      64    0.178    0.051
      65    0.227    0.066
      66    0.060    0.027
      67    0.075    0.038
      68    0.065    0.027
      69    0.156    0.076
      70    0.305    0.063
      71    0.215    0.052
      72    0.140    0.050
      73    0.070    0.041
      74    0.490    0.073
      75    0.013    0.023
      76    0.120    0.053
      77    0.339    0.069
      78    0.586    0.083
      79    0.095    0.057
      80    0.007    0.014
      81    0.699    0.103
      82    0.015    0.022
      83    0.002    0.008
      84    0.134    0.054
      85    0.709    0.077
      86    0.357    0.096
      87    0.009    0.018
      88    0.666    0.104
      89    0.641    0.065
      90    0.330    0.108
      91    0.077    0.049
      92    0.383    0.101
      93    1.214    0.104
      94    0.033    0.030
      95    0.993    0.120
      96    1.043    0.091
      97    0.404    0.044
      98    0.696    0.103
      99    1.141    0.068
     100    0.429    0.062
     101    0.000    0.000
     102    0.522    0.093
     103    1.021    0.084
     104    0.034    0.021
     105    0.084    0.036
     106    0.023    0.017
     107    0.413    0.082
     108    0.293    0.070
     109    0.268    0.061
     110    0.305    0.050
     111    0.008    0.015
     112    0.161    0.077
     113    0.001    0.006
     114    0.000    0.000
     115    0.080    0.034
     116    0.007    0.013
     117    0.260    0.067
     118    0.000    0.000
     119    0.047    0.035
     120    0.155    0.046
     121    0.407    0.084
     122    0.059    0.055
     123    0.016    0.016
     124    0.637    0.070
     125    0.064    0.044
     126    0.260    0.094
     127    0.468    0.055
     128    0.682    0.064
     129    0.074    0.078
     130    0.044    0.028
     131    0.355    0.081
     132    0.733    0.096
     133    0.305    0.133
     134    1.332    0.107
     135    1.896    0.113
     136    0.109    0.058
     137    0.781    0.218
     138    2.016    0.136
     139    0.701    0.069
     140    0.868    0.305
     141    0.681    0.099
     142    0.521    0.075
     143    0.973    0.087
     144    1.204    0.145
     145    0.000    0.000
     146    0.698    0.064
     147    0.732    0.064
     148    0.259    0.059
     149    0.016    0.020
     150    0.889    0.088
     151    1.075    0.108
     152    0.104    0.052
     153    0.478    0.071
     154    0.947    0.105
     155    0.666    0.065
     156    0.000    0.000
     157    0.603    0.066
     158    1.503    0.088
     159    0.138    0.049
     160    0.000    0.000
     161    0.804    0.103
     162    0.246    0.058
     163    0.165    0.087
     164    0.507    0.082
     165    0.939    0.081
     166    0.632    0.127
     167    0.039    0.031
     168    1.174    0.224
     169    0.102    0.036
     170    0.861    0.120
     171    1.299    0.126
     172    1.163    0.081
     173    0.763    0.080
     174    1.660    0.097
     175    0.899    0.123
     176    0.767    0.084
     177    0.313    0.079
     178    0.085    0.031
     179    0.482    0.075
     180    0.161    0.056
     181    0.359    0.127
     182    0.584    0.122
     183    0.985    0.093
     184    1.523    0.175
     185    0.850    0.091
     186    1.185    0.089
     187    0.510    0.123
     188    0.646    0.088
     189    1.440    0.110
     190    0.796    0.081
     191    0.483    0.095
     192    0.485    0.081
     193    0.909    0.091
     194    0.364    0.051
     195    0.035    0.027
     196    0.859    0.103
     197    0.190    0.063
     198    0.073    0.043
     199    0.134    0.053
     200    0.836    0.094
     201    0.347    0.055
     202    0.002    0.007
     203    0.285    0.069
     204    0.717    0.091
     205    0.618    0.107
     206    0.000    0.000
     207    0.832    0.105
     208    1.055    0.082
     209    0.247    0.075
     210    0.149    0.045
     211    0.786    0.078
     212    0.991    0.079
     213    0.033    0.022
     214    0.669    0.091
     215    0.635    0.069
     216    0.129    0.053
     217    0.046    0.042
     218    0.903    0.107
     219    1.515    0.066
     220    0.067    0.049
     221    0.698    0.145
     222    1.246    0.114
     223    1.893    0.161
     224    0.908    0.134
     225    1.106    0.174
     226    1.564    0.079
     227    1.206    0.181
     228    1.329    0.126
     229    1.534    0.242
     230    0.907    0.312
     231    0.187    0.044
     232    1.027    0.118
     233    0.414    0.061
     234    0.112    0.031
     235    1.515    0.133
     236    0.242    0.100
     237    0.050    0.034
     238    0.785    0.078
     239    0.333    0.059
     240    0.150    0.060
     241    0.003    0.008
     242    0.753    0.112
     243    0.238    0.057
     244    0.060    0.032
     245    0.290    0.067
     246    1.168    0.060
     247    0.277    0.113
     248    0.063    0.038
     249    0.228    0.051
     250    0.586    0.074
     251    0.305    0.112
     252    0.016    0.019
     253    0.764    0.087
     254    0.198    0.055
     255    0.290    0.065
     256    0.563    0.089
     257    0.659    0.073
     258    0.485    0.094
     259    0.147    0.043
     260    0.733    0.086
     261    0.720    0.071
     262    0.510    0.104
     263    1.558    0.157
     264    1.692    0.096
     265    0.274    0.077
     266    0.390    0.077
     267    0.778    0.131
     268    1.003    0.069
     269    0.457    0.052
     270    0.500    0.106
     271    0.396    0.053
     272    0.343    0.146
     273    0.239    0.060
     274    1.878    0.142
     275    0.208    0.048
     276    0.556    0.067
     277    0.300    0.060
     278    0.377    0.051
     279    0.329    0.072
     280    0.158    0.064
     281    0.852    0.068
     282    0.132    0.065
     283    0.544    0.103
     284    0.325    0.082
     285    0.695    0.085
     286    0.001    0.006
     287    0.088    0.052
     288    0.390    0.059
     289    0.107    0.049
     290    0.010    0.019
     291    0.183    0.048
     292    0.594    0.083
     293    0.200    0.059
     294    0.067    0.039
     295    1.007    0.120
     296    0.259    0.071
     297    0.174    0.041
     298    0.192    0.048
     299    1.526    0.136
     300    0.368    0.072
     301    0.038    0.032
     302    0.768    0.122
     303    0.805    0.132
     304    0.110    0.072
     305    1.255    0.106
     306    0.963    0.089
     307    0.588    0.066
     308    0.684    0.131
     309    1.009    0.133
     310    0.764    0.093
     311    1.144    0.151
     312    1.692    0.091
     313    1.882    0.155
      19    1.986    0.162
      20    0.556    0.100
      21    1.817    0.154
      22    1.044    0.157
      23    1.587    0.135
      24    0.670    0.118
      25    0.527    0.096
      26    0.651    0.094
      27    1.152    0.116
      28    1.026    0.099
      29    0.087    0.037
      30    0.208    0.063
      31    1.786    0.075
      32    0.911    0.078
      33    0.070    0.033
      34    0.111    0.051
      35    0.868    0.070
      36    0.655    0.077
      37    0.053    0.047
      38    0.449    0.089
      39    1.128    0.096
      40    0.418    0.084
      41    0.613    0.079
      42    0.973    0.091
      43    1.343    0.123
      44    0.036    0.033
      45    0.902    0.086
      46    0.754    0.099
      47    0.236    0.058
      48    0.037    0.025
      49    0.904    0.077
      50    0.984    0.075
      51    0.135    0.047
      52    0.180    0.057
      53    0.728    0.072
      54    0.224    0.068
      55    0.008    0.015
      56    0.691    0.066
      57    0.799    0.070
      58    1.241    0.158
      59    0.077    0.045
      60    1.688    0.097
      61    0.579    0.069
      62    1.388    0.107
      63    0.190    0.084
      64    0.192    0.057
      65    0.174    0.046
      66    0.033    0.030
      67    0.081    0.041
      68    0.075    0.041
      69    0.174    0.043
      70    0.303    0.049
      71    0.219    0.046
      72    0.173    0.048
      73    0.090    0.029
      74    0.473    0.061
      75    0.020    0.024
      76    0.151    0.044
      77    0.344    0.070
      78    0.578    0.076
      79    0.075    0.035
      80    0.014    0.020
      81    0.678    0.100
      82    0.015    0.022
      83    0.000    0.000
      84    0.111    0.037
      85    0.662    0.062
      86    0.375    0.103
      87    0.000    0.000
      88    0.620    0.085
      89    0.627    0.085
      90    0.337    0.099
      91    0.076    0.054
      92    0.373    0.135
      93    1.233    0.131
      94    0.019    0.021
      95    0.978    0.086
      96    1.088    0.107
      97    0.403    0.063
      98    0.708    0.095
      99    1.140    0.090
     100    0.416    0.047
     101    0.000    0.000
     102    0.581    0.074
     103    1.002    0.105
     104    0.021    0.028
     105    0.092    0.043
     106    0.023    0.015
     107    0.415    0.073
     108    0.255    0.080
     109    0.276    0.075
     110    0.323    0.060
     111    0.008    0.021
     112    0.155    0.066
     113    0.000    0.000
     114    0.000    0.000
     115    0.071    0.024
     116    0.004    0.010
     117    0.275    0.079
     118    0.000    0.000
     119    0.030    0.019
     120    0.138    0.048
     121    0.433    0.063
     122    0.015    0.020
     123    0.011    0.013
     124    0.664    0.066
     125    0.126    0.077
     126    0.176    0.072
     127    0.472    0.073
     128    0.685    0.073
     129    0.104    0.050
     130    0.034    0.028
     131    0.354    0.103
     132    0.794    0.108
     133    0.317    0.102
     134    1.160    0.280
     135    1.792    0.190
     136    0.163    0.065
     137    0.589    0.176
     138    1.966    0.133
     139    0.745    0.049
     140    1.077    0.217
     141    0.700    0.097
     142    0.459    0.076
     143    0.901    0.124
     144    1.193    0.102
     145    0.002    0.008
     146    0.694    0.063
     147    0.773    0.069
     148    0.259    0.062
     149    0.027    0.019
     150    0.900    0.076
     151    1.051    0.107
     152    0.105    0.047
     153    0.483    0.088
     154    0.985    0.103
     155    0.659    0.079
     156    0.000    0.000
     157    0.600    0.069
     158    1.533    0.110
     159    0.195    0.056
     160    0.000    0.000
     161    0.789    0.065
     162    0.293    0.094
     163    0.146    0.047
     164    0.470    0.060
     165    1.095    0.135
     166    0.554    0.161
     167    0.047    0.032
     168    1.329    0.179
     169    0.069    0.040
     170    0.788    0.120
     171    1.265    0.106
     172    1.104    0.187
     173    0.691    0.109
     174    1.625    0.116
     175    0.941    0.136
     176    0.769    0.089
     177    0.350    0.102
     178    0.095    0.038
     179    0.474    0.058
     180    0.168    0.044
     181    0.540    0.105
     182    0.704    0.172
     183    0.938    0.088
     184    1.636    0.185
     185    0.895    0.066
     186    1.202    0.119
     187    0.599    0.097
     188    0.663    0.113
     189    1.353    0.126
     190    0.905    0.097
     191    0.467    0.115
     192    0.495    0.088
     193    0.935    0.123
     194    0.354    0.058
     195    0.035    0.027
     196    0.780    0.091
     197    0.235    0.075
     198    0.065    0.046
     199    0.113    0.052
     200    0.903    0.114
     201    0.310    0.061
     202    0.012    0.019
     203    0.307    0.062
     204    0.766    0.071
     205    0.566    0.102
     206    0.001    0.006
     207    0.879    0.085
     208    1.021    0.109
     209    0.208    0.050
     210    0.130    0.036
     211    0.818    0.094
     212    1.048    0.082
     213    0.034    0.023
     214    0.677    0.072
     215    0.695    0.049
     216    0.133    0.035
     217    0.039    0.041
     218    0.901    0.101
     219    1.459    0.078
     220    0.067    0.045
     221    0.817    0.109
     222    1.245    0.094
     223    1.823    0.147
     224    0.928    0.073
     225    1.215    0.134
     226    1.591    0.127
     227    1.040    0.174
     228    1.528    0.161
     229    1.446    0.168
     230    0.702    0.157
     231    0.197    0.068
     232    0.934    0.111
     233    0.288    0.078
     234    0.109    0.039
     235    1.497    0.135
     236    0.108    0.050
     237    0.016    0.020
     238    0.749    0.101
     239    0.353    0.076
     240    0.133    0.048
     241    0.010    0.017
     242    0.805    0.103
     243    0.246    0.047
     244    0.057    0.031
     245    0.332    0.073
     246    1.124    0.094
     247    0.199    0.061
     248    0.064    0.042
     249    0.201    0.036
     250    0.564    0.064
     251    0.314    0.083
     252    0.007    0.015
     253    0.708    0.103
     254    0.184    0.050
     255    0.310    0.077
     256    0.562    0.075
     257    0.592    0.087
     258    0.463    0.073
     259    0.181    0.055
     260    0.759    0.119
     261    0.660    0.064
     262    0.562    0.124
     263    1.676    0.195
     264    1.680    0.110
     265    0.238    0.071
     266    0.404    0.058
     267    0.809    0.117
     268    0.957    0.055
     269    0.443    0.069
     270    0.459    0.123
     271    0.391    0.046
     272    0.392    0.110
     273    0.239    0.045
     274    1.870    0.106
     275    0.179    0.048
     276    0.543    0.089
     277    0.274    0.043
     278    0.391    0.069
     279    0.419    0.097
     280    0.157    0.053
     281    0.865    0.092
     282    0.141    0.054
     283    0.543    0.120
     284    0.275    0.057
     285    0.616    0.099
     286    0.000    0.000
     287    0.056    0.033
     288    0.393    0.069
     289    0.107    0.053
     290    0.011    0.025
     291    0.136    0.054
     292    0.596    0.108
     293    0.174    0.059
     294    0.120    0.059
     295    1.103    0.101
     296    0.226    0.075
     297    0.201    0.044
     298    0.228    0.049
     299    1.516    0.129
     300    0.365    0.068
     301    0.022    0.035
     302    0.524    0.175
     303    0.718    0.121
     304    0.097    0.050
     305    1.314    0.171
     306    0.901    0.098
     307    0.569    0.079
     308    0.680    0.112
     309    1.039    0.092
     310    0.816    0.113
     311    0.988    0.122
     312    1.646    0.100
     313    1.871    0.127
      19    1.753    0.220
      20    0.475    0.083
      21    1.855    0.157
      22    1.018    0.099
      23    1.702    0.075
      24    0.605    0.127
      25    0.466    0.090
      26    0.740    0.142
      27    1.259    0.137
      28    0.929    0.139
      29    0.074    0.036
      30    0.277    0.088
      31    1.802    0.101
      32    0.917    0.091
      33    0.171    0.062
      34    0.124    0.060
      35    0.818    0.088
      36    0.717    0.070
      37    0.099    0.050
      38    0.438    0.069
      39    1.111    0.149
      40    0.484    0.063
      41    0.595    0.070
      42    0.964    0.107
      43    1.336    0.115
      44    0.033    0.035
      45    0.900    0.105
      46    0.749    0.065
      47    0.206    0.039
      48    0.044    0.044
      49    0.776    0.077
      50    0.919    0.090
      51    0.134    0.030
      52    0.149    0.050
      53    0.731    0.088
      54    0.219    0.066
      55    0.006    0.012
      56    0.691    0.068
      57    0.816    0.085
      58    1.310    0.097
      59    0.238    0.088
      60    1.655    0.099
      61    0.555    0.093
      62    1.718    0.103
      63    0.298    0.036
      64    0.148    0.046
      65    0.187    0.033
      66    0.051    0.023
      67    0.107    0.047
      68    0.031    0.032
      69    0.201    0.051
      70    0.300    0.040
      71    0.226    0.048
      72    0.183    0.053
      73    0.090    0.042
      74    0.445    0.066
      75    0.011    0.016
      76    0.134    0.047
      77    0.353    0.067
      78    0.620    0.063
      79    0.065    0.028
      80    0.012    0.019
      81    0.718    0.077
      82    0.004    0.010
      83    0.003    0.008
      84    0.131    0.058
      85    0.669    0.073
      86    0.275    0.102
      87    0.023    0.025
      88    0.614    0.095
      89    0.624    0.095
      90    0.278    0.094
      91    0.090    0.053
      92    0.348    0.105
      93    1.273    0.141
      94    0.041    0.045
      95    0.945    0.083
      96    1.027    0.094
      97    0.439    0.072
      98    0.782    0.084
      99    1.134    0.102
     100    0.436    0.080
     101    0.000    0.000
     102    0.577    0.083
     103    1.040    0.126
     104    0.034    0.029
     105    0.094    0.042
     106    0.025    0.018
     107    0.393    0.073
     108    0.268    0.069
     109    0.298    0.059
     110    0.337    0.041
     111    0.007    0.018
     112    0.120    0.063
     113    0.000    0.000
     114    0.000    0.000
     115    0.070    0.033
     116    0.010    0.023
     117    0.296    0.093
     118    0.000    0.000
     119    0.027    0.032
     120    0.107    0.043
     121    0.410    0.077
     122    0.035    0.035
     123    0.009    0.017
     124    0.697    0.104
     125    0.062    0.042
     126    0.230    0.079
     127    0.433    0.055
     128    0.600    0.142
     129    0.087    0.046
     130    0.032    0.026
     131    0.393    0.121
     132    0.779    0.083
     133    0.298    0.114
     134    1.361    0.197
     135    1.673    0.173
     136    0.075    0.053
     137    0.636    0.185
     138    2.025    0.121
     139    0.784    0.097
     140    0.871    0.124
     141    0.802    0.069
     142    0.526    0.079
     143    0.875    0.072
     144    1.125    0.115
     145    0.000    0.000
     146    0.699    0.065
     147    0.754    0.082
     148    0.222    0.042
     149    0.027    0.019
     150    0.906    0.068
     151    1.047    0.057
     152    0.105    0.040
     153    0.482    0.073
     154    0.921    0.077
     155    0.631    0.094
     156    0.000    0.000
     157    0.608    0.082
     158    1.525    0.104
     159    0.157    0.049
     160    0.000    0.000
     161    0.773    0.080
     162    0.295    0.080
     163    0.123    0.078
     164    0.464    0.069
     165    1.145    0.100
     166    0.611    0.290
     167    0.043    0.028
     168    1.045    0.173
     169    0.128    0.056
     170    0.701    0.112
     171    1.245    0.106
     172    1.418    0.210
     173    0.528    0.116
     174    1.633    0.127
     175    0.975    0.106
     176    0.783    0.099
     177    0.449    0.133
     178    0.098    0.041
     179    0.489    0.066
     180    0.145    0.064
     181    0.392    0.093
     182    0.439    0.184
     183    0.858    0.137
     184    1.900    0.264
     185    0.987    0.067
     186    1.113    0.156
     187    0.661    0.192
     188    0.837    0.319
     189    1.417    0.122
     190    0.758    0.157
     191    0.551    0.100
     192    0.599    0.103
     193    0.919    0.119
     194    0.307    0.074
     195    0.000    0.000
     196    0.911    0.095
     197    0.220    0.088
     198    0.084    0.060
     199    0.144    0.049
     200    0.786    0.071
     201    0.290    0.071
     202    0.006    0.013
     203    0.269    0.066
     204    0.742    0.098
     205    0.589    0.083
     206    0.000    0.000
     207    0.848    0.077
     208    1.024    0.095
     209    0.229    0.069
     210    0.142    0.057
     211    0.806    0.091
     212    1.091    0.100
     213    0.033    0.025
     214    0.637    0.097
     215    0.699    0.052
     216    0.145    0.034
     217    0.054    0.045
     218    0.895    0.138
     219    1.492    0.125
     220    0.084    0.058
     221    0.882    0.163
     222    1.267    0.128
     223    1.783    0.141
     224    0.890    0.113
     225    1.241    0.152
     226    1.638    0.115
     227    1.142    0.176
     228    1.195    0.199
     229    1.464    0.174
     230    0.874    0.264
     231    0.218    0.087
     232    1.133    0.102
     233    0.333    0.071
     234    0.164    0.055
     235    1.604    0.175
     236    0.124    0.065
     237    0.060    0.029
     238    0.778    0.100
     239    0.324    0.053
     240    0.157    0.061
     241    0.005    0.016
     242    0.845    0.105
     243    0.227    0.049
     244    0.042    0.031
     245    0.338    0.079
     246    1.079    0.085
     247    0.230    0.098
     248    0.052    0.032
     249    0.190    0.037
     250    0.547    0.062
     251    0.314    0.086
     252    0.019    0.025
     253    0.664    0.082
     254    0.158    0.049
     255    0.296    0.082
     256    0.581    0.062
     257    0.631    0.100
     258    0.522    0.102
     259    0.158    0.087
     260    0.769    0.092
     261    0.628    0.075
     262    0.643    0.145
     263    1.742    0.179
     264    1.657    0.128
     265    0.319    0.075
     266    0.400    0.061
     267    0.882    0.111
     268    1.005    0.084
     269    0.418    0.062
     270    0.400    0.077
     271    0.392    0.070
     272    0.251    0.116
     273    0.210    0.049
     274    1.871    0.101
     275    0.190    0.047
     276    0.547    0.128
     277    0.274    0.039
     278    0.400    0.078
     279    0.394    0.083
     280    0.145    0.054
     281    0.849    0.075
     282    0.155    0.061
     283    0.385    0.104
     284    0.229    0.073
     285    0.544    0.062
     286    0.004    0.013
     287    0.068    0.039
     288    0.419    0.065
     289    0.122    0.060
     290    0.014    0.025
     291    0.129    0.044
     292    0.582    0.075
     293    0.180    0.049
     294    0.104    0.033
     295    1.099    0.090
     296    0.164    0.046
     297    0.222    0.061
     298    0.231    0.073
     299    1.523    0.151
     300    0.427    0.080
     301    0.018    0.020
     302    0.466    0.132
     303    0.695    0.120
     304    0.119    0.051
     305    1.294    0.132
     306    0.839    0.107
     307    0.535    0.099
     308    0.680    0.136
     309    1.146    0.111
     310    0.833    0.088
     311    0.810    0.073
     312    1.725    0.097
     313    1.835    0.138
      19    1.849    0.144
      20    0.599    0.140
      21    1.738    0.149
      22    1.117    0.102
      23    1.679    0.116
      24    0.575    0.101
      25    0.516    0.095
      26    0.762    0.107
      27    1.201    0.120
      28    0.875    0.069
      29    0.081    0.039
      30    0.251    0.091
      31    1.809    0.104
      32    0.926    0.076
      33    0.165    0.057
      34    0.123    0.046
      35    0.829    0.068
      36    0.693    0.069
      37    0.079    0.052
      38    0.453    0.045
      39    1.018    0.123
      40    0.410    0.074
      41    0.593    0.062
      42    0.949    0.071
      43    1.375    0.105
      44    0.018    0.029
      45    0.874    0.104
      46    0.766    0.124
      47    0.199    0.042
      48    0.031    0.018
      49    0.804    0.099
      50    0.824    0.073
      51    0.118    0.040
      52    0.188    0.040
      53    0.769    0.090
      54    0.116    0.086
      55    0.008    0.012
      56    0.743    0.102
      57    0.791    0.064
      58    1.301    0.128
      59    0.109    0.053
      60    1.660    0.092
      61    0.583    0.078
      62    1.561    0.158
      63    0.403    0.057
      64    0.152    0.050
      65    0.176    0.043
      66    0.038    0.022
      67    0.087    0.047
      68    0.037    0.027
      69    0.172    0.053
      70    0.288    0.056
      71    0.206    0.047
      72    0.174    0.042
      73    0.062    0.033
      74    0.444    0.077
      75    0.006    0.013
      76    0.135    0.049
      77    0.379    0.065
      78    0.638    0.066
      79    0.062    0.033
      80    0.006    0.012
      81    0.746    0.089
      82    0.005    0.011
      83    0.006    0.012
      84    0.150    0.065
      85    0.672    0.097
      86    0.248    0.076
      87    0.057    0.038
      88    0.645    0.059
      89    0.579    0.077
      90    0.298    0.156
      91    0.067    0.049
      92    0.392    0.080
      93    1.234    0.096
      94    0.052    0.047
      95    1.017    0.069
      96    0.997    0.096
      97    0.438    0.043
      98    0.819    0.087
      99    1.135    0.090
     100    0.444    0.090
     101    0.000    0.000
     102    0.562    0.072
     103    1.104    0.071
     104    0.033    0.029
     105    0.071    0.044
     106    0.035    0.024
     107    0.434    0.094
     108    0.237    0.068
     109    0.304    0.100
     110    0.349    0.081
     111    0.002    0.007
     112    0.153    0.062
     113    0.007    0.013
     114    0.000    0.000
     115    0.072    0.035
     116    0.014    0.016
     117    0.266    0.060
     118    0.000    0.000
     119    0.024    0.020
     120    0.107    0.041
     121    0.456    0.081
     122    0.023    0.019
     123    0.001    0.006
     124    0.661    0.098
     125    0.086    0.035
     126    0.366    0.060
     127    0.426    0.062
     128    0.534    0.095
     129    0.082    0.059
     130    0.059    0.042
     131    0.383    0.084
     132    0.791    0.104
     133    0.362    0.102
     134    1.321    0.164
     135    1.509    0.156
     136    0.045    0.042
     137    1.038    0.246
     138    1.999    0.121
     139    0.730    0.086
     140    0.947    0.106
     141    0.839    0.073
     142    0.549    0.075
     143    0.882    0.087
     144    1.136    0.129
     145    0.000    0.000
     146    0.670    0.077
     147    0.750    0.080
     148    0.241    0.049
     149    0.018    0.015
     150    0.904    0.087
     151    1.059    0.071
     152    0.085    0.055
     153    0.475    0.085
     154    0.952    0.088
     155    0.677    0.083
     156    0.000    0.000
     157    0.602    0.061
     158    1.512    0.111
     159    0.150    0.040
     160    0.001    0.006
     161    0.778    0.098
     162    0.344    0.084
     163    0.056    0.053
     164    0.451    0.072
     165    1.167    0.111
     166    0.518    0.181
     167    0.040    0.025
     168    1.039    0.145
     169    0.105    0.029
     170    0.716    0.152
     171    1.249    0.140
     172    1.594    0.204
     173    0.480    0.085
     174    1.792    0.106
     175    0.882    0.140
     176    0.746    0.104
     177    0.487    0.091
     178    0.069    0.036
     179    0.507    0.070
     180    0.109    0.065
     181    0.424    0.117
     182    0.281    0.102
     183    0.664    0.187
     184    2.179    0.172
     185    1.019    0.079
     186    0.970    0.096
     187    0.785    0.119
     188    1.243    0.167
     189    1.353    0.109
     190    0.555    0.102
     191    0.581    0.084
     192    0.590    0.105
     193    0.920    0.160
     194    0.354    0.097
     195    0.009    0.015
     196    0.878    0.096
     197    0.248    0.072
     198    0.144    0.052
     199    0.147    0.048
     200    0.796    0.072
     201    0.286    0.066
     202    0.002    0.007
     203    0.276    0.068
     204    0.760    0.095
     205    0.570    0.065
     206    0.000    0.000
     207    0.824    0.082
     208    1.031    0.081
     209    0.215    0.059
     210    0.141    0.039
     211    0.837    0.109
     212    1.040    0.082
     213    0.039    0.029
     214    0.611    0.084
     215    0.656    0.046
     216    0.133    0.045
     217    0.042    0.027
     218    0.870    0.086
     219    1.513    0.079
     220    0.068    0.040
     221    0.868    0.100
     222    1.156    0.100
     223    1.651    0.088
     224    0.971    0.098
     225    1.143    0.119
     226    1.695    0.091
     227    1.080    0.122
     228    1.044    0.107
     229    1.255    0.134
     230    1.629    0.236
     231    0.322    0.085
     232    1.208    0.163
     233    0.329    0.077
     234    0.249    0.059
     235    1.768    0.179
     236    0.114    0.059
     237    0.019    0.026
     238    0.853    0.085
     239    0.297    0.050
     240    0.144    0.058
     241    0.009    0.021
     242    0.802    0.084
     243    0.214    0.053
     244    0.051    0.033
     245    0.313    0.097
     246    1.091    0.096
     247    0.219    0.068
     248    0.042    0.032
     249    0.181    0.043
     250    0.514    0.069
     251    0.319    0.095
     252    0.028    0.024
     253    0.715    0.092
     254    0.170    0.056
     255    0.335    0.103
     256    0.542    0.071
     257    0.632    0.076
     258    0.528    0.105
     259    0.172    0.069
     260    0.740    0.119
     261    0.698    0.053
     262    0.693    0.151
     263    1.728    0.148
     264    1.695    0.097
     265    0.392    0.070
     266    0.393    0.085
     267    0.974    0.126
     268    0.921    0.100
     269    0.399    0.064
     270    0.385    0.098
     271    0.393    0.059
     272    0.408    0.135
     273    0.220    0.048
     274    1.866    0.095
     275    0.166    0.057
     276    0.535    0.075
     277    0.261    0.070
     278    0.405    0.055
     279    0.426    0.070
     280    0.187    0.064
     281    0.811    0.052
     282    0.163    0.034
     283    0.394    0.103
     284    0.263    0.072
     285    0.607    0.087
     286    0.001    0.006
     287    0.110    0.047
     288    0.358    0.062
     289    0.089    0.048
     290    0.002    0.007
     291    0.092    0.044
     292    0.564    0.088
     293    0.202    0.045
     294    0.114    0.039
     295    1.092    0.099
     296    0.224    0.073
     297    0.181    0.052
     298    0.211    0.059
     299    1.483    0.119
     300    0.309    0.061
     301    0.008    0.017
     302    0.473    0.121
     303    0.754    0.117
     304    0.092    0.042
     305    1.275    0.117
     306    0.879    0.084
     307    0.494    0.064
     308    0.605    0.070
     309    1.166    0.105
     310    0.836    0.103
     311    0.780    0.068
     312    1.696    0.133
     313    1.924    0.143
      19    1.912    0.141
      20    0.684    0.093
      21    1.729    0.114
      22    1.039    0.119
      23    1.662    0.094
      24    0.740    0.108
      25    0.574    0.082
      26    0.660    0.098
      27    1.246    0.098
      28    0.931    0.161
      29    0.084    0.039
      30    0.193    0.079
      31    1.816    0.097
      32    0.928    0.083
      33    0.170    0.070
      34    0.117    0.050
      35    0.893    0.074
      36    0.737    0.081
      37    0.119    0.071
      38    0.450    0.061
      39    1.125    0.083
      40    0.480    0.106
      41    0.575    0.099
      42    0.960    0.102
      43    1.356    0.110
      44    0.028    0.033
      45    0.870    0.117
      46    0.669    0.086
      47    0.186    0.049
      48    0.022    0.025
      49    0.798    0.112
      50    0.842    0.102
      51    0.130    0.042
      52    0.242    0.058
      53    0.808    0.096
      54    0.268    0.079
      55    0.010    0.016
      56    0.683    0.100
      57    0.752    0.072
      58    1.277    0.110
      59    0.051    0.042
      60    1.618    0.118
      61    0.607    0.068
      62    1.506    0.097
      63    0.374    0.077
      64    0.161    0.047
      65    0.180    0.050
      66    0.045    0.019
      67    0.114    0.044
      68    0.034    0.029
      69    0.206    0.039
      70    0.280    0.049
      71    0.217    0.049
      72    0.167    0.059
      73    0.086    0.035
      74    0.496    0.083
      75    0.017    0.024
      76    0.135    0.037
      77    0.377    0.100
      78    0.641    0.083
      79    0.047    0.022
      80    0.006    0.014
      81    0.767    0.067
      82    0.005    0.011
      83    0.005    0.011
      84    0.130    0.050
      85    0.698    0.104
      86    0.267    0.075
      87    0.042    0.039
      88    0.638    0.091
      89    0.625    0.082
      90    0.346    0.156
      91    0.069    0.046
      92    0.353    0.096
      93    1.245    0.093
      94    0.035    0.027
      95    1.045    0.112
      96    1.002    0.097
      97    0.441    0.044
      98    0.721    0.104
      99    1.135    0.081
     100    0.443    0.109
     101    0.000    0.000
     102    0.570    0.076
     103    1.084    0.083
     104    0.027    0.019
     105    0.067    0.040
     106    0.037    0.018
     107    0.423    0.061
     108    0.270    0.098
     109    0.284    0.096
     110    0.343    0.067
     111    0.003    0.010
     112    0.172    0.052
     113    0.019    0.027
     114    0.000    0.000
     115    0.075    0.029
     116    0.006    0.014
     117    0.328    0.097
     118    0.000    0.000
     119    0.025    0.021
     120    0.093    0.036
     121    0.458    0.079
     122    0.034    0.032
     123    0.024    0.025
     124    0.640    0.103
     125    0.078    0.039
     126    0.368    0.083
     127    0.392    0.051
     128    0.499    0.077
     129    0.064    0.055
     130    0.067    0.040
     131    0.397    0.092
     132    0.777    0.121
     133    0.295    0.106
     134    1.285    0.186
     135    1.505    0.151
     136    0.058    0.060
     137    0.763    0.154
     138    1.985    0.108
     139    0.732    0.098
     140    0.859    0.146
     141    0.822    0.076
     142    0.563    0.066
     143    0.938    0.068
     144    1.206    0.109
     145    0.000    0.000
     146    0.649    0.063
     147    0.702    0.063
     148    0.245    0.044
     149    0.018    0.019
     150    0.879    0.064
     151    1.033    0.093
     152    0.079    0.052
     153    0.462    0.081
     154    0.950    0.064
     155    0.592    0.092
     156    0.000    0.000
     157    0.628    0.077
     158    1.528    0.098
     159    0.176    0.036
     160    0.000    0.000
     161    0.820    0.095
     162    0.344    0.072
     163    0.032    0.036
     164    0.423    0.063
     165    1.171    0.103
     166    0.482    0.105
     167    0.026    0.021
     168    1.175    0.164
     169    0.119    0.039
     170    0.753    0.092
     171    1.390    0.134
     172    1.294    0.159
     173    0.660    0.149
     174    1.678    0.158
     175    0.909    0.128
     176    0.775    0.101
     177    0.359    0.117
     178    0.062    0.034
     179    0.498    0.102
     180    0.123    0.045
     181    0.477    0.164
     182    0.189    0.086
     183    0.654    0.097
     184    2.107    0.151
     185    1.046    0.097
     186    0.959    0.111
     187    0.777    0.169
     188    1.245    0.116
     189    1.321    0.152
     190    0.510    0.088
     191    0.680    0.096
     192    0.573    0.143
     193    0.886    0.096
     194    0.283    0.080
     195    0.009    0.016
     196    0.900    0.085
     197    0.211    0.072
     198    0.149    0.091
     199    0.086    0.036
     200    0.785    0.132
     201    0.303    0.080
     202    0.008    0.014
     203    0.245    0.078
     204    0.714    0.096
     205    0.589    0.080
     206    0.000    0.000
     207    0.890    0.100
     208    0.991    0.109
     209    0.194    0.055
     210    0.160    0.054
     211    0.842    0.097
     212    0.997    0.124
     213    0.038    0.023
     214    0.723    0.069
     215    0.628    0.050
     216    0.145    0.044
     217    0.125    0.071
     218    0.900    0.080
     219    1.480    0.085
     220    0.158    0.075
     221    0.967    0.097
     222    1.142    0.094
     223    1.692    0.094
     224    0.967    0.113
     225    1.268    0.162
     226    1.613    0.108
     227    1.011    0.113
     228    1.065    0.118
     229    1.393    0.129
     230    1.374    0.401
     231    0.321    0.079
     232    1.237    0.165
     233    0.414    0.106
     234    0.235    0.077
     235    1.692    0.118
     236    0.174    0.083
     237    0.054    0.034
     238    0.760    0.072
     239    0.318    0.044
     240    0.125    0.057
     241    0.001    0.006
     242    0.730    0.096
     243    0.181    0.049
     244    0.060    0.028
     245    0.361    0.111
     246    1.107    0.085
     247    0.219    0.061
     248    0.037    0.027
     249    0.168    0.045
     250    0.532    0.077
     251    0.320    0.093
     252    0.010    0.019
     253    0.746    0.069
     254    0.172    0.044
     255    0.270    0.091
     256    0.596    0.101
     257    0.560    0.090
     258    0.539    0.061
     259    0.205    0.067
     260    0.741    0.118
     261    0.673    0.082
     262    0.740    0.125
     263    1.791    0.145
     264    1.702    0.100
     265    0.320    0.057
     266    0.420    0.061
     267    0.951    0.108
     268    0.925    0.123
     269    0.355    0.059
     270    0.342    0.075
     271    0.343    0.059
     272    0.454    0.056
     273    0.255    0.031
     274    1.908    0.102
     275    0.141    0.051
     276    0.577    0.055
     277    0.280    0.047
     278    0.367    0.050
     279    0.394    0.122
     280    0.183    0.068
     281    0.831    0.071
     282    0.146    0.054
     283    0.500    0.094
     284    0.279    0.060
     285    0.622    0.108
     286    0.001    0.006
     287    0.123    0.071
     288    0.356    0.043
     289    0.106    0.047
     290    0.003    0.010
     291    0.085    0.049
     292    0.576    0.094
     293    0.160    0.060
     294    0.097    0.034
     295    1.082    0.091
     296    0.183    0.052
     297    0.186    0.041
     298    0.244    0.056
     299    1.430    0.130
     300    0.296    0.076
     301    0.007    0.017
     302    0.544    0.116
     303    0.773    0.121
     304    0.080    0.039
     305    1.266    0.081
     306    0.907    0.098
     307    0.523    0.063
     308    0.596    0.085
     309    1.161    0.085
     310    0.810    0.072
     311    0.802    0.082
     312    1.634    0.131
     313    1.859    0.091
      19    1.809    0.204
      20    0.559    0.131
      21    1.801    0.135
      22    1.126    0.168
      23    1.667    0.059
      24    0.616    0.101
      25    0.561    0.073
      26    0.654    0.075
      27    1.251    0.169
      28    0.884    0.103
      29    0.103    0.046
      30    0.224    0.091
      31    1.837    0.115
      32    0.951    0.065
      33    0.181    0.097
      34    0.144    0.076
      35    0.896    0.076
      36    0.784    0.119
      37    0.131    0.066
      38    0.466    0.047
      39    1.061    0.107
      40    0.466    0.075
      41    0.594    0.090
      42    0.986    0.112
      43    1.418    0.089
      44    0.038    0.027
      45    0.950    0.130
      46    0.699    0.088
      47    0.191    0.070
      48    0.040    0.035
      49    0.846    0.094
      50    0.863    0.090
      51    0.126    0.039
      52    0.278    0.037
      53    0.791    0.092
      54    0.229    0.058
      55    0.008    0.012
      56    0.699    0.081
      57    0.768    0.085
      58    1.319    0.145
      59    0.105    0.072
      60    1.625    0.127
      61    0.541    0.068
      62    1.645    0.164
      63    0.365    0.095
      64    0.159    0.039
      65    0.200    0.042
      66    0.043    0.019
      67    0.100    0.056
      68    0.041    0.031
      69    0.184    0.038
      70    0.271    0.045
      71    0.196    0.053
      72    0.145    0.051
      73    0.109    0.042
      74    0.501    0.071
      75    0.012    0.017
      76    0.125    0.044
      77    0.464    0.081
      78    0.674    0.076
      79    0.058    0.028
      80    0.013    0.018
      81    0.734    0.071
      82    0.011    0.020
      83    0.009    0.014
      84    0.132    0.050
      85    0.710    0.081
      86    0.283    0.063
      87    0.057    0.036
      88    0.592    0.095
      89    0.547    0.071
      90    0.384    0.076
      91    0.083    0.051
      92    0.366    0.101
      93    1.258    0.097
      94    0.025    0.026
      95    0.983    0.069
      96    0.982    0.100
      97    0.440    0.040
      98    0.745    0.093
      99    1.198    0.085
     100    0.386    0.082
     101    0.000    0.000
     102    0.527    0.070
     103    1.062    0.095
     104    0.020    0.022
     105    0.072    0.031
     106    0.037    0.020
     107    0.430    0.068
     108    0.240    0.099
     109    0.283    0.071
     110    0.323    0.074
     111    0.018    0.023
     112    0.169    0.062
     113    0.019    0.020
     114    0.000    0.000
     115    0.059    0.029
     116    0.004    0.010
     117    0.331    0.095
     118    0.000    0.000
     119    0.027    0.023
     120    0.119    0.057
     121    0.448    0.064
     122    0.043    0.036
     123    0.027    0.027
     124    0.623    0.074
     125    0.085    0.048
     126    0.405    0.078
     127    0.392    0.057
     128    0.468    0.065
     129    0.165    0.089
     130    0.073    0.042
     131    0.305    0.083
     132    0.799    0.136
     133    0.474    0.143
     134    1.135    0.139
     135    1.580    0.121
     136    0.146    0.070
     137    0.844    0.237
     138    2.036    0.148
     139    0.788    0.069
     140    0.880    0.157
     141    0.728    0.089
     142    0.562    0.088
     143    1.002    0.096
     144    1.195    0.090
     145    0.000    0.000
     146    0.663    0.080
     147    0.690    0.077
     148    0.232    0.053
     149    0.018    0.025
     150    0.907    0.080
     151    1.023    0.078
     152    0.098    0.058
     153    0.466    0.086
     154    0.952    0.062
     155    0.642    0.093
     156    0.000    0.000
     157    0.624    0.089
     158    1.570    0.092
     159    0.168    0.037
     160    0.000    0.000
     161    0.833    0.109
     162    0.321    0.088
     163    0.031    0.023
     164    0.404    0.057
     165    1.061    0.099
     166    0.450    0.104
     167    0.004    0.011
     168    1.229    0.123
     169    0.152    0.045
     170    0.805    0.118
     171    1.340    0.124
     172    1.168    0.194
     173    0.714    0.071
     174    1.629    0.114
     175    0.927    0.109
     176    0.789    0.096
     177    0.387    0.145
     178    0.073    0.052
     179    0.577    0.073
     180    0.198    0.067
     181    0.672    0.122
     182    0.204    0.090
     183    0.611    0.084
     184    2.250    0.117
     185    1.063    0.084
     186    0.967    0.127
     187    0.954    0.221
     188    0.944    0.211
     189    1.137    0.090
     190    0.510    0.080
     191    0.704    0.119
     192    0.556    0.106
     193    0.899    0.120
     194    0.283    0.067
     195    0.019    0.023
     196    0.907    0.123
     197    0.227    0.086
     198    0.166    0.067
     199    0.081    0.047
     200    0.704    0.091
     201    0.328    0.079
     202    0.002    0.007
     203    0.228    0.053
     204    0.664    0.077
     205    0.585    0.099
     206    0.000    0.000
     207    0.877    0.096
     208    1.015    0.108
     209    0.221    0.052
     210    0.155    0.052
     211    0.811    0.104
     212    1.008    0.081
     213    0.038    0.027
     214    0.681    0.076
     215    0.593    0.061
     216    0.119    0.039
     217    0.120    0.058
     218    0.880    0.084
     219    1.463    0.135
     220    0.126    0.068
     221    0.945    0.121
     222    1.154    0.110
     223    1.803    0.185
     224    0.885    0.109
     225    1.236    0.151
     226    1.638    0.083
     227    0.951    0.104
     228    1.045    0.105
     229    1.293    0.186
     230    1.602    0.344
     231    0.267    0.054
     232    1.227    0.086
     233    0.435    0.077
     234    0.189    0.053
     235    1.505    0.120
     236    0.174    0.042
     237    0.068    0.042
     238    0.727    0.083
     239    0.300    0.035
     240    0.120    0.060
     241    0.000    0.000
     242    0.768    0.095
     243    0.199    0.060
     244    0.055    0.029
     245    0.309    0.067
     246    1.101    0.101
     247    0.234    0.056
     248    0.053    0.035
     249    0.172    0.029
     250    0.564    0.050
     251    0.206    0.044
     252    0.009    0.023
     253    0.776    0.113
     254    0.187    0.059
     255    0.266    0.108
     256    0.550    0.058
     257    0.638    0.046
     258    0.400    0.112
     259    0.083    0.065
     260    0.669    0.109
     261    0.657    0.074
     262    0.576    0.168
     263    1.614    0.223
     264    1.790    0.126
     265    0.352    0.061
     266    0.445    0.085
     267    0.936    0.155
     268    1.047    0.102
     269    0.395    0.065
     270    0.479    0.124
     271    0.384    0.053
     272    0.340    0.144
     273    0.245    0.053
     274    1.945    0.116
     275    0.169    0.046
     276    0.538    0.075
     277    0.269    0.040
     278    0.351    0.045
     279    0.379    0.053
     280    0.207    0.060
     281    0.769    0.075
     282    0.122    0.048
     283    0.498    0.084
     284    0.269    0.055
     285    0.612    0.082
     286    0.000    0.000
     287    0.137    0.060
     288    0.301    0.066
     289    0.103    0.045
     290    0.011    0.022
     291    0.090    0.052
     292    0.503    0.044
     293    0.182    0.072
     294    0.115    0.043
     295    1.146    0.091
     296    0.223    0.045
     297    0.167    0.048
     298    0.229    0.065
     299    1.387    0.107
     300    0.268    0.070
     301    0.004    0.015
     302    0.559    0.106
     303    0.775    0.095
     304    0.076    0.039
     305    1.246    0.094
     306    0.958    0.084
     307    0.527    0.091
     308    0.572    0.082
     309    1.249    0.115
     310    0.775    0.105
     311    0.825    0.071
     312    1.725    0.099
     313    1.833    0.110
      19    1.915    0.162
      20    0.580    0.088
      21    1.760    0.144
      22    1.108    0.157
      23    1.696    0.098
      24    0.566    0.110
      25    0.477    0.069
      26    0.726    0.110
      27    1.273    0.140
      28    0.895    0.108
      29    0.074    0.049
      30    0.270    0.065
      31    1.820    0.147
      32    0.927    0.088
      33    0.160    0.063
      34    0.158    0.072
      35    0.897    0.057
      36    0.769    0.088
      37    0.150    0.046
      38    0.417    0.062
      39    1.031    0.110
      40    0.442    0.073
      41    0.574    0.099
      42    0.965    0.083
      43    1.403    0.098
      44    0.044    0.028
      45    0.911    0.100
      46    0.714    0.099
      47    0.200    0.072
      48    0.033    0.027
      49    0.856    0.092
      50    0.913    0.092
      51    0.142    0.047
      52    0.272    0.065
      53    0.776    0.074
      54    0.211    0.046
      55    0.008    0.015
      56    0.695    0.085
      57    0.748    0.072
      58    1.219    0.142
      59    0.203    0.089
      60    1.560    0.117
      61    0.572    0.079
      62    1.753    0.090
      63    0.233    0.060
      64    0.167    0.049
      65    0.198    0.048
      66    0.043    0.040
      67    0.115    0.043
      68    0.049    0.038
      69    0.180    0.047
      70    0.284    0.050
      71    0.209    0.036
      72    0.138    0.040
      73    0.088    0.039
      74    0.515    0.079
      75    0.008    0.015
      76    0.114    0.053
      77    0.456    0.070
      78    0.657    0.045
      79    0.057    0.033
      80    0.017    0.022
      81    0.713    0.069
      82    0.013    0.016
      83    0.008    0.014
      84    0.136    0.058
      85    0.677    0.086
      86    0.300    0.070
      87    0.061    0.044
      88    0.572    0.099
      89    0.601    0.057
      90    0.334    0.092
      91    0.078    0.041
      92    0.404    0.126
      93    1.215    0.091
      94    0.030    0.033
      95    0.969    0.132
      96    0.984    0.106
      97    0.394    0.096
      98    0.718    0.082
      99    1.158    0.075
     100    0.468    0.075
     101    0.000    0.000
     102    0.563    0.083
     103    1.023    0.110
     104    0.023    0.026
     105    0.083    0.041
     106    0.027    0.022
     107    0.408    0.062
     108    0.180    0.050
     109    0.265    0.063
     110    0.311    0.068
     111    0.013    0.022
     112    0.115    0.057
     113    0.001    0.006
     114    0.000    0.000
     115    0.064    0.026
     116    0.010    0.020
     117    0.357    0.089
     118    0.000    0.000
     119    0.030    0.031
     120    0.114    0.046
     121    0.404    0.063
     122    0.051    0.033
     123    0.016    0.021
     124    0.677    0.087
     125    0.116    0.044
     126    0.374    0.073
     127    0.421    0.066
     128    0.485    0.067
     129    0.178    0.065
     130    0.062    0.050
     131    0.356    0.071
     132    0.816    0.089
     133    0.529    0.092
     134    1.154    0.161
     135    1.586    0.129
     136    0.316    0.084
     137    0.656    0.264
     138    2.061    0.109
     139    0.827    0.054
     140    0.935    0.115
     141    0.737    0.081
     142    0.622    0.102
     143    1.034    0.066
     144    1.189    0.103
     145    0.000    0.000
     146    0.643    0.080
     147    0.730    0.075
     148    0.225    0.064
     149    0.015    0.020
     150    0.874    0.073
     151    1.025    0.080
     152    0.075    0.038
     153    0.459    0.065
     154    0.959    0.091
     155    0.608    0.069
     156    0.000    0.000
     157    0.631    0.062
     158    1.539    0.103
     159    0.158    0.042
     160    0.000    0.000
     161    0.789    0.076
     162    0.300    0.070
     163    0.072    0.036
     164    0.463    0.063
     165    1.047    0.124
     166    0.337    0.084
     167    0.030    0.039
     168    1.206    0.132
     169    0.081    0.063
     170    0.822    0.122
     171    1.339    0.115
     172    1.357    0.116
     173    0.638    0.093
     174    1.593    0.112
     175    0.923    0.151
     176    0.780    0.113
     177    0.434    0.132
     178    0.076    0.051
     179    0.537    0.108
     180    0.311    0.090
     181    0.779    0.120
     182    0.314    0.082
     183    0.653    0.108
     184    2.227    0.174
     185    1.051    0.097
     186    0.883    0.114
     187    1.023    0.184
     188    1.120    0.130
     189    1.086    0.103
     190    0.574    0.119
     191    0.697    0.177
     192    0.488    0.103
     193    0.891    0.135
     194    0.310    0.074
     195    0.031    0.026
     196    0.868    0.124
     197    0.263    0.071
     198    0.062    0.039
     199    0.090    0.052
     200    0.714    0.075
     201    0.330    0.055
     202    0.006    0.013
     203    0.257    0.052
     204    0.662    0.077
     205    0.531    0.111
     206    0.001    0.006
     207    0.890    0.119
     208    0.985    0.085
     209    0.216    0.052
     210    0.152    0.053
     211    0.806    0.093
     212    1.040    0.105
     213    0.045    0.030
     214    0.616    0.089
     215    0.618    0.049
     216    0.168    0.039
     217    0.091    0.052
     218    0.869    0.086
     219    1.494    0.103
     220    0.152    0.069
     221    0.912    0.118
     222    1.148    0.116
     223    1.703    0.169
     224    0.846    0.091
     225    1.343    0.225
     226    1.598    0.081
     227    0.961    0.107
     228    1.064    0.099
     229    1.194    0.124
     230    1.626    0.295
     231    0.289    0.084
     232    1.205    0.101
     233    0.412    0.075
     234    0.172    0.048
     235    1.510    0.140
     236    0.207    0.070
     237    0.083    0.040
     238    0.770    0.096
     239    0.324    0.035
     240    0.132    0.056
     241    0.004    0.010
     242    0.767    0.094
     243    0.183    0.047
     244    0.044    0.028
     245    0.331    0.103
     246    1.107    0.114
     247    0.250    0.061
     248    0.047    0.041
     249    0.168    0.040
     250    0.551    0.081
     251    0.236    0.062
     252    0.008    0.014
     253    0.784    0.104
     254    0.191    0.039
     255    0.302    0.058
     256    0.524    0.067
     257    0.596    0.084
     258    0.530    0.114
     259    0.174    0.077
     260    0.720    0.109
     261    0.622    0.067
     262    0.667    0.111
     263    1.710    0.167
     264    1.663    0.127
     265    0.349    0.070
     266    0.429    0.057
     267    0.927    0.154
     268    0.973    0.160
     269    0.426    0.078
     270    0.413    0.111
     271    0.380    0.067
     272    0.414    0.085
     273    0.247    0.063
     274    1.821    0.094
     275    0.170    0.061
     276    0.563    0.090
     277    0.228    0.057
     278    0.348    0.061
     279    0.355    0.107
     280    0.212    0.074
     281    0.749    0.084
     282    0.136    0.045
     283    0.464    0.112
     284    0.295    0.072
     285    0.670    0.069
     286    0.000    0.000
     287    0.133    0.059
     288    0.293    0.088
     289    0.117    0.045
     290    0.012    0.021
     291    0.143    0.059
     292    0.514    0.085
     293    0.179    0.049
     294    0.112    0.048
     295    1.122    0.094
     296    0.214    0.053
     297    0.178    0.049
     298    0.190    0.040
     299    1.309    0.094
     300    0.312    0.054
     301    0.013    0.020
     302    0.618    0.099
     303    0.777    0.113
     304    0.110    0.043
     305    1.230    0.096
     306    0.957    0.119
     307    0.555    0.081
     308    0.611    0.097
     309    1.219    0.079
     310    0.822    0.103
     311    0.866    0.099
     312    1.757    0.134
     313    1.876    0.108
      19    2.009    0.136
      20    0.690    0.087
      21    1.900    0.118
      22    1.102    0.117
      23    1.647    0.115
      24    0.707    0.136
      25    0.543    0.131
      26    0.688    0.099
      27    1.280    0.110
      28    0.968    0.108
      29    0.103    0.046
      30    0.215    0.086
      31    1.845    0.124
      32    0.919    0.076
      33    0.198    0.071
      34    0.113    0.079
      35    0.874    0.098
      36    0.760    0.118
      37    0.171    0.070
      38    0.420    0.060
      39    0.991    0.131
      40    0.493    0.082
      41    0.581    0.071
      42    1.009    0.106
      43    1.431    0.119
      44    0.059    0.032
      45    0.878    0.102
      46    0.677    0.089
      47    0.216    0.045
      48    0.041    0.032
      49    0.843    0.082
      50    0.890    0.084
      51    0.132    0.047
      52    0.277    0.044
      53    0.765    0.082
      54    0.217    0.061
      55    0.018    0.021
      56    0.670    0.102
      57    0.722    0.062
      58    1.206    0.110
      59    0.228    0.056
      60    1.615    0.125
      61    0.608    0.076
      62    1.704    0.131
      63    0.284    0.065
      64    0.151    0.050
      65    0.220    0.056
      66    0.040    0.025
      67    0.114    0.046
      68    0.020    0.024
      69    0.199    0.041
      70    0.299    0.058
      71    0.229    0.028
      72    0.191    0.056
      73    0.101    0.043
      74    0.473    0.046
      75    0.003    0.009
      76    0.128    0.048
      77    0.475    0.077
      78    0.669    0.068
      79    0.046    0.031
      80    0.012    0.019
      81    0.740    0.096
      82    0.009    0.013
      83    0.012    0.024
      84    0.141    0.055
      85    0.688    0.085
      86    0.249    0.065
      87    0.062    0.052
      88    0.635    0.120
      89    0.658    0.125
      90    0.308    0.125
      91    0.087    0.061
      92    0.576    0.283
      93    1.194    0.111
      94    0.103    0.100
      95    1.025    0.177
      96    1.067    0.123
      97    0.422    0.055
      98    0.724    0.096
      99    1.179    0.058
     100    0.423    0.052
     101    0.000    0.000
     102    0.582    0.108
     103    0.966    0.106
     104    0.011    0.016
     105    0.100    0.047
     106    0.020    0.019
     107    0.397    0.081
     108    0.161    0.056
     109    0.234    0.047
     110    0.326    0.070
     111    0.014    0.020
     112    0.099    0.052
     113    0.003    0.008
     114    0.000    0.000
     115    0.053    0.021
     116    0.005    0.011
     117    0.383    0.090
     118    0.000    0.000
     119    0.025    0.022
     120    0.128    0.038
     121    0.386    0.072
     122    0.063    0.050
     123    0.026    0.030
     124    0.656    0.072
     125    0.112    0.055
     126    0.384    0.056
     127    0.440    0.067
     128    0.510    0.082
     129    0.189    0.059
     130    0.047    0.045
     131    0.302    0.062
     132    0.847    0.087
     133    0.497    0.098
     134    1.107    0.119
     135    1.645    0.145
     136    0.280    0.059
     137    0.678    0.153
     138    1.999    0.140
     139    0.809    0.072
     140    0.982    0.113
     141    0.724    0.063
     142    0.682    0.098
     143    1.014    0.087
     144    1.190    0.097
     145    0.000    0.000
     146    0.692    0.061
     147    0.763    0.066
     148    0.224    0.041
     149    0.015    0.018
     150    0.902    0.083
     151    1.031    0.083
     152    0.083    0.037
     153    0.456    0.098
     154    0.938    0.104
     155    0.569    0.080
     156    0.000    0.000
     157    0.645    0.074
     158    1.511    0.091
     159    0.148    0.039
     160    0.000    0.000
     161    0.813    0.106
     162    0.238    0.064
     163    0.055    0.038
     164    0.483    0.079
     165    0.986    0.128
     166    0.253    0.100
     167    0.033    0.040
     168    1.060    0.141
     169    0.049    0.037
     170    0.793    0.124
     171    1.423    0.158
     172    1.327    0.124
     173    0.692    0.066
     174    1.637    0.133
     175    0.997    0.283
     176    0.946    0.229
     177    0.439    0.110
     178    0.093    0.068
     179    0.515    0.115
     180    0.307    0.101
     181    0.688    0.104
     182    0.232    0.086
     183    0.564    0.108
     184    2.223    0.128
     185    0.998    0.117
     186    1.022    0.102
     187    0.937    0.150
     188    1.235    0.108
     189    1.200    0.158
     190    0.646    0.104
     191    0.756    0.111
     192    0.508    0.074
     193    0.934    0.090
     194    0.264    0.072
     195    0.012    0.026
     196    0.884    0.108
     197    0.199    0.058
     198    0.064    0.037
     199    0.077    0.046
     200    0.719    0.079
     201    0.331    0.065
     202    0.008    0.014
     203    0.243    0.057
     204    0.655    0.087
     205    0.496    0.090
     206    0.003    0.009
     207    0.850    0.107
     208    0.977    0.110
     209    0.225    0.052
     210    0.171    0.053
     211    0.802    0.110
     212    1.045    0.101
     213    0.054    0.024
     214    0.718    0.089
     215    0.644    0.060
     216    0.145    0.033
     217    0.117    0.047
     218    0.843    0.096
     219    1.413    0.122
     220    0.166    0.097
     221    0.899    0.063
     222    1.110    0.110
     223    1.780    0.152
     224    0.903    0.111
     225    1.254    0.217
     226    1.583    0.107
     227    0.980    0.131
     228    1.080    0.088
     229    1.171    0.118
     230    1.803    0.147
     231    0.322    0.075
     232    1.151    0.090
     233    0.419    0.105
     234    0.218    0.042
     235    1.717    0.146
     236    0.171    0.061
     237    0.106    0.048
     238    0.791    0.125
     239    0.328    0.051
     240    0.162    0.068
     241    0.005    0.013
     242    0.809    0.075
     243    0.197    0.057
     244    0.046    0.033
     245    0.316    0.072
     246    1.132    0.066
     247    0.313    0.079
     248    0.046    0.042
     249    0.211    0.039
     250    0.575    0.057
     251    0.238    0.068
     252    0.011    0.023
     253    0.782    0.089
     254    0.175    0.045
     255    0.229    0.085
     256    0.621    0.100
     257    0.579    0.079
     258    0.508    0.105
     259    0.254    0.069
     260    0.737    0.078
     261    0.613    0.069
     262    0.670    0.101
     263    1.865    0.126
     264    1.676    0.115
     265    0.323    0.061
     266    0.458    0.090
     267    0.995    0.122
     268    0.946    0.097
     269    0.387    0.098
     270    0.375    0.084
     271    0.349    0.048
     272    0.443    0.086
     273    0.270    0.053
     274    1.903    0.147
     275    0.141    0.069
     276    0.620    0.069
     277    0.272    0.054
     278    0.330    0.055
     279    0.377    0.083
     280    0.221    0.091
     281    0.794    0.068
     282    0.124    0.049
     283    0.442    0.084
     284    0.254    0.066
     285    0.631    0.088
     286    0.000    0.000
     287    0.123    0.067
     288    0.299    0.089
     289    0.101    0.044
     290    0.014    0.022
     291    0.125    0.068
     292    0.515    0.074
     293    0.161    0.058
     294    0.152    0.051
     295    1.118    0.082
     296    0.247    0.063
     297    0.197    0.062
     298    0.202    0.059
     299    1.460    0.107
     300    0.381    0.056
     301    0.009    0.015
     302    0.655    0.117
     303    0.791    0.099
     304    0.112    0.048
     305    1.273    0.087
     306    0.973    0.107
     307    0.533    0.061
     308    0.602    0.099
     309    1.371    0.131
     310    0.761    0.090
     311    0.811    0.150
     312    1.724    0.124
     313    2.028    0.228
      19    1.980    0.175
      20    0.725    0.092
      21    1.796    0.129
      22    1.077    0.087
      23    1.612    0.089
      24    0.772    0.091
      25    0.545    0.102
      26    0.674    0.098
      27    1.333    0.128
      28    1.013    0.126
      29    0.088    0.049
      30    0.178    0.087
      31    1.949    0.119
      32    0.975    0.106
      33    0.303    0.054
      34    0.036    0.028
      35    0.769    0.101
      36    0.824    0.120
      37    0.156    0.092
      38    0.292    0.073
      39    1.064    0.070
      40    0.567    0.079
      41    0.663    0.079
      42    0.938    0.094
      43    1.468    0.108
      44    0.059    0.043
      45    0.945    0.112
      46    0.663    0.074
      47    0.221    0.048
      48    0.016    0.019
      49    0.858    0.059
      50    0.880    0.088
      51    0.125    0.043
      52    0.244    0.057
      53    0.801    0.083
      54    0.166    0.059
      55    0.006    0.012
      56    0.663    0.069
      57    0.692    0.068
      58    1.160    0.148
      59    0.201    0.090
      60    1.698    0.144
      61    0.597    0.085
      62    1.638    0.131
      63    0.238    0.089
      64    0.161    0.046
      65    0.195    0.033
      66    0.040    0.033
      67    0.091    0.042
      68    0.030    0.027
      69    0.159    0.052
      70    0.310    0.058
      71    0.229    0.049
      72    0.147    0.039
      73    0.080    0.039
      74    0.487    0.082
      75    0.012    0.021
      76    0.111    0.052
      77    0.385    0.088
      78    0.710    0.097
      79    0.061    0.037
      80    0.011    0.022
      81    0.708    0.094
      82    0.013    0.020
      83    0.004    0.010
      84    0.119    0.034
      85    0.697    0.093
      86    0.371    0.103
      87    0.059    0.057
      88    0.590    0.071
      89    0.745    0.111
      90    0.478    0.084
      91    0.113    0.063
      92    0.889    0.087
      93    1.273    0.079
      94    0.226    0.046
      95    1.059    0.142
      96    1.082    0.099
      97    0.482    0.053
      98    0.973    0.153
      99    1.182    0.069
     100    0.435    0.086
     101    0.000    0.000
     102    0.710    0.075
     103    0.915    0.076
     104    0.024    0.032
     105    0.125    0.037
     106    0.033    0.028
     107    0.366    0.065
     108    0.259    0.117
     109    0.294    0.061
     110    0.334    0.075
     111    0.021    0.020
     112    0.120    0.045
     113    0.003    0.013
     114    0.000    0.000
     115    0.064    0.037
     116    0.003    0.008
     117    0.362    0.133
     118    0.000    0.000
     119    0.024    0.024
     120    0.136    0.045
     121    0.415    0.076
     122    0.027    0.033
     123    0.011    0.016
     124    0.672    0.081
     125    0.101    0.060
     126    0.323    0.106
     127    0.436    0.048
     128    0.518    0.104
     129    0.188    0.064
     130    0.031    0.029
     131    0.203    0.081
     132    0.877    0.095
     133    0.462    0.082
     134    1.175    0.188
     135    1.659    0.148
     136    0.257    0.089
     137    0.716    0.224
     138    2.022    0.103
     139    0.823    0.077
     140    0.864    0.105
     141    0.716    0.083
     142    0.608    0.092
     143    0.968    0.043
     144    1.180    0.086
     145    0.000    0.000
     146    0.688    0.070
     147    0.717    0.055
     148    0.216    0.043
     149    0.018    0.019
     150    0.890    0.087
     151    1.086    0.111
     152    0.078    0.040
     153    0.477    0.077
     154    0.937    0.096
     155    0.578    0.065
     156    0.000    0.000
     157    0.605    0.086
     158    1.527    0.103
     159    0.164    0.050
     160    0.000    0.000
     161    0.776    0.108
     162    0.322    0.081
     163    0.095    0.051
     164    0.443    0.075
     165    1.135    0.131
     166    0.267    0.087
     167    0.026    0.037
     168    1.200    0.130
     169    0.076    0.057
     170    0.834    0.134
     171    1.323    0.123
     172    1.323    0.114
     173    0.689    0.072
     174    1.632    0.151
     175    1.369    0.094
     176    1.266    0.167
     177    0.452    0.107
     178    0.036    0.035
     179    0.481    0.080
     180    0.474    0.082
     181    0.732    0.125
     182    0.334    0.085
     183    0.614    0.097
     184    2.236    0.151
     185    1.050    0.106
     186    0.961    0.112
     187    1.083    0.206
     188    1.148    0.143
     189    1.145    0.155
     190    0.700    0.083
     191    0.695    0.151
     192    0.501    0.069
     193    0.973    0.120
     194    0.256    0.090
     195    0.002    0.007
     196    0.894    0.086
     197    0.227    0.053
     198    0.063    0.032
     199    0.084    0.048
     200    0.704    0.084
     201    0.343    0.065
     202    0.000    0.000
     203    0.249    0.073
     204    0.642    0.074
     205    0.568    0.080
     206    0.000    0.000
     207    0.824    0.087
     208    1.019    0.105
     209    0.184    0.042
     210    0.153    0.042
     211    0.785    0.112
     212    1.012    0.081
     213    0.030    0.033
     214    0.696    0.101
     215    0.630    0.044
     216    0.134    0.029
     217    0.107    0.045
     218    0.864    0.069
     219    1.253    0.103
     220    0.050    0.039
     221    1.035    0.167
     222    1.207    0.090
     223    1.795    0.133
     224    0.834    0.109
     225    1.060    0.137
     226    1.606    0.089
     227    1.014    0.128
     228    1.125    0.119
     229    1.257    0.145
     230    1.757    0.140
     231    0.361    0.074
     232    1.189    0.148
     233    0.465    0.074
     234    0.229    0.065
     235    1.622    0.143
     236    0.204    0.073
     237    0.088    0.050
     238    0.816    0.108
     239    0.338    0.053
     240    0.105    0.044
     241    0.006    0.019
     242    0.777    0.076
     243    0.177    0.035
     244    0.049    0.029
     245    0.354    0.071
     246    1.112    0.089
     247    0.250    0.070
     248    0.082    0.064
     249    0.177    0.047
     250    0.537    0.053
     251    0.296    0.095
     252    0.004    0.011
     253    0.792    0.088
     254    0.178    0.043
     255    0.192    0.078
     256    0.561    0.080
     257    0.593    0.076
     258    0.479    0.105
     259    0.240    0.071
     260    0.729    0.138
     261    0.596    0.114
     262    0.663    0.107
     263    1.828    0.230
     264    1.725    0.131
     265    0.353    0.068
     266    0.419    0.062
     267    0.992    0.118
     268    0.919    0.090
     269    0.423    0.076
     270    0.401    0.094
     271    0.350    0.057
     272    0.440    0.054
     273    0.257    0.043
     274    1.940    0.147
     275    0.155    0.067
     276    0.592    0.069
     277    0.244    0.043
     278    0.327    0.051
     279    0.352    0.074
     280    0.241    0.092
     281    0.781    0.094
     282    0.137    0.038
     283    0.456    0.100
     284    0.202    0.076
     285    0.565    0.101
     286    0.004    0.010
     287    0.095    0.071
     288    0.315    0.071
     289    0.102    0.043
     290    0.010    0.023
     291    0.112    0.055
     292    0.521    0.079
     293    0.148    0.055
     294    0.140    0.057
     295    1.053    0.096
     296    0.236    0.057
     297    0.171    0.049
     298    0.207    0.057
     299    1.377    0.120
     300    0.312    0.073
     301    0.019    0.034
     302    0.713    0.093
     303    0.794    0.099
     304    0.093    0.038
     305    1.230    0.081
     306    0.905    0.078
     307    0.528    0.097
     308    0.580    0.077
     309    1.235    0.123
     310    0.827    0.103
     311    0.900    0.096
     312    1.731    0.121
     313    1.903    0.118
      19    1.980    0.152
      20    0.607    0.128
      21    1.778    0.186
      22    1.036    0.126
      23    1.620    0.119
      24    0.678    0.118
      25    0.561    0.101
      26    0.665    0.091
      27    1.304    0.133
      28    0.969    0.106
      29    0.133    0.059
      30    0.217    0.079
      31    1.955    0.117
      32    1.004    0.106
      33    0.311    0.097
      34    0.030    0.030
      35    0.752    0.108
      36    0.736    0.108
      37    0.163    0.094
      38    0.305    0.065
      39    1.092    0.096
      40    0.570    0.104
      41    0.695    0.114
      42    0.992    0.098
      43    1.539    0.162
      44    0.074    0.041
      45    0.883    0.082
      46    0.670    0.071
      47    0.245    0.052
      48    0.014    0.020
      49    0.843    0.075
      50    0.879    0.088
      51    0.137    0.037
      52    0.197    0.063
      53    0.791    0.083
      54    0.185    0.070
      55    0.004    0.010
      56    0.661    0.091
      57    0.693    0.084
      58    1.143    0.133
      59    0.117    0.049
      60    1.705    0.156
      61    0.575    0.094
      62    1.537    0.126
      63    0.199    0.064
      64    0.184    0.051
      65    0.194    0.049
      66    0.027    0.027
      67    0.099    0.034
      68    0.056    0.027
      69    0.136    0.049
      70    0.292    0.069
      71    0.222    0.060
      72    0.167    0.036
      73    0.105    0.046
      74    0.480    0.066
      75    0.017    0.025
      76    0.117    0.065
      77    0.402    0.067
      78    0.709    0.082
      79    0.056    0.031
      80    0.014    0.020
      81    0.691    0.087
      82    0.005    0.011
      83    0.008    0.015
      84    0.121    0.044
      85    0.688    0.089
      86    0.372    0.073
      87    0.084    0.054
      88    0.525    0.089
      89    0.780    0.112
      90    0.676    0.133
      91    0.180    0.086
      92    0.877    0.073
      93    1.278    0.129
      94    0.181    0.054
      95    1.175    0.118
      96    1.013    0.128
      97    0.504    0.062
      98    0.856    0.117
      99    1.183    0.092
     100    0.440    0.061
     101    0.000    0.000
     102    0.627    0.111
     103    1.042    0.147
     104    0.033    0.027
     105    0.093    0.036
     106    0.035    0.027
     107    0.397    0.088
     108    0.302    0.082
     109    0.314    0.050
     110    0.320    0.070
     111    0.016    0.023
     112    0.112    0.033
     113    0.004    0.015
     114    0.000    0.000
     115    0.060    0.037
     116    0.000    0.000
     117    0.320    0.111
     118    0.000    0.000
     119    0.039    0.027
     120    0.190    0.051
     121    0.410    0.072
     122    0.014    0.016
     123    0.019    0.023
     124    0.622    0.071
     125    0.098    0.044
     126    0.202    0.067
     127    0.466    0.052
     128    0.570    0.106
     129    0.030    0.029
     130    0.085    0.050
     131    0.400    0.094
     132    0.814    0.103
     133    0.581    0.252
     134    1.489    0.112
     135    1.512    0.149
     136    0.380    0.083
     137    0.189    0.103
     138    2.053    0.176
     139    0.734    0.082
     140    0.989    0.112
     141    0.697    0.079
     142    0.566    0.069
     143    1.002    0.086
     144    1.161    0.079
     145    0.000    0.000
     146    0.661    0.084
     147    0.810    0.095
     148    0.243    0.051
     149    0.014    0.018
     150    0.908    0.065
     151    1.093    0.086
     152    0.099    0.037
     153    0.478    0.086
     154    0.908    0.083
     155    0.603    0.055
     156    0.000    0.000
     157    0.575    0.067
     158    1.524    0.096
     159    0.175    0.045
     160    0.000    0.000
     161    0.779    0.104
     162    0.295    0.078
     163    0.104    0.046
     164    0.424    0.072
     165    1.231    0.104
     166    0.280    0.074
     167    0.060    0.048
     168    1.244    0.182
     169    0.116    0.095
     170    0.641    0.095
     171    1.212    0.159
     172    1.203    0.163
     173    0.724    0.073
     174    1.636    0.177
     175    1.399    0.108
     176    1.347    0.173
     177    0.445    0.132
     178    0.054    0.045
     179    0.294    0.127
     180    0.595    0.085
     181    0.715    0.089
     182    0.341    0.094
     183    0.576    0.097
     184    2.242    0.187
     185    1.020    0.094
     186    0.946    0.118
     187    0.917    0.116
     188    1.047    0.124
     189    1.302    0.148
     190    0.702    0.114
     191    0.536    0.142
     192    0.460    0.073
     193    0.966    0.124
     194    0.298    0.068
     195    0.048    0.036
     196    0.897    0.088
     197    0.208    0.067
     198    0.059    0.049
     199    0.087    0.037
     200    0.705    0.061
     201    0.353    0.080
     202    0.005    0.012
     203    0.218    0.049
     204    0.650    0.080
     205    0.569    0.061
     206    0.000    0.000
     207    0.838    0.085
     208    1.025    0.106
     209    0.223    0.041
     210    0.194    0.061
     211    0.805    0.109
     212    1.024    0.091
     213    0.037    0.025
     214    0.715    0.147
     215    0.642    0.036
     216    0.182    0.048
     217    0.105    0.055
     218    0.857    0.108
     219    1.213    0.131
     220    0.053    0.044
     221    1.004    0.137
     222    1.182    0.118
     223    1.662    0.108
     224    0.991    0.147
     225    1.237    0.141
     226    1.528    0.124
     227    0.765    0.194
     228    1.730    0.293
     229    1.286    0.194
     230    0.830    0.310
     231    0.336    0.108
     232    1.309    0.121
     233    0.452    0.077
     234    0.164    0.051
     235    1.589    0.113
     236    0.191    0.073
     237    0.061    0.039
     238    0.786    0.118
     239    0.353    0.076
     240    0.105    0.046
     241    0.003    0.010
     242    0.798    0.101
     243    0.185    0.064
     244    0.039    0.029
     245    0.317    0.076
     246    1.090    0.095
     247    0.225    0.072
     248    0.092    0.053
     249    0.175    0.031
     250    0.555    0.082
     251    0.266    0.065
     252    0.004    0.010
     253    0.783    0.071
     254    0.189    0.045
     255    0.264    0.060
     256    0.591    0.089
     257    0.674    0.062
     258    0.567    0.084
     259    0.101    0.046
     260    0.713    0.096
     261    0.665    0.136
     262    0.593    0.122
     263    1.761    0.149
     264    1.698    0.122
     265    0.339    0.060
     266    0.376    0.062
     267    1.025    0.157
     268    1.003    0.099
     269    0.388    0.069
     270    0.484    0.131
     271    0.408    0.057
     272    0.431    0.070
     273    0.257    0.053
     274    2.029    0.154
     275    0.159    0.037
     276    0.592    0.089
     277    0.284    0.047
     278    0.343    0.038
     279    0.359    0.081
     280    0.272    0.091
     281    0.769    0.082
     282    0.142    0.043
     283    0.558    0.086
     284    0.228    0.058
     285    0.652    0.129
     286    0.003    0.010
     287    0.119    0.056
     288    0.340    0.069
     289    0.098    0.032
     290    0.018    0.027
     291    0.199    0.075
     292    0.534    0.075
     293    0.170    0.050
     294    0.146    0.061
     295    1.084    0.075
     296    0.264    0.085
     297    0.190    0.044
     298    0.214    0.063
     299    1.421    0.086
     300    0.328    0.043
     301    0.017    0.020
     302    0.704    0.102
     303    0.741    0.097
     304    0.081    0.041
     305    1.194    0.093
     306    0.922    0.082
     307    0.522    0.073
     308    0.529    0.080
     309    1.169    0.075
     310    0.887    0.106
     311    0.918    0.116
     312    1.704    0.101
     313    1.875    0.120
      19    1.928    0.119
      20    0.688    0.117
      21    1.780    0.166
      22    0.973    0.133
      23    1.595    0.098
      24    0.645    0.107
      25    0.609    0.112
      26    0.771    0.121
      27    1.209    0.127
      28    0.957    0.117
      29    0.133    0.052
      30    0.278    0.110
      31    1.961    0.146
      32    1.043    0.097
      33    0.230    0.074
      34    0.037    0.023
      35    0.727    0.086
      36    0.811    0.073
      37    0.116    0.070
      38    0.348    0.065
      39    1.061    0.094
      40    0.538    0.101
      41    0.680    0.077
      42    0.981    0.084
      43    1.483    0.124
      44    0.088    0.051
      45    0.916    0.115
      46    0.616    0.075
      47    0.280    0.058
      48    0.026    0.027
      49    0.845    0.052
      50    0.919    0.085
      51    0.152    0.049
      52    0.232    0.042
      53    0.795    0.069
      54    0.190    0.089
      55    0.010    0.016
      56    0.668    0.105
      57    0.729    0.063
      58    1.175    0.141
      59    0.127    0.073
      60    1.714    0.118
      61    0.590    0.069
      62    1.661    0.134
      63    0.205    0.051
      64    0.157    0.051
      65    0.191    0.054
      66    0.024    0.028
      67    0.083    0.034
      68    0.035    0.021
      69    0.129    0.056
      70    0.256    0.054
      71    0.185    0.041
      72    0.163    0.051
      73    0.118    0.043
      74    0.459    0.061
      75    0.020    0.026
      76    0.121    0.059
      77    0.397    0.090
      78    0.736    0.082
      79    0.063    0.038
      80    0.022    0.024
      81    0.606    0.075
      82    0.005    0.014
      83    0.005    0.014
      84    0.097    0.039
      85    0.712    0.081
      86    0.401    0.082
      87    0.053    0.044
      88    0.556    0.089
      89    0.762    0.081
      90    0.666    0.102
      91    0.181    0.056
      92    0.844    0.092
      93    1.287    0.094
      94    0.141    0.064
      95    1.152    0.135
      96    1.029    0.102
      97    0.466    0.052
      98    0.756    0.064
      99    1.196    0.087
     100    0.442    0.060
     101    0.000    0.000
     102    0.594    0.073
     103    1.014    0.103
     104    0.028    0.026
     105    0.096    0.043
     106    0.025    0.021
     107    0.443    0.079
     108    0.297    0.087
     109    0.311    0.067
     110    0.340    0.056
     111    0.021    0.022
     112    0.121    0.048
     113    0.002    0.007
     114    0.000    0.000
     115    0.066    0.029
     116    0.006    0.012
     117    0.369    0.099
     118    0.000    0.000
     119    0.037    0.030
     120    0.151    0.040
     121    0.405    0.046
     122    0.008    0.012
     123    0.009    0.021
     124    0.587    0.059
     125    0.123    0.057
     126    0.205    0.071
     127    0.520    0.050
     128    0.550    0.115
     129    0.136    0.054
     130    0.052    0.040
     131    0.386    0.103
     132    0.759    0.119
     133    0.676    0.169
     134    1.043    0.248
     135    1.567    0.185
     136    0.295    0.081
     137    0.393    0.192
     138    2.017    0.150
     139    0.788    0.067
     140    0.973    0.103
     141    0.727    0.091
     142    0.601    0.074
     143    0.999    0.077
     144    1.149    0.098
     145    0.000    0.000
     146    0.668    0.079
     147    0.702    0.080
     148    0.222    0.068
     149    0.014    0.017
     150    0.874    0.067
     151    1.018    0.077
     152    0.048    0.032
     153    0.510    0.069
     154    0.925    0.078
     155    0.558    0.069
     156    0.000    0.000
     157    0.580    0.091
     158    1.499    0.123
     159    0.163    0.044
     160    0.000    0.000
     161    0.826    0.087
     162    0.329    0.074
     163    0.095    0.056
     164    0.402    0.078
     165    1.219    0.102
     166    0.322    0.101
     167    0.073    0.044
     168    1.308    0.108
     169    0.126    0.086
     170    0.539    0.130
     171    1.153    0.137
     172    1.137    0.175
     173    0.731    0.086
     174    1.492    0.164
     175    1.324    0.112
     176    1.344    0.102
     177    0.352    0.123
     178    0.056    0.071
     179    0.354    0.108
     180    0.458    0.085
     181    0.751    0.160
     182    0.323    0.080
     183    0.606    0.085
     184    2.189    0.163
     185    1.060    0.115
     186    0.902    0.085
     187    0.846    0.171
     188    1.115    0.097
     189    1.312    0.150
     190    0.626    0.105
     191    0.582    0.133
     192    0.466    0.081
     193    0.933    0.136
     194    0.312    0.094
     195    0.066    0.031
     196    0.899    0.096
     197    0.216    0.067
     198    0.062    0.047
     199    0.113    0.044
     200    0.707    0.076
     201    0.367    0.064
     202    0.002    0.007
     203    0.230    0.061
     204    0.654    0.085
     205    0.559    0.108
     206    0.000    0.000
     207    0.809    0.101
     208    1.016    0.092
     209    0.226    0.052
     210    0.143    0.051
     211    0.765    0.071
     212    1.009    0.092
     213    0.028    0.027
     214    0.717    0.110
     215    0.629    0.064
     216    0.174    0.042
     217    0.037    0.039
     218    0.878    0.100
     219    1.398    0.097
     220    0.031    0.035
     221    0.781    0.085
     222    1.212    0.114
     223    1.684    0.113
     224    0.931    0.143
     225    1.143    0.098
     226    1.542    0.122
     227    0.888    0.184
     228    1.416    0.162
     229    1.277    0.131
     230    0.803    0.205
     231    0.265    0.062
     232    1.302    0.121
     233    0.450    0.066
     234    0.119    0.036
     235    1.583    0.101
     236    0.169    0.056
     237    0.035    0.034
     238    0.819    0.102
     239    0.347    0.061
     240    0.108    0.030
     241    0.004    0.013
     242    0.815    0.085
     243    0.186    0.051
     244    0.048    0.032
     245    0.293    0.086
     246    1.105    0.079
     247    0.245    0.065
     248    0.075    0.050
     249    0.188    0.034
     250    0.593    0.063
     251    0.284    0.080
     252    0.004    0.011
     253    0.781    0.082
     254    0.177    0.041
     255    0.307    0.065
     256    0.597    0.111
     257    0.710    0.093
     258    0.581    0.071
     259    0.073    0.050
     260    0.826    0.143
     261    0.695    0.074
     262    0.707    0.140
     263    1.723    0.153
     264    1.658    0.124
     265    0.373    0.087
     266    0.303    0.051
     267    1.171    0.139
     268    0.928    0.138
     269    0.407    0.085
     270    0.414    0.109
     271    0.397    0.081
     272    0.458    0.071
     273    0.261    0.048
     274    1.950    0.121
     275    0.162    0.063
     276    0.530    0.075
     277    0.281    0.044
     278    0.361    0.055
     279    0.406    0.085
     280    0.235    0.102
     281    0.741    0.065
     282    0.120    0.038
     283    0.555    0.090
     284    0.241    0.054
     285    0.630    0.116
     286    0.005    0.011
     287    0.080    0.047
     288    0.385    0.072
     289    0.120    0.042
     290    0.008    0.020
     291    0.218    0.076
     292    0.516    0.076
     293    0.188    0.047
     294    0.185    0.072
     295    1.129    0.101
     296    0.244    0.051
     297    0.189    0.053
     298    0.192    0.066
     299    1.435    0.088
     300    0.332    0.064
     301    0.024    0.025
     302    0.716    0.119
     303    0.817    0.120
     304    0.070    0.050
     305    1.208    0.099
     306    0.917    0.090
     307    0.516    0.072
     308    0.548    0.089
     309    1.278    0.144
     310    0.819    0.108
     311    0.974    0.141
     312    1.717    0.152
     313    1.959    0.118
      19    1.873    0.191
      20    0.600    0.125
      21    1.706    0.157
      22    1.128    0.126
      23    1.629    0.084
      24    0.553    0.114
      25    0.565    0.063
      26    0.822    0.118
      27    1.319    0.194
      28    0.914    0.116
      29    0.081    0.040
      30    0.303    0.094
      31    1.823    0.127
      32    0.924    0.075
      33    0.257    0.074
      34    0.048    0.025
      35    0.692    0.076
      36    0.772    0.123
      37    0.138    0.103
      38    0.354    0.071
      39    1.124    0.085
      40    0.591    0.062
      41    0.681    0.061
      42    1.034    0.105
      43    1.564    0.156
      44    0.076    0.034
      45    0.918    0.115
      46    0.598    0.091
      47    0.268    0.046
      48    0.032    0.032
      49    0.813    0.090
      50    0.874    0.097
      51    0.144    0.053
      52    0.247    0.064
      53    0.782    0.079
      54    0.200    0.079
      55    0.010    0.013
      56    0.677    0.091
      57    0.746    0.057
      58    1.211    0.145
      59    0.170    0.072
      60    1.688    0.123
      61    0.595    0.065
      62    1.646    0.145
      63    0.240    0.072
      64    0.163    0.040
      65    0.197    0.039
      66    0.032    0.025
      67    0.133    0.055
      68    0.046    0.028
      69    0.136    0.029
      70    0.268    0.056
      71    0.191    0.030
      72    0.161    0.043
      73    0.118    0.045
      74    0.481    0.073
      75    0.018    0.023
      76    0.123    0.045
      77    0.422    0.078
      78    0.745    0.071
      79    0.060    0.040
      80    0.020    0.025
      81    0.654    0.080
      82    0.011    0.013
      83    0.014    0.018
      84    0.105    0.030
      85    0.646    0.111
      86    0.405    0.070
      87    0.095    0.072
      88    0.544    0.084
      89    0.748    0.092
      90    0.626    0.086
      91    0.163    0.073
      92    0.865    0.098
      93    1.288    0.095
      94    0.181    0.083
      95    1.123    0.182
      96    1.037    0.102
      97    0.484    0.048
      98    0.775    0.080
      99    1.155    0.056
     100    0.453    0.061
     101    0.000    0.000
     102    0.696    0.092
     103    1.002    0.092
     104    0.029    0.026
     105    0.101    0.047
     106    0.030    0.028
     107    0.391    0.075
     108    0.249    0.076
     109    0.296    0.058
     110    0.311    0.054
     111    0.019    0.023
     112    0.120    0.048
     113    0.002    0.007
     114    0.000    0.000
     115    0.085    0.025
     116    0.005    0.011
     117    0.377    0.077
     118    0.000    0.000
     119    0.032    0.014
     120    0.145    0.051
     121    0.408    0.067
     122    0.013    0.016
     123    0.006    0.014
     124    0.626    0.077
     125    0.126    0.045
     126    0.187    0.097
     127    0.481    0.060
     128    0.519    0.089
     129    0.143    0.066
     130    0.071    0.035
     131    0.360    0.079
     132    0.741    0.116
     133    0.710    0.115
     134    0.994    0.146
     135    1.552    0.124
     136    0.246    0.058
     137    0.500    0.203
     138    1.883    0.210
     139    0.768    0.069
     140    0.969    0.110
     141    0.755    0.081
     142    0.609    0.096
     143    1.038    0.069
     144    1.135    0.107
     145    0.000    0.000
     146    0.685    0.064
     147    0.675    0.067
     148    0.211    0.047
     149    0.014    0.020
     150    0.892    0.076
     151    1.008    0.077
     152    0.071    0.030
     153    0.531    0.087
     154    0.934    0.086
     155    0.590    0.075
     156    0.000    0.000
     157    0.626    0.076
     158    1.523    0.112
     159    0.149    0.039
     160    0.000    0.000
     161    0.782    0.092
     162    0.306    0.075
     163    0.106    0.040
     164    0.436    0.069
     165    1.251    0.104
     166    0.289    0.104
     167    0.081    0.033
     168    1.241    0.093
     169    0.082    0.049
     170    0.514    0.074
     171    1.117    0.084
     172    1.472    0.144
     173    0.509    0.092
     174    1.599    0.108
     175    1.357    0.124
     176    1.387    0.169
     177    0.616    0.124
     178    0.055    0.032
     179    0.412    0.064
     180    0.479    0.101
     181    0.606    0.159
     182    0.426    0.096
     183    0.625    0.083
     184    2.176    0.167
     185    1.001    0.096
     186    1.055    0.137
     187    1.081    0.096
     188    0.932    0.137
     189    1.252    0.139
     190    0.727    0.091
     191    0.423    0.128
     192    0.416    0.079
     193    0.946    0.070
     194    0.310    0.040
     195    0.057    0.030
     196    0.882    0.081
     197    0.212    0.069
     198    0.064    0.032
     199    0.118    0.042
     200    0.778    0.102
     201    0.305    0.051
     202    0.004    0.010
     203    0.215    0.049
     204    0.683    0.070
     205    0.547    0.096
     206    0.000    0.000
     207    0.798    0.071
     208    1.063    0.099
     209    0.291    0.069
     210    0.141    0.043
     211    0.746    0.082
     212    1.051    0.094
     213    0.046    0.028
     214    0.681    0.116
     215    0.588    0.058
     216    0.160    0.045
     217    0.043    0.035
     218    0.908    0.108
     219    1.441    0.108
     220    0.027    0.030
     221    0.720    0.107
     222    1.197    0.106
     223    1.795    0.106
     224    0.864    0.110
     225    1.075    0.142
     226    1.618    0.077
     227    0.985    0.175
     228    1.448    0.134
     229    1.269    0.129
     230    0.823    0.212
     231    0.256    0.059
     232    1.251    0.086
     233    0.380    0.068
     234    0.105    0.038
     235    1.543    0.093
     236    0.177    0.049
     237    0.048    0.037
     238    0.894    0.129
     239    0.322    0.071
     240    0.124    0.048
     241    0.004    0.013
     242    0.833    0.110
     243    0.162    0.060
     244    0.041    0.020
     245    0.325    0.106
     246    1.130    0.080
     247    0.240    0.083
     248    0.045    0.044
     249    0.178    0.038
     250    0.588    0.065
     251    0.258    0.087
     252    0.011    0.019
     253    0.746    0.093
     254    0.167    0.051
     255    0.363    0.130
     256    0.562    0.075
     257    0.723    0.089
     258    0.595    0.086
     259    0.069    0.033
     260    0.903    0.147
     261    0.737    0.128
     262    0.688    0.131
     263    1.722    0.154
     264    1.759    0.150
     265    0.285    0.074
     266    0.296    0.077
     267    1.139    0.081
     268    0.846    0.090
     269    0.382    0.065
     270    0.407    0.136
     271    0.421    0.083
     272    0.409    0.106
     273    0.260    0.043
     274    1.987    0.129
     275    0.164    0.050
     276    0.558    0.084
     277    0.282    0.043
     278    0.360    0.055
     279    0.359    0.071
     280    0.228    0.087
     281    0.779    0.061
     282    0.136    0.036
     283    0.476    0.078
     284    0.288    0.069
     285    0.587    0.080
     286    0.006    0.012
     287    0.124    0.080
     288    0.381    0.092
     289    0.126    0.045
     290    0.004    0.010
     291    0.191    0.054
     292    0.489    0.095
     293    0.188    0.047
     294    0.161    0.044
     295    1.116    0.094
     296    0.253    0.067
     297    0.199    0.055
     298    0.202    0.071
     299    1.400    0.130
     300    0.366    0.067
     301    0.036    0.046
     302    0.712    0.125
     303    0.810    0.123
     304    0.105    0.060
     305    1.207    0.113
     306    0.932    0.072
     307    0.544    0.077
     308    0.563    0.107
     309    1.349    0.097
     310    0.844    0.094
     311    0.905    0.148
     312    1.715    0.101
     313    2.056    0.108
      19    1.899    0.109
      20    0.663    0.101
      21    1.681    0.120
      22    1.070    0.188
      23    1.574    0.085
      24    0.601    0.139
      25    0.788    0.180
      26    0.710    0.125
      27    1.138    0.106
      28    1.053    0.137
      29    0.150    0.072
      30    0.234    0.074
      31    1.742    0.122
      32    1.030    0.096
      33    0.232    0.077
      34    0.052    0.037
      35    0.740    0.059
      36    0.815    0.084
      37    0.135    0.092
      38    0.369    0.059
      39    1.104    0.104
      40    0.648    0.096
      41    0.641    0.080
      42    1.015    0.115
      43    1.582    0.134
      44    0.081    0.045
      45    0.901    0.128
      46    0.622    0.066
      47    0.269    0.055
      48    0.044    0.041
      49    0.818    0.060
      50    0.953    0.074
      51    0.157    0.035
      52    0.219    0.068
      53    0.788    0.064
      54    0.214    0.058
      55    0.005    0.011
      56    0.653    0.061
      57    0.744    0.087
      58    1.187    0.137
      59    0.219    0.100
      60    1.611    0.093
      61    0.568    0.092
      62    1.738    0.084
      63    0.333    0.068
      64    0.191    0.042
      65    0.208    0.042
      66    0.049    0.037
      67    0.132    0.059
      68    0.047    0.020
      69    0.140    0.037
      70    0.279    0.054
      71    0.187    0.048
      72    0.164    0.054
      73    0.140    0.056
      74    0.482    0.092
      75    0.012    0.021
      76    0.137    0.056
      77    0.426    0.066
      78    0.678    0.063
      79    0.042    0.027
      80    0.019    0.020
      81    0.653    0.064
      82    0.009    0.013
      83    0.014    0.018
      84    0.132    0.026
      85    0.698    0.084
      86    0.408    0.100
      87    0.108    0.044
      88    0.597    0.091
      89    0.775    0.093
      90    0.623    0.116
      91    0.183    0.070
      92    0.874    0.103
      93    1.294    0.096
      94    0.196    0.069
      95    1.130    0.174
      96    1.092    0.100
      97    0.463    0.045
      98    0.794    0.082
      99    1.182    0.076
     100    0.427    0.075
     101    0.001    0.006
     102    0.745    0.071
     103    0.974    0.110
     104    0.037    0.031
     105    0.079    0.034
     106    0.042    0.023
     107    0.379    0.103
     108    0.220    0.075
     109    0.290    0.069
     110    0.334    0.066
     111    0.014    0.025
     112    0.101    0.060
     113    0.004    0.010
     114    0.000    0.000
     115    0.056    0.025
     116    0.005    0.012
     117    0.292    0.071
     118    0.000    0.000
     119    0.035    0.023
     120    0.136    0.042
     121    0.401    0.081
     122    0.008    0.015
     123    0.013    0.020
     124    0.613    0.040
     125    0.079    0.056
     126    0.215    0.050
     127    0.420    0.053
     128    0.548    0.117
     129    0.140    0.083
     130    0.123    0.057
     131    0.369    0.110
     132    0.671    0.108
     133    0.443    0.255
     134    1.120    0.159
     135    1.638    0.165
     136    0.132    0.080
     137    0.903    0.284
     138    1.964    0.163
     139    0.728    0.092
     140    1.025    0.187
     141    0.743    0.067
     142    0.669    0.088
     143    1.007    0.052
     144    1.218    0.097
     145    0.000    0.000
     146    0.644    0.072
     147    0.702    0.085
     148    0.215    0.045
     149    0.010    0.015
     150    0.888    0.103
     151    1.063    0.096
     152    0.072    0.047
     153    0.536    0.097
     154    0.960    0.110
     155    0.603    0.078
     156    0.000    0.000
     157    0.609    0.055
     158    1.529    0.140
     159    0.154    0.038
     160    0.000    0.000
     161    0.747    0.108
     162    0.240    0.061
     163    0.093    0.051
     164    0.474    0.110
     165    1.149    0.123
     166    0.327    0.097
     167    0.073    0.038
     168    1.173    0.186
     169    0.172    0.081
     170    0.616    0.114
     171    1.131    0.119
     172    1.430    0.256
     173    0.572    0.111
     174    1.563    0.170
     175    1.428    0.108
     176    1.332    0.160
     177    0.477    0.106
     178    0.063    0.067
     179    0.408    0.118
     180    0.420    0.137
     181    0.478    0.218
     182    0.386    0.098
     183    0.600    0.099
     184    2.201    0.118
     185    0.997    0.089
     186    0.905    0.108
     187    0.985    0.158
     188    1.001    0.152
     189    1.178    0.130
     190    0.644    0.103
     191    0.418    0.077
     192    0.472    0.106
     193    0.945    0.083
     194    0.338    0.053
     195    0.090    0.043
     196    0.876    0.095
     197    0.199    0.075
     198    0.060    0.041
     199    0.141    0.064
     200    0.811    0.076
     201    0.311    0.061
     202    0.003    0.010
     203    0.264    0.077
     204    0.680    0.088
     205    0.569    0.092
     206    0.000    0.000
     207    0.827    0.094
     208    1.010    0.074
     209    0.247    0.073
     210    0.127    0.039
     211    0.773    0.096
     212    1.025    0.076
     213    0.036    0.029
     214    0.723    0.091
     215    0.641    0.058
     216    0.178    0.050
     217    0.050    0.042
     218    0.887    0.094
     219    1.416    0.101
     220    0.079    0.063
     221    0.706    0.074
     222    1.247    0.106
     223    1.750    0.139
     224    1.012    0.136
     225    1.238    0.157
     226    1.554    0.150
     227    0.949    0.169
     228    1.589    0.196
     229    1.554    0.238
     230    1.052    0.244
     231    0.330    0.059
     232    1.257    0.093
     233    0.302    0.126
     234    0.109    0.037
     235    1.576    0.122
     236    0.159    0.052
     237    0.047    0.030
     238    0.785    0.112
     239    0.350    0.055
     240    0.134    0.038
     241    0.003    0.008
     242    0.824    0.082
     243    0.163    0.044
     244    0.051    0.024
     245    0.326    0.091
     246    1.141    0.084
     247    0.234    0.074
     248    0.061    0.037
     249    0.188    0.036
     250    0.526    0.061
     251    0.239    0.108
     252    0.014    0.020
     253    0.758    0.102
     254    0.170    0.057
     255    0.407    0.076
     256    0.555    0.112
     257    0.707    0.100
     258    0.615    0.080
     259    0.108    0.072
     260    0.918    0.104
     261    0.739    0.100
     262    0.799    0.080
     263    1.720    0.162
     264    1.661    0.215
     265    0.257    0.065
     266    0.286    0.085
     267    1.210    0.113
     268    0.861    0.119
     269    0.405    0.073
     270    0.388    0.085
     271    0.427    0.075
     272    0.450    0.068
     273    0.270    0.055
     274    1.899    0.140
     275    0.161    0.075
     276    0.510    0.081
     277    0.307    0.063
     278    0.400    0.056
     279    0.370    0.094
     280    0.221    0.095
     281    0.890    0.069
     282    0.116    0.035
     283    0.478    0.098
     284    0.318    0.052
     285    0.575    0.088
     286    0.004    0.013
     287    0.145    0.055
     288    0.411    0.082
     289    0.095    0.047
     290    0.012    0.027
     291    0.225    0.054
     292    0.536    0.119
     293    0.188    0.049
     294    0.191    0.066
     295    1.227    0.114
     296    0.306    0.058
     297    0.186    0.060
     298    0.162    0.059
     299    1.382    0.124
     300    0.380    0.087
     301    0.033    0.034
     302    0.828    0.125
     303    0.755    0.130
     304    0.075    0.049
     305    1.183    0.119
     306    0.929    0.096
     307    0.481    0.092
     308    0.579    0.116
     309    1.170    0.086
     310    0.912    0.115
     311    0.931    0.136
     312    1.691    0.126
     313    1.854    0.123
      19    1.900    0.113
      20    0.658    0.092
      21    1.726    0.082
      22    0.999    0.079
      23    1.470    0.103
      24    0.671    0.097
      25    0.630    0.140
      26    0.698    0.075
      27    1.106    0.108
      28    1.013    0.119
      29    0.135    0.066
      30    0.168    0.048
      31    1.745    0.092
      32    1.009    0.104
      33    0.249    0.079
      34    0.033    0.019
      35    0.677    0.086
      36    0.907    0.114
      37    0.136    0.049
      38    0.369    0.048
      39    1.097    0.093
      40    0.639    0.093
      41    0.682    0.084
      42    0.977    0.074
      43    1.546    0.121
      44    0.051    0.043
      45    0.886    0.115
      46    0.646    0.088
      47    0.225    0.057
      48    0.023    0.026
      49    0.810    0.083
      50    0.908    0.112
      51    0.134    0.053
      52    0.227    0.048
      53    0.808    0.097
      54    0.244    0.062
      55    0.001    0.006
      56    0.675    0.100
      57    0.724    0.071
      58    1.181    0.133
      59    0.136    0.091
      60    1.452    0.106
      61    0.649    0.083
      62    1.729    0.086
      63    0.368    0.062
      64    0.164    0.061
      65    0.203    0.052
      66    0.045    0.024
      67    0.136    0.044
      68    0.047    0.031
      69    0.132    0.054
      70    0.283    0.065
      71    0.187    0.041
      72    0.152    0.055
      73    0.081    0.040
      74    0.537    0.117
      75    0.034    0.031
      76    0.138    0.066
      77    0.357    0.079
      78    0.656    0.101
      79    0.050    0.036
      80    0.017    0.027
      81    0.667    0.086
      82    0.008    0.015
      83    0.013    0.014
      84    0.122    0.043
      85    0.687    0.105
      86    0.410    0.136
      87    0.109    0.051
      88    0.605    0.107
      89    0.735    0.065
      90    0.673    0.108
      91    0.163    0.078
      92    0.859    0.076
      93    1.375    0.103
      94    0.210    0.041
      95    1.163    0.127
      96    1.036    0.099
      97    0.497    0.064
      98    0.715    0.106
      99    1.136    0.082
     100    0.415    0.084
     101    0.000    0.000
     102    0.682    0.082
     103    0.937    0.145
     104    0.019    0.027
     105    0.071    0.054
     106    0.051    0.029
     107    0.449    0.121
     108    0.287    0.073
     109    0.273    0.062
     110    0.291    0.104
     111    0.016    0.020
     112    0.126    0.052
     113    0.000    0.000
     114    0.000    0.000
     115    0.089    0.034
     116    0.003    0.009
     117    0.337    0.097
     118    0.000    0.000
     119    0.047    0.036
     120    0.113    0.046
     121    0.408    0.064
     122    0.010    0.016
     123    0.021    0.020
     124    0.639    0.067
     125    0.060    0.039
     126    0.201    0.081
     127    0.419    0.076
     128    0.570    0.121
     129    0.046    0.031
     130    0.157    0.047
     131    0.392    0.073
     132    0.728    0.130
     133    0.298    0.098
     134    1.153    0.172
     135    1.623    0.162
     136    0.038    0.035
     137    1.149    0.127
     138    1.923    0.122
     139    0.635    0.090
     140    0.857    0.143
     141    0.744    0.065
     142    0.666    0.094
     143    1.048    0.080
     144    1.188    0.071
     145    0.000    0.000
     146    0.728    0.069
     147    0.687    0.073
     148    0.204    0.047
     149    0.015    0.013
     150    0.946    0.094
     151    1.003    0.075
     152    0.055    0.041
     153    0.520    0.090
     154    0.963    0.072
     155    0.587    0.082
     156    0.000    0.000
     157    0.624    0.080
     158    1.531    0.100
     159    0.183    0.055
     160    0.000    0.000
     161    0.744    0.108
     162    0.230    0.044
     163    0.085    0.039
     164    0.451    0.080
     165    1.071    0.105
     166    0.291    0.087
     167    0.071    0.030
     168    0.981    0.115
     169    0.153    0.093
     170    0.778    0.204
     171    1.220    0.120
     172    1.155    0.181
     173    0.646    0.092
     174    1.641    0.105
     175    1.449    0.112
     176    1.407    0.159
     177    0.510    0.093
     178    0.042    0.028
     179    0.405    0.115
     180    0.459    0.133
     181    0.580    0.154
     182    0.361    0.109
     183    0.580    0.105
     184    2.174    0.156
     185    1.054    0.109
     186    0.946    0.099
     187    1.018    0.263
     188    1.038    0.128
     189    1.112    0.087
     190    0.589    0.099
     191    0.462    0.160
     192    0.444    0.112
     193    0.901    0.112
     194    0.333    0.056
     195    0.059    0.030
     196    0.942    0.111
     197    0.195    0.068
     198    0.102    0.045
     199    0.095    0.036
     200    0.805    0.097
     201    0.298    0.073
     202    0.003    0.010
     203    0.252    0.086
     204    0.639    0.091
     205    0.543    0.123
     206    0.000    0.000
     207    0.817    0.092
     208    1.094    0.141
     209    0.236    0.064
     210    0.134    0.053
     211    0.753    0.110
     212    1.093    0.103
     213    0.042    0.033
     214    0.718    0.116
     215    0.594    0.070
     216    0.158    0.044
     217    0.065    0.033
     218    0.905    0.114
     219    1.278    0.106
     220    0.083    0.054
     221    0.718    0.092
     222    1.195    0.100
     223    1.662    0.082
     224    1.038    0.129
     225    1.318    0.127
     226    1.434    0.123
     227    1.034    0.201
     228    1.336    0.149
     229    1.816    0.174
     230    1.226    0.153
     231    0.374    0.076
     232    1.368    0.137
     233    0.290    0.080
     234    0.128    0.042
     235    1.457    0.102
     236    0.128    0.044
     237    0.065    0.046
     238    0.825    0.117
     239    0.331    0.058
     240    0.142    0.053
     241    0.001    0.006
     242    0.681    0.098
     243    0.222    0.041
     244    0.073    0.036
     245    0.350    0.068
     246    1.155    0.114
     247    0.317    0.057
     248    0.107    0.049
     249    0.195    0.057
     250    0.544    0.081
     251    0.306    0.084
     252    0.011    0.016
     253    0.804    0.087
     254    0.171    0.050
     255    0.405    0.116
     256    0.579    0.104
     257    0.718    0.107
     258    0.588    0.089
     259    0.091    0.037
     260    0.895    0.115
     261    0.661    0.073
     262    0.826    0.120
     263    1.693    0.119
     264    1.572    0.103
     265    0.302    0.061
     266    0.269    0.057
     267    1.168    0.120
     268    0.831    0.139
     269    0.436    0.069
     270    0.297    0.091
     271    0.392    0.061
     272    0.475    0.057
     273    0.271    0.054
     274    1.803    0.117
     275    0.153    0.042
     276    0.513    0.058
     277    0.289    0.049
     278    0.415    0.069
     279    0.421    0.077
     280    0.275    0.077
     281    0.886    0.081
     282    0.135    0.048
     283    0.492    0.084
     284    0.262    0.068
     285    0.627    0.113
     286    0.004    0.010
     287    0.106    0.078
     288    0.405    0.064
     289    0.106    0.043
     290    0.020    0.021
     291    0.194    0.085
     292    0.575    0.086
     293    0.217    0.058
     294    0.109    0.067
     295    1.139    0.129
     296    0.246    0.067
     297    0.176    0.041
     298    0.189    0.047
     299    1.296    0.138
     300    0.321    0.070
     301    0.015    0.025
     302    0.750    0.117
     303    0.749    0.078
     304    0.083    0.047
     305    1.331    0.124
     306    0.899    0.077
     307    0.494    0.067
     308    0.585    0.102
     309    1.229    0.087
     310    0.866    0.151
     311    0.879    0.135
     312    1.702    0.096
     313    1.844    0.131
      19    1.950    0.129
      20    0.689    0.118
      21    1.850    0.157
      22    1.054    0.152
      23    1.446    0.122
      24    0.719    0.111
      25    0.611    0.112
      26    0.703    0.112
      27    1.140    0.137
      28    0.999    0.133
      29    0.119    0.052
      30    0.211    0.075
      31    1.701    0.124
      32    0.975    0.103
      33    0.335    0.076
      34    0.041    0.028
      35    0.725    0.092
      36    0.912    0.111
      37    0.157    0.053
      38    0.417    0.076
      39    1.109    0.126
      40    0.650    0.074
      41    0.577    0.093
      42    0.920    0.098
      43    1.508    0.109
      44    0.049    0.027
      45    0.884    0.142
      46    0.602    0.081
      47    0.228    0.043
      48    0.020    0.026
      49    0.839    0.074
      50    0.871    0.075
      51    0.133    0.050
      52    0.267    0.058
      53    0.815    0.090
      54    0.255    0.055
      55    0.005    0.011
      56    0.673    0.071
      57    0.776    0.085
      58    1.167    0.134
      59    0.116    0.090
      60    1.470    0.138
      61    0.613    0.084
      62    1.746    0.084
      63    0.377    0.076
      64    0.196    0.064
      65    0.211    0.056
      66    0.041    0.023
      67    0.118    0.038
      68    0.044    0.020
      69    0.133    0.049
      70    0.266    0.053
      71    0.203    0.035
      72    0.164    0.063
      73    0.118    0.046
      74    0.514    0.083
      75    0.023    0.028
      76    0.133    0.062
      77    0.393    0.080
      78    0.688    0.128
      79    0.060    0.039
      80    0.007    0.016
      81    0.653    0.086
      82    0.009    0.017
      83    0.010    0.016
      84    0.077    0.039
      85    0.642    0.100
      86    0.391    0.076
      87    0.100    0.051
      88    0.576    0.097
      89    0.798    0.143
      90    0.633    0.112
      91    0.151    0.057
      92    0.846    0.070
      93    1.334    0.135
      94    0.245    0.057
      95    1.231    0.142
      96    1.047    0.123
      97    0.484    0.066
      98    0.719    0.086
      99    1.122    0.059
     100    0.426    0.070
     101    0.000    0.000
     102    0.685    0.085
     103    0.911    0.111
     104    0.026    0.024
     105    0.080    0.035
     106    0.044    0.029
     107    0.370    0.104
     108    0.293    0.088
     109    0.287    0.067
     110    0.284    0.077
     111    0.027    0.027
     112    0.144    0.045
     113    0.002    0.007
     114    0.000    0.000
     115    0.072    0.041
     116    0.005    0.012
     117    0.365    0.116
     118    0.000    0.000
     119    0.040    0.026
     120    0.110    0.057
     121    0.389    0.074
     122    0.019    0.025
     123    0.016    0.024
     124    0.658    0.099
     125    0.043    0.029
     126    0.227    0.066
     127    0.428    0.062
     128    0.587    0.136
     129    0.049    0.033
     130    0.136    0.031
     131    0.324    0.080
     132    0.780    0.118
     133    0.359    0.123
     134    1.151    0.216
     135    1.672    0.203
     136    0.033    0.026
     137    1.111    0.180
     138    1.937    0.118
     139    0.660    0.099
     140    0.838    0.111
     141    0.764    0.089
     142    0.603    0.098
     143    1.029    0.093
     144    1.220    0.105
     145    0.000    0.000
     146    0.725    0.059
     147    0.675    0.070
     148    0.244    0.049
     149    0.027    0.027
     150    0.920    0.081
     151    1.022    0.064
     152    0.070    0.031
     153    0.493    0.094
     154    0.931    0.087
     155    0.622    0.100
     156    0.000    0.000
     157    0.608    0.075
     158    1.516    0.112
     159    0.152    0.036
     160    0.000    0.000
     161    0.746    0.090
     162    0.257    0.046
     163    0.091    0.032
     164    0.468    0.082
     165    1.083    0.099
     166    0.346    0.097
     167    0.046    0.033
     168    1.058    0.131
     169    0.107    0.053
     170    0.839    0.099
     171    1.173    0.118
     172    1.215    0.191
     173    0.701    0.087
     174    1.583    0.109
     175    1.384    0.152
     176    1.421    0.111
     177    0.542    0.137
     178    0.070    0.049
     179    0.463    0.081
     180    0.448    0.136
     181    0.484    0.111
     182    0.419    0.113
     183    0.595    0.103
     184    2.239    0.132
     185    1.005    0.062
     186    0.912    0.078
     187    1.106    0.133
     188    1.029    0.124
     189    1.085    0.117
     190    0.543    0.085
     191    0.409    0.111
     192    0.394    0.066
     193    0.892    0.094
     194    0.312    0.072
     195    0.058    0.033
     196    0.943    0.097
     197    0.220    0.054
     198    0.076    0.042
     199    0.123    0.045
     200    0.791    0.086
     201    0.328    0.058
     202    0.006    0.013
     203    0.324    0.073
     204    0.556    0.096
     205    0.573    0.105
     206    0.000    0.000
     207    0.826    0.094
     208    1.052    0.124
     209    0.270    0.081
     210    0.159    0.069
     211    0.717    0.078
     212    1.173    0.096
     213    0.066    0.058
     214    0.700    0.119
     215    0.616    0.065
     216    0.184    0.034
     217    0.059    0.043
     218    0.951    0.130
     219    1.273    0.119
     220    0.091    0.059
     221    0.710    0.136
     222    1.114    0.111
     223    1.639    0.104
     224    1.108    0.164
     225    1.299    0.210
     226    1.503    0.101
     227    0.940    0.224
     228    1.584    0.199
     229    1.625    0.193
     230    1.205    0.179
     231    0.355    0.084
     232    1.239    0.147
     233    0.285    0.075
     234    0.111    0.046
     235    1.440    0.113
     236    0.137    0.048
     237    0.061    0.041
     238    0.820    0.115
     239    0.320    0.045
     240    0.127    0.054
     241    0.000    0.000
     242    0.725    0.092
     243    0.215    0.072
     244    0.052    0.031
     245    0.364    0.086
     246    1.202    0.097
     247    0.290    0.072
     248    0.092    0.053
     249    0.211    0.045
     250    0.536    0.074
     251    0.280    0.082
     252    0.007    0.014
     253    0.824    0.122
     254    0.163    0.041
     255    0.363    0.078
     256    0.609    0.097
     257    0.732    0.124
     258    0.589    0.083
     259    0.079    0.042
     260    0.864    0.135
     261    0.669    0.087
     262    0.744    0.091
     263    1.791    0.139
     264    1.615    0.155
     265    0.316    0.084
     266    0.269    0.082
     267    1.102    0.151
     268    0.907    0.144
     269    0.466    0.081
     270    0.305    0.077
     271    0.405    0.062
     272    0.467    0.068
     273    0.255    0.040
     274    1.844    0.123
     275    0.184    0.054
     276    0.513    0.061
     277    0.266    0.048
     278    0.413    0.049
     279    0.462    0.112
     280    0.301    0.079
     281    0.848    0.088
     282    0.121    0.037
     283    0.523    0.081
     284    0.235    0.051
     285    0.526    0.098
     286    0.008    0.015
     287    0.076    0.041
     288    0.390    0.063
     289    0.115    0.041
     290    0.020    0.012
     291    0.193    0.053
     292    0.579    0.099
     293    0.188    0.049
     294    0.155    0.093
     295    1.076    0.108
     296    0.256    0.075
     297    0.185    0.059
     298    0.193    0.069
     299    1.357    0.102
     300    0.368    0.072
     301    0.014    0.021
     302    0.726    0.096
     303    0.757    0.142
     304    0.052    0.037
     305    1.339    0.137
     306    0.902    0.078
     307    0.497    0.079
     308    0.572    0.090
     309    1.188    0.113
     310    0.786    0.114
     311    0.884    0.139
     312    1.696    0.134
     313    1.874    0.126
      19    1.908    0.163
      20    0.651    0.094
      21    1.736    0.158
      22    1.065    0.148
      23    1.456    0.096
      24    0.681    0.072
      25    0.547    0.084
      26    0.668    0.066
      27    1.051    0.163
      28    0.970    0.120
      29    0.123    0.047
      30    0.183    0.053
      31    1.753    0.084
      32    1.019    0.077
      33    0.282    0.064
      34    0.025    0.020
      35    0.740    0.076
      36    0.820    0.116
      37    0.113    0.047
      38    0.460    0.054
      39    1.122    0.110
      40    0.556    0.084
      41    0.537    0.104
      42    0.920    0.098
      43    1.479    0.091
      44    0.061    0.030
      45    0.880    0.103
      46    0.617    0.072
      47    0.235    0.048
      48    0.025    0.034
      49    0.812    0.080
      50    0.895    0.088
      51    0.136    0.046
      52    0.265    0.058
      53    0.797    0.063
      54    0.227    0.078
      55    0.009    0.015
      56    0.638    0.068
      57    0.826    0.069
      58    1.118    0.139
      59    0.182    0.065
      60    1.583    0.093
      61    0.579    0.070
      62    1.754    0.102
      63    0.350    0.071
      64    0.191    0.050
      65    0.186    0.051
      66    0.030    0.023
      67    0.125    0.035
      68    0.034    0.016
      69    0.153    0.050
      70    0.262    0.046
      71    0.178    0.033
      72    0.169    0.044
      73    0.123    0.045
      74    0.537    0.058
      75    0.020    0.027
      76    0.130    0.052
      77    0.400    0.086
      78    0.717    0.139
      79    0.050    0.032
      80    0.019    0.025
      81    0.666    0.091
      82    0.003    0.008
      83    0.017    0.027
      84    0.095    0.032
      85    0.606    0.084
      86    0.374    0.074
      87    0.088    0.044
      88    0.588    0.083
      89    0.654    0.096
      90    0.556    0.135
      91    0.164    0.046
      92    0.696    0.198
      93    1.242    0.114
      94    0.164    0.095
      95    1.214    0.185
      96    1.012    0.125
      97    0.474    0.067
      98    0.736    0.089
      99    1.068    0.096
     100    0.444    0.069
     101    0.000    0.000
     102    0.589    0.080
     103    1.019    0.094
     104    0.023    0.023
     105    0.084    0.035
     106    0.053    0.029
     107    0.427    0.101
     108    0.258    0.064
     109    0.261    0.075
     110    0.300    0.076
     111    0.030    0.026
     112    0.130    0.041
     113    0.000    0.000
     114    0.000    0.000
     115    0.073    0.028
     116    0.001    0.006
     117    0.354    0.096
     118    0.000    0.000
     119    0.033    0.026
     120    0.107    0.055
     121    0.392    0.068
     122    0.011    0.023
     123    0.015    0.023
     124    0.655    0.081
     125    0.040    0.031
     126    0.146    0.063
     127    0.378    0.063
     128    0.607    0.105
     129    0.047    0.034
     130    0.082    0.042
     131    0.334    0.062
     132    0.802    0.110
     133    0.386    0.076
     134    1.204    0.136
     135    1.507    0.142
     136    0.017    0.024
     137    1.128    0.122
     138    1.964    0.115
     139    0.523    0.101
     140    0.841    0.130
     141    0.709    0.074
     142    0.657    0.085
     143    1.048    0.068
     144    1.233    0.084
     145    0.000    0.000
     146    0.768    0.067
     147    0.674    0.052
     148    0.209    0.038
     149    0.039    0.026
     150    0.940    0.055
     151    0.952    0.086
     152    0.064    0.032
     153    0.509    0.065
     154    0.971    0.103
     155    0.593    0.080
     156    0.000    0.000
     157    0.600    0.066
     158    1.549    0.110
     159    0.151    0.040
     160    0.001    0.006
     161    0.804    0.090
     162    0.327    0.115
     163    0.055    0.045
     164    0.471    0.098
     165    1.213    0.116
     166    0.289    0.105
     167    0.025    0.025
     168    1.046    0.128
     169    0.112    0.066
     170    0.843    0.138
     171    1.260    0.106
     172    1.213    0.159
     173    0.705    0.091
     174    1.640    0.136
     175    1.216    0.170
     176    1.221    0.330
     177    0.353    0.139
     178    0.090    0.048
     179    0.423    0.084
     180    0.381    0.081
     181    0.444    0.098
     182    0.294    0.107
     183    0.618    0.086
     184    2.162    0.153
     185    0.983    0.087
     186    0.854    0.119
     187    1.020    0.186
     188    1.134    0.121
     189    1.254    0.134
     190    0.662    0.085
     191    0.588    0.151
     192    0.464    0.077
     193    0.949    0.103
     194    0.295    0.079
     195    0.031    0.045
     196    0.956    0.076
     197    0.220    0.062
     198    0.071    0.041
     199    0.117    0.042
     200    0.795    0.072
     201    0.292    0.085
     202    0.005    0.012
     203    0.313    0.079
     204    0.548    0.102
     205    0.613    0.094
     206    0.000    0.000
     207    0.821    0.094
     208    1.048    0.115
     209    0.267    0.063
     210    0.183    0.072
     211    0.731    0.084
     212    1.193    0.085
     213    0.065    0.042
     214    0.731    0.108
     215    0.592    0.061
     216    0.162    0.046
     217    0.062    0.042
     218    0.926    0.069
     219    1.279    0.107
     220    0.069    0.048
     221    0.699    0.119
     222    1.187    0.106
     223    1.765    0.150
     224    0.945    0.108
     225    1.304    0.232
     226    1.478    0.116
     227    1.110    0.145
     228    1.270    0.162
     229    1.754    0.162
     230    1.114    0.169
     231    0.293    0.068
     232    1.318    0.123
     233    0.188    0.064
     234    0.112    0.037
     235    1.504    0.107
     236    0.125    0.054
     237    0.070    0.043
     238    0.851    0.098
     239    0.339    0.080
     240    0.132    0.038
     241    0.005    0.014
     242    0.817    0.108
     243    0.208    0.049
     244    0.055    0.031
     245    0.355    0.073
     246    1.155    0.100
     247    0.295    0.077
     248    0.115    0.060
     249    0.185    0.028
     250    0.527    0.070
     251    0.308    0.076
     252    0.017    0.019
     253    0.852    0.077
     254    0.166    0.043
     255    0.295    0.075
     256    0.578    0.103
     257    0.767    0.115
     258    0.467    0.088
     259    0.134    0.054
     260    0.905    0.130
     261    0.658    0.075
     262    1.023    0.212
     263    1.709    0.142
     264    1.606    0.131
     265    0.419    0.081
     266    0.222    0.071
     267    0.977    0.124
     268    1.144    0.072
     269    0.514    0.064
     270    0.362    0.052
     271    0.381    0.062
     272    0.478    0.078
     273    0.278    0.047
     274    1.874    0.099
     275    0.159    0.067
     276    0.505    0.049
     277    0.230    0.052
     278    0.370    0.049
     279    0.427    0.089
     280    0.274    0.095
     281    0.802    0.077
     282    0.133    0.051
     283    0.447    0.087
     284    0.229    0.061
     285    0.511    0.093
     286    0.013    0.020
     287    0.093    0.053
     288    0.367    0.101
     289    0.124    0.061
     290    0.018    0.019
     291    0.211    0.068
     292    0.567    0.076
     293    0.214    0.048
     294    0.218    0.064
     295    1.176    0.107
     296    0.254    0.084
     297    0.182    0.062
     298    0.229    0.039
     299    1.446    0.130
     300    0.392    0.086
     301    0.021    0.025
     302    0.614    0.097
     303    0.635    0.120
     304    0.084    0.043
     305    1.223    0.114
     306    0.937    0.099
     307    0.600    0.100
     308    0.537    0.074
     309    1.181    0.116
     310    0.867    0.105
     311    0.968    0.149
     312    1.681    0.133
     313    1.932    0.159
      19    1.874    0.138
      20    0.679    0.073
      21    1.677    0.126
      22    0.928    0.097
      23    1.519    0.108
      24    0.715    0.101
      25    0.624    0.110
      26    0.659    0.119
      27    1.047    0.113
      28    1.073    0.161
      29    0.105    0.040
      30    0.192    0.070
      31    1.785    0.113
      32    1.035    0.081
      33    0.336    0.079
      34    0.110    0.051
      35    0.773    0.083
      36    0.852    0.084
      37    0.106    0.044
      38    0.437    0.058
      39    1.121    0.067
      40    0.531    0.056
      41    0.544    0.083
      42    0.849    0.106
      43    1.455    0.101
      44    0.044    0.036
      45    0.829    0.089
      46    0.606    0.066
      47    0.232    0.059
      48    0.052    0.033
      49    0.825    0.079
      50    0.937    0.084
      51    0.145    0.044
      52    0.208    0.047
      53    0.797    0.068
      54    0.242    0.083
      55    0.024    0.021
      56    0.641    0.065
      57    0.801    0.066
      58    1.202    0.128
      59    0.199    0.090
      60    1.572    0.110
      61    0.538    0.080
      62    1.751    0.117
      63    0.423    0.065
      64    0.172    0.038
      65    0.177    0.049
      66    0.053    0.017
      67    0.122    0.043
      68    0.039    0.025
      69    0.159    0.052
      70    0.286    0.055
      71    0.178    0.033
      72    0.181    0.060
      73    0.111    0.036
      74    0.591    0.081
      75    0.015    0.023
      76    0.159    0.046
      77    0.390    0.086
      78    0.661    0.071
      79    0.052    0.033
      80    0.016    0.025
      81    0.680    0.079
      82    0.001    0.006
      83    0.006    0.014
      84    0.100    0.039
      85    0.565    0.076
      86    0.359    0.066
      87    0.084    0.050
      88    0.500    0.080
      89    0.702    0.105
      90    0.475    0.115
      91    0.169    0.072
      92    0.644    0.181
      93    1.388    0.128
      94    0.078    0.054
      95    1.137    0.142
      96    0.861    0.097
      97    0.485    0.055
      98    0.720    0.081
      99    1.076    0.062
     100    0.469    0.060
     101    0.000    0.000
     102    0.515    0.073
     103    1.012    0.082
     104    0.027    0.027
     105    0.101    0.035
     106    0.071    0.050
     107    0.361    0.083
     108    0.291    0.062
     109    0.221    0.061
     110    0.264    0.082
     111    0.019    0.020
     112    0.131    0.034
     113    0.000    0.000
     114    0.000    0.000
     115    0.088    0.025
     116    0.005    0.012
     117    0.312    0.048
     118    0.000    0.000
     119    0.077    0.037
     120    0.117    0.052
     121    0.429    0.084
     122    0.014    0.020
     123    0.017    0.028
     124    0.680    0.086
     125    0.047    0.029
     126    0.245    0.087
     127    0.435    0.066
     128    0.526    0.077
     129    0.058    0.030
     130    0.095    0.053
     131    0.368    0.071
     132    0.707    0.113
     133    0.419    0.089
     134    1.231    0.165
     135    1.640    0.207
     136    0.027    0.031
     137    1.149    0.177
     138    2.012    0.146
     139    0.527    0.133
     140    0.962    0.147
     141    0.876    0.075
     142    0.535    0.071
     143    0.951    0.093
     144    1.249    0.081
     145    0.000    0.000
     146    0.729    0.054
     147    0.722    0.064
     148    0.239    0.045
     149    0.014    0.018
     150    0.913    0.081
     151    0.993    0.097
     152    0.083    0.040
     153    0.470    0.092
     154    0.974    0.091
     155    0.638    0.068
     156    0.000    0.000
     157    0.594    0.073
     158    1.610    0.110
     159    0.163    0.043
     160    0.004    0.010
     161    0.740    0.099
     162    0.297    0.075
     163    0.073    0.037
     164    0.495    0.101
     165    1.216    0.138
     166    0.423    0.086
     167    0.039    0.033
     168    1.062    0.116
     169    0.082    0.049
     170    0.857    0.111
     171    1.208    0.156
     172    1.345    0.200
     173    0.670    0.112
     174    1.569    0.229
     175    1.121    0.239
     176    1.046    0.144
     177    0.269    0.092
     178    0.085    0.035
     179    0.515    0.074
     180    0.358    0.087
     181    0.840    0.202
     182    0.188    0.076
     183    0.685    0.100
     184    2.165    0.151
     185    1.031    0.089
     186    0.839    0.112
     187    0.907    0.135
     188    1.062    0.122
     189    1.205    0.112
     190    0.626    0.081
     191    0.643    0.170
     192    0.486    0.082
     193    0.950    0.160
     194    0.291    0.075
     195    0.009    0.016
     196    0.949    0.088
     197    0.220    0.058
     198    0.075    0.044
     199    0.113    0.056
     200    0.772    0.092
     201    0.371    0.094
     202    0.003    0.010
     203    0.314    0.054
     204    0.648    0.073
     205    0.623    0.122
     206    0.000    0.000
     207    0.861    0.106
     208    0.958    0.087
     209    0.236    0.058
     210    0.196    0.041
     211    0.759    0.076
     212    1.058    0.106
     213    0.080    0.055
     214    0.670    0.090
     215    0.603    0.052
     216    0.180    0.045
     217    0.047    0.029
     218    1.015    0.083
     219    1.373    0.102
     220    0.147    0.054
     221    0.796    0.113
     222    1.233    0.147
     223    1.659    0.140
     224    0.967    0.217
     225    1.563    0.233
     226    1.526    0.095
     227    0.999    0.160
     228    1.285    0.199
     229    1.591    0.161
     230    1.271    0.152
     231    0.341    0.089
     232    1.267    0.081
     233    0.271    0.071
     234    0.140    0.050
     235    1.513    0.099
     236    0.134    0.061
     237    0.073    0.058
     238    0.817    0.099
     239    0.292    0.072
     240    0.157    0.057
     241    0.008    0.012
     242    0.800    0.074
     243    0.262    0.044
     244    0.066    0.024
     245    0.328    0.053
     246    1.169    0.112
     247    0.322    0.069
     248    0.067    0.050
     249    0.219    0.048
     250    0.522    0.063
     251    0.328    0.078
     252    0.011    0.015
     253    0.865    0.093
     254    0.187    0.053
     255    0.300    0.102
     256    0.572    0.086
     257    0.791    0.111
     258    0.406    0.079
     259    0.114    0.060
     260    0.926    0.092
     261    0.757    0.094
     262    0.963    0.142
     263    1.654    0.150
     264    1.613    0.149
     265    0.388    0.093
     266    0.224    0.076
     267    1.062    0.129
     268    1.065    0.076
     269    0.492    0.077
     270    0.385    0.066
     271    0.374    0.071
     272    0.468    0.074
     273    0.260    0.032
     274    1.793    0.128
     275    0.203    0.050
     276    0.492    0.073
     277    0.261    0.058
     278    0.372    0.060
     279    0.414    0.065
     280    0.273    0.109
     281    0.785    0.060
     282    0.139    0.054
     283    0.464    0.111
     284    0.207    0.055
     285    0.453    0.055
     286    0.023    0.023
     287    0.054    0.044
     288    0.310    0.081
     289    0.136    0.038
     290    0.037    0.021
     291    0.161    0.057
     292    0.574    0.071
     293    0.229    0.042
     294    0.167    0.043
     295    1.074    0.073
     296    0.172    0.056
     297    0.216    0.058
     298    0.208    0.059
     299    1.360    0.102
     300    0.364    0.093
     301    0.015    0.018
     302    0.586    0.090
     303    0.743    0.135
     304    0.127    0.070
     305    1.177    0.090
     306    0.947    0.092
     307    0.516    0.079
     308    0.561    0.084
     309    1.411    0.159
     310    0.977    0.121
     311    0.931    0.145
     312    1.599    0.066
     313    2.335    0.162
      19    1.958    0.162
      20    0.686    0.080
      21    1.695    0.132
      22    0.853    0.095
      23    1.638    0.104
      24    0.647    0.117
      25    0.670    0.117
      26    0.547    0.097
      27    1.148    0.148
      28    1.189    0.117
      29    0.114    0.038
      30    0.164    0.068
      31    1.828    0.137
      32    1.000    0.108
      33    0.315    0.091
      34    0.036    0.031
      35    0.745    0.072
      36    0.861    0.104
      37    0.127    0.058
      38    0.477    0.071
      39    1.085    0.085
      40    0.562    0.072
      41    0.590    0.099
      42    0.878    0.130
      43    1.409    0.108
      44    0.063    0.045
      45    0.818    0.097
      46    0.665    0.085
      47    0.266    0.070
      48    0.045    0.030
      49    0.814    0.078
      50    0.896    0.074
      51    0.142    0.044
      52    0.226    0.048
      53    0.822    0.084
      54    0.202    0.068
      55    0.008    0.012
      56    0.630    0.055
      57    0.801    0.075
      58    1.135    0.107
      59    0.196    0.094
      60    1.544    0.111
      61    0.513    0.083
      62    1.725    0.141
      63    0.418    0.059
      64    0.136    0.055
      65    0.168    0.054
      66    0.040    0.023
      67    0.112    0.046
      68    0.043    0.027
      69    0.143    0.045
      70    0.297    0.071
      71    0.170    0.033
      72    0.179    0.057
      73    0.108    0.040
      74    0.524    0.071
      75    0.021    0.032
      76    0.146    0.033
      77    0.432    0.103
      78    0.703    0.080
      79    0.048    0.036
      80    0.009    0.017
      81    0.674    0.066
      82    0.001    0.006
      83    0.006    0.012
      84    0.097    0.048
      85    0.606    0.077
      86    0.312    0.085
      87    0.064    0.042
      88    0.590    0.059
      89    0.652    0.068
      90    0.421    0.117
      91    0.114    0.056
      92    0.501    0.175
      93    1.182    0.125
      94    0.054    0.048
      95    1.080    0.136
      96    0.965    0.099
      97    0.478    0.059
      98    0.740    0.098
      99    1.067    0.080
     100    0.497    0.069
     101    0.000    0.000
     102    0.535    0.073
     103    1.024    0.122
     104    0.019    0.022
     105    0.068    0.030
     106    0.033    0.030
     107    0.393    0.057
     108    0.231    0.061
     109    0.258    0.079
     110    0.338    0.068
     111    0.018    0.020
     112    0.105    0.048
     113    0.000    0.000
     114    0.000    0.000
     115    0.073    0.029
     116    0.007    0.021
     117    0.343    0.086
     118    0.000    0.000
     119    0.044    0.031
     120    0.123    0.043
     121    0.454    0.059
     122    0.005    0.011
     123    0.018    0.026
     124    0.690    0.111
     125    0.048    0.027
     126    0.266    0.086
     127    0.480    0.072
     128    0.476    0.099
     129    0.047    0.030
     130    0.065    0.033
     131    0.355    0.069
     132    0.695    0.094
     133    0.381    0.074
     134    1.189    0.129
     135    1.703    0.185
     136    0.033    0.038
     137    1.167    0.108
     138    2.013    0.170
     139    0.662    0.092
     140    0.882    0.140
     141    0.868    0.068
     142    0.568    0.103
     143    0.968    0.067
     144    1.255    0.084
     145    0.000    0.000
     146    0.737    0.070
     147    0.746    0.069
     148    0.265    0.045
     149    0.022    0.021
     150    0.873    0.096
     151    1.022    0.102
     152    0.082    0.040
     153    0.451    0.072
     154    0.968    0.076
     155    0.631    0.084
     156    0.000    0.000
     157    0.625    0.066
     158    1.500    0.112
     159    0.181    0.046
     160    0.000    0.000
     161    0.748    0.083
     162    0.305    0.094
     163    0.067    0.039
     164    0.469    0.081
     165    1.238    0.094
     166    0.391    0.085
     167    0.049    0.033
     168    0.923    0.143
     169    0.103    0.046
     170    0.823    0.126
     171    1.145    0.109
     172    1.614    0.158
     173    0.506    0.082
     174    1.628    0.163
     175    1.086    0.187
     176    1.013    0.120
     177    0.542    0.112
     178    0.065    0.030
     179    0.574    0.090
     180    0.393    0.051
     181    0.968    0.132
     182    0.188    0.083
     183    0.747    0.110
     184    2.172    0.156
     185    1.053    0.112
     186    0.821    0.106
     187    0.781    0.225
     188    1.028    0.132
     189    1.261    0.155
     190    0.655    0.124
     191    0.491    0.122
     192    0.462    0.065
     193    1.040    0.129
     194    0.284    0.075
     195    0.031    0.025
     196    0.978    0.089
     197    0.234    0.066
     198    0.052    0.039
     199    0.149    0.068
     200    0.757    0.100
     201    0.286    0.049
     202    0.003    0.010
     203    0.353    0.072
     204    0.729    0.101
     205    0.472    0.093
     206    0.000    0.000
     207    0.883    0.083
     208    0.985    0.113
     209    0.223    0.053
     210    0.166    0.043
     211    0.806    0.093
     212    1.050    0.089
     213    0.059    0.043
     214    0.687    0.088
     215    0.605    0.054
     216    0.167    0.041
     217    0.046    0.032
     218    0.964    0.112
     219    1.317    0.065
     220    0.094    0.018
     221    0.847    0.112
     222    1.295    0.140
     223    1.823    0.149
     224    0.891    0.169
     225    1.210    0.154
     226    1.527    0.113
     227    1.027    0.111
     228    1.326    0.149
     229    1.519    0.118
     230    1.271    0.171
     231    0.287    0.062
     232    1.213    0.148
     233    0.254    0.095
     234    0.127    0.035
     235    1.551    0.101
     236    0.106    0.048
     237    0.077    0.052
     238    0.842    0.098
     239    0.360    0.094
     240    0.133    0.064
     241    0.008    0.012
     242    0.804    0.106
     243    0.237    0.085
     244    0.052    0.035
     245    0.356    0.069
     246    1.163    0.083
     247    0.309    0.085
     248    0.093    0.060
     249    0.206    0.046
     250    0.513    0.054
     251    0.272    0.079
     252    0.013    0.016
     253    0.899    0.094
     254    0.180    0.062
     255    0.339    0.084
     256    0.617    0.120
     257    0.758    0.107
     258    0.440    0.082
     259    0.076    0.049
     260    0.930    0.140
     261    0.706    0.101
     262    0.579    0.162
     263    1.634    0.132
     264    1.643    0.124
     265    0.319    0.113
     266    0.210    0.049
     267    1.123    0.123
     268    1.058    0.090
     269    0.506    0.077
     270    0.378    0.070
     271    0.428    0.093
     272    0.456    0.091
     273    0.264    0.058
     274    1.766    0.152
     275    0.202    0.058
     276    0.603    0.080
     277    0.279    0.059
     278    0.386    0.060
     279    0.433    0.114
     280    0.223    0.089
     281    0.781    0.087
     282    0.131    0.056
     283    0.402    0.098
     284    0.239    0.075
     285    0.508    0.090
     286    0.006    0.017
     287    0.042    0.033
     288    0.296    0.050
     289    0.111    0.043
     290    0.022    0.030
     291    0.145    0.059
     292    0.537    0.119
     293    0.218    0.047
     294    0.179    0.053
     295    1.110    0.101
     296    0.232    0.050
     297    0.193    0.049
     298    0.226    0.079
     299    1.378    0.089
     300    0.310    0.125
     301    0.024    0.023
     302    0.623    0.121
     303    0.808    0.119
     304    0.115    0.046
     305    1.139    0.125
     306    0.907    0.072
     307    0.559    0.104
     308    0.612    0.092
     309    1.336    0.111
     310    1.010    0.132
     311    0.875    0.174
     312    1.602    0.112
     313    2.410    0.167
      19    1.997    0.116
      20    0.738    0.082
      21    1.624    0.143
      22    1.001    0.100
      23    1.672    0.114
      24    0.638    0.124
      25    0.656    0.100
      26    0.589    0.091
      27    1.069    0.140
      28    1.168    0.112
      29    0.095    0.041
      30    0.226    0.050
      31    1.866    0.119
      32    1.015    0.097
      33    0.294    0.071
      34    0.027    0.026
      35    0.753    0.071
      36    0.771    0.103
      37    0.164    0.075
      38    0.485    0.054
      39    1.035    0.101
      40    0.533    0.073
      41    0.636    0.101
      42    0.963    0.120
      43    1.390    0.113
      44    0.070    0.050
      45    0.888    0.150
      46    0.619    0.080
      47    0.248    0.074
      48    0.050    0.035
      49    0.785    0.130
      50    0.888    0.101
      51    0.131    0.038
      52    0.187    0.054
      53    0.784    0.085
      54    0.216    0.075
      55    0.011    0.018
      56    0.625    0.070
      57    0.801    0.088
      58    1.116    0.104
      59    0.214    0.089
      60    1.618    0.108
      61    0.543    0.065
      62    1.677    0.118
      63    0.417    0.064
      64    0.146    0.058
      65    0.177    0.051
      66    0.040    0.025
      67    0.096    0.037
      68    0.052    0.024
      69    0.151    0.050
      70    0.332    0.055
      71    0.193    0.041
      72    0.182    0.057
      73    0.121    0.045
      74    0.528    0.092
      75    0.010    0.016
      76    0.123    0.041
      77    0.428    0.087
      78    0.687    0.105
      79    0.046    0.032
      80    0.010    0.016
      81    0.670    0.092
      82    0.006    0.014
      83    0.007    0.015
      84    0.108    0.041
      85    0.653    0.100
      86    0.261    0.064
      87    0.104    0.049
      88    0.611    0.071
      89    0.626    0.084
      90    0.383    0.102
      91    0.162    0.063
      92    0.429    0.101
      93    1.220    0.107
      94    0.095    0.067
      95    1.125    0.122
      96    1.061    0.095
      97    0.480    0.059
      98    0.742    0.078
      99    1.105    0.077
     100    0.475    0.083
     101    0.000    0.000
     102    0.555    0.097
     103    0.988    0.109
     104    0.018    0.023
     105    0.055    0.030
     106    0.039    0.023
     107    0.413    0.091
     108    0.239    0.082
     109    0.242    0.054
     110    0.320    0.053
     111    0.022    0.019
     112    0.110    0.058
     113    0.000    0.000
     114    0.000    0.000
     115    0.067    0.037
     116    0.004    0.010
     117    0.372    0.070
     118    0.000    0.000
     119    0.033    0.019
     120    0.119    0.049
     121    0.443    0.075
     122    0.009    0.015
     123    0.028    0.027
     124    0.690    0.083
     125    0.061    0.045
     126    0.299    0.084
     127    0.445    0.034
     128    0.555    0.097
     129    0.049    0.038
     130    0.064    0.041
     131    0.367    0.074
     132    0.724    0.079
     133    0.301    0.072
     134    1.171    0.119
     135    1.900    0.195
     136    0.076    0.063
     137    1.148    0.134
     138    2.082    0.119
     139    0.637    0.069
     140    0.853    0.129
     141    0.880    0.091
     142    0.587    0.082
     143    0.965    0.087
     144    1.217    0.105
     145    0.000    0.000
     146    0.741    0.086
     147    0.759    0.063
     148    0.270    0.056
     149    0.018    0.019
     150    0.887    0.085
     151    1.058    0.054
     152    0.094    0.049
     153    0.472    0.057
     154    0.939    0.063
     155    0.632    0.093
     156    0.000    0.000
     157    0.588    0.052
     158    1.557    0.185
     159    0.192    0.037
     160    0.000    0.000
     161    0.733    0.083
     162    0.304    0.076
     163    0.032    0.024
     164    0.435    0.065
     165    1.167    0.138
     166    0.442    0.113
     167    0.033    0.032
     168    0.997    0.132
     169    0.060    0.055
     170    0.809    0.141
     171    1.137    0.134
     172    1.665    0.141
     173    0.537    0.074
     174    1.636    0.120
     175    0.988    0.125
     176    1.011    0.173
     177    0.564    0.076
     178    0.065    0.031
     179    0.588    0.115
     180    0.264    0.088
     181    0.856    0.148
     182    0.137    0.067
     183    0.566    0.117
     184    2.161    0.171
     185    1.100    0.105
     186    0.982    0.103
     187    0.925    0.207
     188    1.110    0.155
     189    1.262    0.105
     190    0.517    0.087
     191    0.541    0.162
     192    0.467    0.092
     193    1.030    0.137
     194    0.234    0.079
     195    0.041    0.040
     196    0.961    0.076
     197    0.299    0.055
     198    0.076    0.045
     199    0.126    0.063
     200    0.773    0.067
     201    0.280    0.054
     202    0.008    0.014
     203    0.314    0.069
     204    0.691    0.069
     205    0.416    0.071
     206    0.001    0.006
     207    0.892    0.098
     208    1.078    0.120
     209    0.201    0.063
     210    0.156    0.052
     211    0.814    0.072
     212    1.051    0.098
     213    0.083    0.033
     214    0.678    0.094
     215    0.609    0.057
     216    0.166    0.054
     217    0.055    0.031
     218    0.967    0.079
     219    1.329    0.121
     220    0.120    0.038
     221    0.782    0.084
     222    1.335    0.139
     223    1.981    0.099
     224    0.823    0.102
     225    1.172    0.117
     226    1.491    0.130
     227    0.955    0.110
     228    1.298    0.135
     229    1.426    0.175
     230    1.161    0.198
     231    0.279    0.070
     232    1.213    0.138
     233    0.303    0.090
     234    0.109    0.034
     235    1.588    0.110
     236    0.136    0.053
     237    0.076    0.050
     238    0.836    0.141
     239    0.352    0.068
     240    0.165    0.055
     241    0.000    0.000
     242    0.771    0.091
     243    0.166    0.070
     244    0.052    0.025
     245    0.443    0.083
     246    1.078    0.114
     247    0.296    0.096
     248    0.079    0.056
     249    0.189    0.045
     250    0.499    0.067
     251    0.275    0.076
     252    0.013    0.018
     253    0.942    0.111
     254    0.171    0.051
     255    0.283    0.112
     256    0.580    0.141
     257    0.766    0.085
     258    0.449    0.118
     259    0.095    0.060
     260    0.968    0.131
     261    0.713    0.066
     262    0.777    0.189
     263    1.597    0.159
     264    1.699    0.157
     265    0.450    0.094
     266    0.231    0.072
     267    1.005    0.081
     268    1.066    0.092
     269    0.460    0.076
     270    0.323    0.067
     271    0.385    0.051
     272    0.485    0.088
     273    0.251    0.037
     274    1.863    0.109
     275    0.188    0.057
     276    0.614    0.054
     277    0.294    0.059
     278    0.373    0.069
     279    0.401    0.099
     280    0.189    0.071
     281    0.803    0.085
     282    0.106    0.047
     283    0.395    0.096
     284    0.237    0.045
     285    0.560    0.061
     286    0.003    0.008
     287    0.106    0.060
     288    0.224    0.091
     289    0.096    0.043
     290    0.011    0.017
     291    0.120    0.057
     292    0.521    0.082
     293    0.197    0.051
     294    0.169    0.051
     295    1.092    0.111
     296    0.270    0.065
     297    0.204    0.062
     298    0.236    0.045
     299    1.367    0.141
     300    0.296    0.085
     301    0.030    0.042
     302    0.649    0.140
     303    0.806    0.106
     304    0.081    0.044
     305    1.225    0.105
     306    0.963    0.093
     307    0.570    0.081
     308    0.550    0.100
     309    1.405    0.108
     310    1.004    0.121
     311    0.894    0.093
     312    1.564    0.136
     313    2.451    0.129
      19    1.861    0.125
      20    0.644    0.122
      21    1.711    0.136
      22    1.063    0.096
      23    1.634    0.086
      24    0.568    0.134
      25    0.721    0.114
      26    0.596    0.108
      27    1.123    0.134
      28    1.107    0.115
      29    0.089    0.031
      30    0.157    0.093
      31    1.934    0.126
      32    0.990    0.097
      33    0.327    0.087
      34    0.033    0.037
      35    0.756    0.075
      36    0.778    0.087
      37    0.215    0.044
      38    0.517    0.057
      39    1.029    0.106
      40    0.520    0.081
      41    0.547    0.110
      42    0.920    0.095
      43    1.413    0.091
      44    0.030    0.028
      45    0.786    0.152
      46    0.687    0.104
      47    0.192    0.055
      48    0.017    0.023
      49    0.796    0.099
      50    0.893    0.089
      51    0.136    0.040
      52    0.196    0.040
      53    0.789    0.092
      54    0.200    0.078
      55    0.009    0.016
      56    0.669    0.106
      57    0.782    0.047
      58    1.177    0.104
      59    0.236    0.077
      60    1.606    0.137
      61    0.498    0.081
      62    1.721    0.104
      63    0.416    0.058
      64    0.148    0.053
      65    0.176    0.041
      66    0.040    0.017
      67    0.092    0.053
      68    0.033    0.026
      69    0.142    0.044
      70    0.266    0.066
      71    0.173    0.034
      72    0.169    0.059
      73    0.120    0.038
      74    0.501    0.055
      75    0.015    0.025
      76    0.125    0.042
      77    0.453    0.078
      78    0.696    0.094
      79    0.046    0.028
      80    0.006    0.012
      81    0.686    0.097
      82    0.003    0.008
      83    0.007    0.017
      84    0.117    0.055
      85    0.661    0.085
      86    0.280    0.072
      87    0.124    0.040
      88    0.609    0.074
      89    0.605    0.070
      90    0.344    0.102
      91    0.145    0.049
      92    0.416    0.070
      93    1.113    0.158
      94    0.071    0.057
      95    1.073    0.114
      96    0.963    0.106
      97    0.465    0.073
      98    0.800    0.080
      99    1.123    0.053
     100    0.479    0.081
     101    0.000    0.000
     102    0.609    0.092
     103    1.034    0.112
     104    0.015    0.016
     105    0.057    0.035
     106    0.044    0.027
     107    0.368    0.075
     108    0.218    0.083
     109    0.254    0.080
     110    0.337    0.080
     111    0.027    0.027
     112    0.120    0.049
     113    0.003    0.008
     114    0.000    0.000
     115    0.065    0.028
     116    0.006    0.012
     117    0.356    0.065
     118    0.000    0.000
     119    0.028    0.016
     120    0.180    0.058
     121    0.438    0.062
     122    0.013    0.016
     123    0.015    0.022
     124    0.645    0.081
     125    0.057    0.033
     126    0.286    0.090
     127    0.424    0.064
     128    0.562    0.067
     129    0.060    0.037
     130    0.078    0.033
     131    0.388    0.073
     132    0.666    0.083
     133    0.333    0.073
     134    1.240    0.097
     135    1.855    0.133
     136    0.127    0.047
     137    1.059    0.124
     138    2.082    0.105
     139    0.668    0.081
     140    0.948    0.131
     141    0.833    0.099
     142    0.515    0.074
     143    0.949    0.083
     144    1.182    0.115
     145    0.000    0.000
     146    0.707    0.096
     147    0.736    0.074
     148    0.244    0.056
     149    0.024    0.022
     150    0.908    0.092
     151    1.058    0.097
     152    0.107    0.041
     153    0.442    0.067
     154    0.961    0.064
     155    0.674    0.057
     156    0.000    0.000
     157    0.570    0.087
     158    1.495    0.135
     159    0.226    0.053
     160    0.000    0.000
     161    0.711    0.075
     162    0.270    0.059
     163    0.045    0.034
     164    0.461    0.070
     165    1.149    0.120
     166    0.395    0.084
     167    0.061    0.027
     168    0.892    0.152
     169    0.077    0.048
     170    0.745    0.103
     171    1.073    0.116
     172    1.544    0.157
     173    0.517    0.078
     174    1.607    0.100
     175    0.901    0.110
     176    0.842    0.147
     177    0.583    0.106
     178    0.078    0.042
     179    0.570    0.112
     180    0.314    0.071
     181    0.993    0.105
     182    0.232    0.102
     183    0.638    0.073
     184    2.203    0.150
     185    1.058    0.080
     186    0.874    0.100
     187    0.945    0.116
     188    0.989    0.112
     189    1.122    0.105
     190    0.465    0.089
     191    0.415    0.132
     192    0.547    0.150
     193    0.982    0.144
     194    0.269    0.055
     195    0.072    0.035
     196    0.952    0.073
     197    0.269    0.074
     198    0.060    0.034
     199    0.180    0.059
     200    0.796    0.085
     201    0.257    0.051
     202    0.011    0.019
     203    0.329    0.056
     204    0.727    0.075
     205    0.415    0.067
     206    0.001    0.006
     207    0.947    0.069
     208    1.120    0.101
     209    0.298    0.068
     210    0.135    0.062
     211    0.778    0.085
     212    1.086    0.086
     213    0.043    0.035
     214    0.743    0.070
     215    0.622    0.053
     216    0.185    0.044
     217    0.046    0.034
     218    0.840    0.149
     219    1.404    0.098
     220    0.161    0.068
     221    0.811    0.098
     222    1.309    0.135
     223    1.991    0.114
     224    0.832    0.095
     225    1.241    0.124
     226    1.538    0.106
     227    1.098    0.152
     228    1.280    0.132
     229    1.417    0.180
     230    1.184    0.181
     231    0.239    0.066
     232    1.145    0.128
     233    0.347    0.068
     234    0.114    0.050
     235    1.566    0.111
     236    0.164    0.064
     237    0.047    0.037
     238    0.844    0.127
     239    0.324    0.072
     240    0.150    0.064
     241    0.011    0.023
     242    0.842    0.091
     243    0.157    0.058
     244    0.053    0.025
     245    0.448    0.089
     246    1.114    0.099
     247    0.269    0.102
     248    0.068    0.039
     249    0.224    0.084
     250    0.507    0.081
     251    0.228    0.075
     252    0.010    0.015
     253    0.837    0.090
     254    0.174    0.050
     255    0.393    0.103
     256    0.641    0.108
     257    0.746    0.090
     258    0.526    0.106
     259    0.153    0.054
     260    0.981    0.124
     261    0.722    0.059
     262    0.650    0.169
     263    1.443    0.156
     264    1.654    0.124
     265    0.364    0.145
     266    0.214    0.057
     267    1.008    0.127
     268    1.030    0.099
     269    0.505    0.089
     270    0.433    0.116
     271    0.396    0.070
     272    0.466    0.135
     273    0.240    0.046
     274    1.868    0.099
     275    0.205    0.058
     276    0.518    0.084
     277    0.312    0.070
     278    0.416    0.070
     279    0.387    0.058
     280    0.159    0.068
     281    0.873    0.080
     282    0.134    0.043
     283    0.399    0.106
     284    0.206    0.041
     285    0.578    0.088
     286    0.000    0.000
     287    0.062    0.024
     288    0.223    0.047
     289    0.078    0.042
     290    0.003    0.009
     291    0.073    0.043
     292    0.576    0.111
     293    0.216    0.048
     294    0.080    0.051
     295    1.060    0.102
     296    0.329    0.078
     297    0.192    0.051
     298    0.135    0.068
     299    1.381    0.100
     300    0.295    0.078
     301    0.043    0.055
     302    0.814    0.115
     303    0.799    0.081
     304    0.062    0.042
     305    1.265    0.139
     306    0.995    0.094
     307    0.488    0.097
     308    0.600    0.100
     309    1.438    0.110
     310    0.906    0.164
     311    0.894    0.106
     312    1.589    0.117
     313    2.309    0.198
      19    1.940    0.153
      20    0.583    0.127
      21    1.779    0.145
      22    1.004    0.105
      23    1.655    0.058
      24    0.551    0.128
      25    0.605    0.070
      26    0.633    0.099
      27    1.133    0.102
      28    1.080    0.132
      29    0.112    0.054
      30    0.155    0.064
      31    1.880    0.095
      32    0.964    0.078
      33    0.286    0.080
      34    0.027    0.036
      35    0.746    0.080
      36    0.816    0.070
      37    0.177    0.069
      38    0.515    0.056
      39    1.021    0.083
      40    0.603    0.091
      41    0.584    0.111
      42    0.929    0.120
      43    1.419    0.121
      44    0.040    0.033
      45    0.756    0.074
      46    0.695    0.098
      47    0.214    0.062
      48    0.011    0.015
      49    0.835    0.091
      50    0.905    0.104
      51    0.123    0.022
      52    0.168    0.033
      53    0.825    0.112
      54    0.244    0.079
      55    0.001    0.006
      56    0.656    0.049
      57    0.774    0.063
      58    1.375    0.126
      59    0.273    0.116
      60    1.611    0.091
      61    0.553    0.073
      62    1.708    0.161
      63    0.417    0.061
      64    0.129    0.048
      65    0.172    0.052
      66    0.045    0.029
      67    0.068    0.035
      68    0.032    0.019
      69    0.155    0.048
      70    0.305    0.080
      71    0.192    0.038
      72    0.152    0.057
      73    0.115    0.043
      74    0.511    0.079
      75    0.010    0.015
      76    0.086    0.034
      77    0.372    0.067
      78    0.721    0.073
      79    0.045    0.045
      80    0.007    0.013
      81    0.790    0.077
      82    0.008    0.015
      83    0.007    0.015
      84    0.105    0.046
      85    0.662    0.116
      86    0.301    0.090
      87    0.070    0.056
      88    0.625    0.095
      89    0.610    0.091
      90    0.426    0.108
      91    0.193    0.095
      92    0.511    0.093
      93    0.983    0.095
      94    0.057    0.050
      95    1.058    0.134
      96    1.031    0.113
      97    0.422    0.060
      98    0.768    0.088
      99    1.100    0.094
     100    0.477    0.052
     101    0.000    0.000
     102    0.646    0.087
     103    1.039    0.102
     104    0.030    0.028
     105    0.079    0.039
     106    0.051    0.036
     107    0.433    0.097
     108    0.242    0.075
     109    0.285    0.075
     110    0.274    0.067
     111    0.013    0.017
     112    0.125    0.058
     113    0.000    0.000
     114    0.000    0.000
     115    0.050    0.024
     116    0.004    0.010
     117    0.318    0.087
     118    0.000    0.000
     119    0.035    0.024
     120    0.160    0.049
     121    0.375    0.060
     122    0.010    0.016
     123    0.007    0.012
     124    0.681    0.097
     125    0.043    0.030
     126    0.272    0.069
     127    0.428    0.052
     128    0.555    0.065
     129    0.074    0.036
     130    0.111    0.046
     131    0.355    0.066
     132    0.716    0.093
     133    0.358    0.103
     134    1.275    0.065
     135    1.890    0.140
     136    0.101    0.053
     137    1.149    0.138
     138    2.179    0.143
     139    0.625    0.092
     140    0.983    0.116
     141    0.823    0.095
     142    0.490    0.071
     143    0.974    0.094
     144    1.225    0.104
     145    0.000    0.000
     146    0.671    0.085
     147    0.725    0.053
     148    0.239    0.053
     149    0.010    0.013
     150    0.871    0.085
     151    1.058    0.113
     152    0.110    0.060
     153    0.458    0.077
     154    0.980    0.091
     155    0.636    0.092
     156    0.000    0.000
     157    0.644    0.085
     158    1.471    0.124
     159    0.197    0.056
     160    0.000    0.000
     161    0.782    0.069
     162    0.261    0.076
     163    0.105    0.048
     164    0.477    0.075
     165    1.102    0.115
     166    0.435    0.124
     167    0.059    0.039
     168    0.869    0.177
     169    0.042    0.046
     170    0.715    0.103
     171    1.080    0.136
     172    1.574    0.155
     173    0.543    0.074
     174    1.559    0.122
     175    0.869    0.114
     176    0.761    0.119
     177    0.605    0.084
     178    0.068    0.041
     179    0.530    0.107
     180    0.399    0.110
     181    0.984    0.108
     182    0.208    0.086
     183    0.689    0.070
     184    2.166    0.220
     185    1.019    0.091
     186    0.767    0.129
     187    0.878    0.184
     188    0.943    0.197
     189    1.243    0.108
     190    0.583    0.104
     191    0.465    0.078
     192    0.577    0.125
     193    0.938    0.143
     194    0.346    0.051
     195    0.100    0.035
     196    1.056    0.078
     197    0.242    0.065
     198    0.080    0.045
     199    0.166    0.063
     200    0.791    0.067
     201    0.271    0.063
     202    0.008    0.015
     203    0.401    0.097
     204    0.713    0.104
     205    0.407    0.080
     206    0.005    0.011
     207    0.915    0.129
     208    1.110    0.113
     209    0.227    0.041
     210    0.155    0.064
     211    0.810    0.113
     212    1.100    0.092
     213    0.050    0.033
     214    0.733    0.075
     215    0.600    0.061
     216    0.166    0.033
     217    0.065    0.043
     218    0.748    0.078
     219    1.371    0.141
     220    0.153    0.055
     221    0.902    0.147
     222    1.372    0.115
     223    1.860    0.208
     224    0.987    0.272
     225    1.224    0.238
     226    1.556    0.130
     227    1.084    0.146
     228    1.295    0.162
     229    1.325    0.102
     230    1.208    0.127
     231    0.265    0.072
     232    1.242    0.108
     233    0.378    0.114
     234    0.119    0.040
     235    1.448    0.148
     236    0.170    0.078
     237    0.056    0.041
     238    0.881    0.113
     239    0.271    0.057
     240    0.158    0.050
     241    0.006    0.012
     242    0.808    0.102
     243    0.144    0.049
     244    0.045    0.024
     245    0.405    0.060
     246    1.138    0.113
     247    0.260    0.056
     248    0.073    0.043
     249    0.230    0.048
     250    0.536    0.074
     251    0.297    0.116
     252    0.009    0.021
     253    0.855    0.093
     254    0.198    0.058
     255    0.376    0.128
     256    0.608    0.135
     257    0.814    0.079
     258    0.405    0.123
     259    0.155    0.085
     260    1.125    0.087
     261    0.708    0.095
     262    0.573    0.096
     263    1.317    0.271
     264    1.639    0.139
     265    0.238    0.094
     266    0.271    0.102
     267    0.888    0.132
     268    0.966    0.077
     269    0.535    0.078
     270    0.488    0.069
     271    0.426    0.057
     272    0.405    0.075
     273    0.248    0.052
     274    1.886    0.095
     275    0.235    0.051
     276    0.542    0.082
     277    0.322    0.046
     278    0.428    0.049
     279    0.383    0.068
     280    0.162    0.074
     281    0.887    0.073
     282    0.131    0.036
     283    0.556    0.115
     284    0.175    0.052
     285    0.546    0.073
     286    0.000    0.000
     287    0.112    0.046
     288    0.317    0.068
     289    0.088    0.032
     290    0.001    0.006
     291    0.086    0.056
     292    0.598    0.088
     293    0.176    0.052
     294    0.067    0.035
     295    1.003    0.100
     296    0.366    0.106
     297    0.194    0.052
     298    0.121    0.076
     299    1.338    0.142
     300    0.364    0.092
     301    0.035    0.043
     302    0.782    0.165
     303    0.771    0.083
     304    0.061    0.054
     305    1.339    0.110
     306    1.054    0.147
     307    0.392    0.106
     308    0.536    0.095
     309    1.427    0.099
     310    0.736    0.094
     311    0.999    0.138
     312    1.609    0.107
     313    2.156    0.090
      19    2.026    0.154
      20    0.617    0.105
      21    1.870    0.178
      22    1.019    0.111
      23    1.640    0.116
      24    0.577    0.088
      25    0.530    0.068
      26    0.657    0.110
      27    1.159    0.159
      28    1.110    0.114
      29    0.080    0.046
      30    0.202    0.088
      31    1.943    0.114
      32    1.028    0.091
      33    0.174    0.073
      34    0.105    0.101
      35    0.762    0.067
      36    0.820    0.115
      37    0.108    0.075
      38    0.566    0.081
      39    1.028    0.081
      40    0.527    0.086
      41    0.546    0.119
      42    0.904    0.091
      43    1.416    0.109
      44    0.015    0.024
      45    0.700    0.106
      46    0.657    0.078
      47    0.249    0.072
      48    0.025    0.030
      49    0.864    0.092
      50    0.947    0.086
      51    0.134    0.052
      52    0.173    0.050
      53    0.790    0.097
      54    0.285    0.069
      55    0.005    0.014
      56    0.698    0.074
      57    0.844    0.064
      58    1.351    0.123
      59    0.229    0.158
      60    1.572    0.124
      61    0.556    0.068
      62    1.720    0.097
      63    0.356    0.107
      64    0.152    0.038
      65    0.184    0.027
      66    0.053    0.033
      67    0.116    0.036
      68    0.038    0.028
      69    0.140    0.040
      70    0.306    0.073
      71    0.204    0.046
      72    0.178    0.045
      73    0.131    0.036
      74    0.533    0.087
      75    0.008    0.015
      76    0.104    0.058
      77    0.380    0.072
      78    0.706    0.144
      79    0.038    0.022
      80    0.003    0.008
      81    0.791    0.078
      82    0.004    0.010
[truncated: 3,232,063 more chars]
